# Supplementary material for: Identification of candidate genes involved in early iron deficiency chlorosis signaling in soybean (Glycine max) roots and leaves
Source: BMC Genomics. 2014 Aug 22;15:702. doi: 10.1186/1471-2164-15-702 (PMC4161901; doi:10.1186/1471-2164-15-702)
Supplement: Supplementary file 2 — Additional file 2: Genes significantly differentially expressed in leaves one hour post iron stress. Glyma1.1 ID refers to Glycine max version 1.1 release. For more information see http://www.phytozome.net/soybean.php. The top descriptive Uniref100 BLASTP hit was determined via BLASTP [52] of Glyma1.1 primary proteins against Uniref100 (version 11/26/2012). The generated BLAST report was parsed to eliminate uninformative hits with descriptions including the words uncharacterized, putative, related, predicted, orf or expressed. Descriptions containing Arabidopsis or Rice gene identifiers (AtXgXXXXX, OsXXgXXXXX) were also ignored. A minimum E-value score E < 10-6 was required. The percent coverage determined by dividing the top high scoring pair length by predicted protein length. The top A. thaliana hit (TAIR version 10) was determined by BLASTP of Glyma1.1 primary proteins against A. thaliana proteins (TAIR10, E < 10-6). Gene ontology information was inferred from the top A. thaliana protein. (XLSX 26 KB) [file 12864_2014_6420_MOESM2_ESM.xlsx]

## Sheet: AdditionalTable1_new.txt
Additional File 2. Genes significantly differentially expressed in leaves one hour post iron stress. Glyma1.1 ID refers to Glycine max version 1.1 release. For more information see http://www.phytozome.net/soybean.php. The top descriptive Uniref100 BlastP hit was determined via BLASTP of Glyma1.1 primary proteins against Uniref100 (version 11/26/2012). The generated BLAST report was parsed to eli…
Glyma 1.1 ID	Log 2 Fold Change (Deficient/Sufficient)	False Discovery Rate	DEG in other tissue/time point	Top Descriptive Uniref100 Blastp Hit	E-value (E<10-6)	Percent Coverage	Top TAIR10 Blastp Hit	E-value (E<10-6)	Percent Coverage	Gene Ontology Biological Process IDs	Gene Ontology Biological Process Descriptions	Gene Ontology Molecular Function IDs	Gene Ontology Molecular Function Descriptions
Glyma11g12650	5	0		UniRef100_Q39448 Specific tissue protein 2 (Fragment) n=1 Tax=Cicer arietinum RepID=Q39448_CICAR	2e-42	90.77	NA	NA	NA	NA	NA	NA	NA
Glyma07g13790	3.78	0.007		UniRef100_B9R7G5 Patatin T5, putative n=1 Tax=Ricinus communis RepID=B9R7G5_RICCO	2e-91	87.99	AT4G37070.2 | Symbols: PLP1, PLA IVA, AtPLAIVA | Acyl transferase/acyl hydrolase/lysophospholipase superfamily protein | chr4:17464916-17467058 REVERSE LENGTH=414	6e-89	90.69	GO:0006629 GO:0008152 GO:0010311	lipid metabolic process; metabolic process; lateral root formation	GO:0004620 GO:0045735	phospholipase activity; nutrient reservoir activity
Glyma14g40400	3.37	0.004		UniRef100_G7I774 Gibberellin-regulated protein n=1 Tax=Medicago truncatula RepID=G7I774_MEDTR	5e-48	99	AT1G75750.2 | Symbols: GASA1 | GAST1 protein homolog 1 | chr1:28441813-28442284 REVERSE LENGTH=97	4e-32	99	GO:0000271 GO:0006569 GO:0009684 GO:0009737 GO:0009739 GO:0009741 GO:0009825 GO:0009826 GO:0009932 G	polysaccharide biosynthetic process; tryptophan catabolic process; indoleacetic acid biosynthetic process; response to abscisic acid stimulus; response to gibberellin stimulus; response to brassinosteroid stimulus; multidimensional cell growth; unidimensional cell growth; cell tip growth; regulation of hormone levels; anthocyanin accumulation in tissues in response to UV light; root hair elongati…	GO:0003674	molecular function
Glyma05g38351	3.06	0.025		UniRef100_G7J3C8 Protein RUPTURED POLLEN GRAIN n=1 Tax=Medicago truncatula RepID=G7J3C8_MEDTR	2e-83	99.16	AT5G23660.1 | Symbols: MTN3, SWEET12, AtSWEET12 | homolog of Medicago truncatula MTN3 | chr5:7971936-7973796 REVERSE LENGTH=285	1e-53	72.15	GO:0015770	sucrose transport	GO:0008515 GO:0051119	sucrose transmembrane transporter activity; sugar transmembrane transporter activity
Glyma11g33040	2.83	0.026		UniRef100_Q9LVB9 Emb|CAB83157.1 n=1 Tax=Arabidopsis thaliana RepID=Q9LVB9_ARATH	9e-13	37.71	AT5G56550.1 | Symbols: OXS3, ATOXS3 | oxidative stress 3 | chr5:22895847-22896502 REVERSE LENGTH=172	2e-15	37.71	GO:0006979 GO:0046686	response to oxidative stress; response to cadmium ion	GO:0003674	molecular function
Glyma18g05160	2.59	0.022		UniRef100_Q9LVB9 Emb|CAB83157.1 n=1 Tax=Arabidopsis thaliana RepID=Q9LVB9_ARATH	3e-13	46.67	AT5G56550.1 | Symbols: OXS3, ATOXS3 | oxidative stress 3 | chr5:22895847-22896502 REVERSE LENGTH=172	6e-16	46.67	GO:0006979 GO:0046686	response to oxidative stress; response to cadmium ion	GO:0003674	molecular function
Glyma01g07860	1.28	0.041		UniRef100_I1J635 Amine oxidase n=1 Tax=Glycine max RepID=I1J635_SOYBN	0	99.85	AT1G31710.1 | Symbols: | Copper amine oxidase family protein | chr1:11349855-11355339 FORWARD LENGTH=681	0	93.16	GO:0006569 GO:0009308 GO:0009611 GO:0009684 GO:0009805 GO:0055114	tryptophan catabolic process; amine metabolic process; response to wounding; indoleacetic acid biosynthetic process; coumarin biosynthetic process; oxidation-reduction process	GO:0005507 GO:0008131 GO:0048038	copper ion binding; primary amine oxidase activity; quinone binding
Glyma20g39191	-1.28	0.045		NA	NA	NA	NA	NA	NA	NA	NA	NA	NA
Glyma05g34870	-1.3	0.033		UniRef100_G7LAH7 Fruit weight 2.2-like protein n=1 Tax=Medicago truncatula RepID=G7LAH7_MEDTR	3e-66	96.39	AT1G14870.1 | Symbols: PCR2 | PLANT CADMIUM RESISTANCE 2 | chr1:5128591-5129458 REVERSE LENGTH=152	2e-53	71.08	GO:0006979	response to oxidative stress	GO:0003674	molecular function
Glyma13g39230	-1.32	0.044		UniRef100_G7ITU3 Rho GTPase activating protein n=1 Tax=Medicago truncatula RepID=G7ITU3_MEDTR	0	99.04	AT5G22400.1 | Symbols: | Rho GTPase activating protein with PAK-box/P21-Rho-binding domain | chr5:7423050-7425335 REVERSE LENGTH=466	3e-149	83.65	GO:0007165	signal transduction	GO:0030675	Rac GTPase activator activity
Glyma06g20830	-1.34	0.026		UniRef100_Q49RB3 Gip1-like protein n=1 Tax=Populus tomentosa RepID=Q49RB3_POPTO	1e-48	97.2	AT1G74670.1 | Symbols: | Gibberellin-regulated family protein | chr1:28053378-28053893 FORWARD LENGTH=101	2e-40	97.2	GO:0009739 GO:0009740 GO:0009744 GO:0009749 GO:0009750 GO:0010162 GO:0080167	response to gibberellin stimulus; gibberellic acid mediated signaling pathway; response to sucrose stimulus; response to glucose stimulus; response to fructose stimulus; seed dormancy process; response to karrikin	GO:0003674	molecular function
Glyma01g02950	-1.34	0.017		UniRef100_B9SXH6 Mitochondrial dicarboxylate carrier protein, putative n=1 Tax=Ricinus communis RepID=B9SXH6_RICCO	0	99.69	AT2G22500.1 | Symbols: UCP5, ATPUMP5, DIC1 | uncoupling protein 5 | chr2:9563531-9564472 REVERSE LENGTH=313	6e-168	99.69	GO:0006810 GO:0006839 GO:0010200 GO:0015992	transport; mitochondrial transport; response to chitin; proton transport	GO:0005310 GO:0017077	dicarboxylic acid transmembrane transporter activity; oxidative phosphorylation uncoupler activity
Glyma06g14880	-1.35	0.023		UniRef100_Q00SR8 WGS project CAID00000000 data, contig chromosome 18 n=1 Tax=Ostreococcus tauri RepID=Q00SR8_OSTTA	7e-11	43.6	AT3G56290.1 | Symbols: | unknown protein; Has 39 Blast hits to 39 proteins in 15 species: Archae - 0; Bacteria - 0; Metazoa - 0; Fungi - 0; Plants - 39; Viruses - 0; Other Eukaryotes - 0 (source: NCBI BLink). | chr3:20878743-20879541 REVERSE LENGTH=173	2e-68	99.42	GO:0009658 GO:0010264 GO:0045893	chloroplast organization; myo-inositol hexakisphosphate biosynthetic process; positive regulation of transcription, DNA-dependent	GO:0003674	molecular function
Glyma02g14910	-1.4	0.026		UniRef100_O04840 Nitrite reductase n=1 Tax=Glycine max RepID=O04840_SOYBN	0	98.18	AT2G15620.1 | Symbols: NIR1, NIR, ATHNIR | nitrite reductase 1 | chr2:6810552-6812666 FORWARD LENGTH=586	0	97.85	GO:0010167 GO:0015706 GO:0019344 GO:0055114	response to nitrate; nitrate transport; cysteine biosynthetic process; oxidation-reduction process	GO:0016491 GO:0020037 GO:0047889 GO:0050421 GO:0051536	oxidoreductase activity; heme binding; ferredoxin-nitrate reductase activity; nitrite reductase (NO-forming) activity; iron-sulfur cluster binding
Glyma17g10820	-1.42	0.013	six hour leaves	UniRef100_G7IZP9 R2R3-MYB transcription factor n=1 Tax=Medicago truncatula RepID=G7IZP9_MEDTR	2e-128	98.77	AT3G47600.1 | Symbols: MYB94, ATMYBCP70, ATMYB94 | myb domain protein 94 | chr3:17539627-17541035 REVERSE LENGTH=333	3e-111	96.63	GO:0006355 GO:0009651 GO:0009723 GO:0009733 GO:0009737 GO:0009751 GO:0009753 GO:0046686 GO:0080167	regulation of transcription, DNA-dependent; response to salt stress; response to ethylene stimulus; response to auxin stimulus; response to abscisic acid stimulus; response to salicylic acid stimulus; response to jasmonic acid stimulus; response to cadmium ion; response to karrikin	GO:0003677 GO:0003700	DNA binding; sequence-specific DNA binding transcription factor activity
Glyma07g33570	-1.45	0.017		UniRef100_O04840 Nitrite reductase n=1 Tax=Glycine max RepID=O04840_SOYBN	0	99.83	AT2G15620.1 | Symbols: NIR1, NIR, ATHNIR | nitrite reductase 1 | chr2:6810552-6812666 FORWARD LENGTH=586	0	99.49	GO:0010167 GO:0015706 GO:0019344 GO:0055114	response to nitrate; nitrate transport; cysteine biosynthetic process; oxidation-reduction process	GO:0016491 GO:0020037 GO:0047889 GO:0050421 GO:0051536	oxidoreductase activity; heme binding; ferredoxin-nitrate reductase activity; nitrite reductase (NO-forming) activity; iron-sulfur cluster binding
Glyma11g03430	-1.47	0.014		UniRef100_G7JW11 Nitrate transporter n=1 Tax=Medicago truncatula RepID=G7JW11_MEDTR	0	99.66	AT1G12110.1 | Symbols: NRT1.1, CHL1-1, NRT1, B-1, ATNRT1, CHL1 | nitrate transporter 1.1 | chr1:4105341-4109290 FORWARD LENGTH=590	0	97.96	GO:0006857 GO:0009414 GO:0010167 GO:0015706 GO:0016126 GO:0019761 GO:0052541 GO:0052546	oligopeptide transport; response to water deprivation; response to nitrate; nitrate transport; sterol biosynthetic process; glucosinolate biosynthetic process; plant-type cell wall cellulose metabolic process; cell wall pectin metabolic process	GO:0005215 GO:0005515 GO:0015112	transporter activity; protein binding; nitrate transmembrane transporter activity
Glyma13g37320	-1.48	0.027		UniRef100_Q8SAW8 Expressed protein n=2 Tax=Oryza sativa RepID=Q8SAW8_ORYSJ	2e-07	66.15	AT4G28290.1 | Symbols: | unknown protein; FUNCTIONS IN: molecular_function unknown; INVOLVED IN: biological_process unknown; LOCATED IN: chloroplast; EXPRESSED IN: 23 plant structures; EXPRESSED DURING: 15 growth stages; Has 45 Blast hits to 45 proteins in 11 species: Archae - 0; Bacteria - 0; Metazoa - 0; Fungi - 0; Plants - 45; Viruses - 0; Other Eukaryotes - 0 (source: NCBI BLink). | chr4:1401…	2e-12	84.62	GO:0008150	biological process	GO:0003674	molecular function
Glyma10g32260	-1.48	0.016		UniRef100_I1NIB0 3-ketoacyl-CoA synthase n=1 Tax=Glycine max RepID=I1NIB0_SOYBN	0	99.81	AT2G26640.1 | Symbols: KCS11 | 3-ketoacyl-CoA synthase 11 | chr2:11330094-11331623 FORWARD LENGTH=509	0	95.56	GO:0006084 GO:0006633 GO:0006816 GO:0007030 GO:0008152 GO:0008610 GO:0009409 GO:0009416 GO:0009651 G	acetyl-CoA metabolic process; fatty acid biosynthetic process; calcium ion transport; Golgi organization; metabolic process; lipid biosynthetic process; response to cold; response to light stimulus; response to salt stress; plant-type cell wall biogenesis; cell growth; sterol biosynthetic process; brassinosteroid biosynthetic process; cellulose metabolic process	GO:0003824 GO:0016747	catalytic activity; transferase activity, transferring acyl groups other than amino-acyl groups
Glyma20g26640	-1.53	0.016		UniRef100_Q7Y168 Expressed protein n=2 Tax=Oryza sativa RepID=Q7Y168_ORYSJ	7e-83	98.49	AT2G15020.1 | Symbols: | unknown protein; BEST Arabidopsis thaliana protein match is: unknown protein (TAIR:AT5G64190.1); Has 72 Blast hits to 72 proteins in 10 species: Archae - 0; Bacteria - 0; Metazoa - 0; Fungi - 0; Plants - 72; Viruses - 0; Other Eukaryotes - 0 (source: NCBI BLink). | chr2:6491706-6493286 REVERSE LENGTH=526	2e-178	98.87	GO:0008150 GO:0010264	biological process; myo-inositol hexakisphosphate biosynthetic process	GO:0003674	molecular function
Glyma13g30450	-1.54	0.009		UniRef100_G7IKB1 GDSL esterase/lipase n=1 Tax=Medicago truncatula RepID=G7IKB1_MEDTR	0	95.42	AT5G45910.1 | Symbols: | GDSL-like Lipase/Acylhydrolase superfamily protein | chr5:18620420-18622264 REVERSE LENGTH=372	2e-135	92.88	GO:0006629	lipid metabolic process	GO:0004091 GO:0016788	carboxylesterase activity; hydrolase activity, acting on ester bonds
Glyma14g38090	-1.64	0.005		UniRef100_G7KFJ3 O-methyltransferase n=1 Tax=Medicago truncatula RepID=G7KFJ3_MEDTR	0	99.72	AT4G35160.1 | Symbols: | O-methyltransferase family protein | chr4:16730989-16732808 REVERSE LENGTH=382	2e-68	99.44	NA	NA	GO:0008168 GO:0008171 GO:0046983	methyltransferase activity; O-methyltransferase activity; protein dimerization activity
Glyma20g35340	-1.68	0.018		UniRef100_I1NIB0 3-ketoacyl-CoA synthase n=1 Tax=Glycine max RepID=I1NIB0_SOYBN	0	99.81	AT2G26640.1 | Symbols: KCS11 | 3-ketoacyl-CoA synthase 11 | chr2:11330094-11331623 FORWARD LENGTH=509	0	95.56	GO:0006084 GO:0006633 GO:0006816 GO:0007030 GO:0008152 GO:0008610 GO:0009409 GO:0009416 GO:0009651 G	acetyl-CoA metabolic process; fatty acid biosynthetic process; calcium ion transport; Golgi organization; metabolic process; lipid biosynthetic process; response to cold; response to light stimulus; response to salt stress; plant-type cell wall biogenesis; cell growth; sterol biosynthetic process; brassinosteroid biosynthetic process; cellulose metabolic process	GO:0003824 GO:0016747	catalytic activity; transferase activity, transferring acyl groups other than amino-acyl groups
Glyma15g16560	-1.69	0.001	one hour roots	UniRef100_Q9SMK5 Plasma membrane intrinsic polypeptide n=1 Tax=Cicer arietinum RepID=Q9SMK5_CICAR	2e-62	59.36	AT4G20260.3 | Symbols: ATPCAP1, PCAP1 | plasma-membrane associated cation-binding protein 1 | chr4:10941593-10943227 FORWARD LENGTH=225	2e-52	78.54	GO:0006499 GO:0006816 GO:0006970 GO:0007030 GO:0009409 GO:0009414 GO:0009651 GO:0010350 GO:0018008 G	N-terminal protein myristoylation; calcium ion transport; response to osmotic stress; Golgi organization; response to cold; response to water deprivation; response to salt stress; cellular response to magnesium starvation; N-terminal peptidyl-glycine N-myristoylation; negative regulation of microtubule polymerization; positive regulation of microtubule depolymerization; cellular response to potas…	GO:0005507 GO:0005509 GO:0005515 GO:0005516 GO:0005546 GO:0005547 GO:0008017 GO:0043325 GO:0080025	copper ion binding; calcium ion binding; protein binding; calmodulin binding; phosphatidylinositol-4,5-bisphosphate binding; phosphatidylinositol-3,4,5-trisphosphate binding; microtubule binding; phosphatidylinositol-3,4-bisphosphate binding; phosphatidylinositol-3,5-bisphosphate binding
Glyma0335s00200	-1.73	0.007		UniRef100_G7KFJ3 O-methyltransferase n=1 Tax=Medicago truncatula RepID=G7KFJ3_MEDTR	0	99.72	AT4G35160.1 | Symbols: | O-methyltransferase family protein | chr4:16730989-16732808 REVERSE LENGTH=382	2e-68	99.44	NA	NA	GO:0008168 GO:0008171 GO:0046983	methyltransferase activity; O-methyltransferase activity; protein dimerization activity
Glyma14g34080	-1.73	0.031	six hour leaves	UniRef100_I1SZS9 Photosystem II D1 protein (Fragment) n=1 Tax=Damasonium californicum RepID=I1SZS9_9LILI	9e-115	100	ATCG00020.1 | Symbols: PSBA | photosystem II reaction center protein A | chrC:383-1444 REVERSE LENGTH=353	2e-116	100	GO:0006091 GO:0006354 GO:0009772 GO:0010207 GO:0015979 GO:0019684	generation of precursor metabolites and energy; DNA-dependent transcription, elongation; photosynthetic electron transport in photosystem II; photosystem II assembly; photosynthesis; photosynthesis, light reaction	GO:0005515 GO:0016168 GO:0045156	protein binding; chlorophyll binding; electron transporter, transferring electrons within the cyclic electron transport pathway of photosynthesis activity
Glyma08g35480	-1.76	0.007		UniRef100_B9R7C9 Paramyosin, putative n=1 Tax=Ricinus communis RepID=B9R7C9_RICCO	4e-144	99.32	AT2G26570.1 | Symbols: WEB1 | Plant protein of unknown function (DUF827) | chr2:11299565-11302076 FORWARD LENGTH=807	1e-144	98.81	GO:0009903 GO:0009904	chloroplast avoidance movement; chloroplast accumulation movement	GO:0005515	protein binding
Glyma18g03530	-1.77	0.001		UniRef100_F1LIZ9 Proline transporter 2 n=1 Tax=Vigna unguiculata RepID=F1LIZ9_VIGUN	0	99.77	AT2G39890.2 | Symbols: PROT1, ATPROT1 | proline transporter 1 | chr2:16656022-16658202 FORWARD LENGTH=442	0	95.05	GO:0006865 GO:0015824	amino acid transport; proline transport	GO:0015171 GO:0015193	amino acid transmembrane transporter activity; L-proline transmembrane transporter activity
Glyma14g38101	-1.78	0.001		UniRef100_G7KFJ3 O-methyltransferase n=1 Tax=Medicago truncatula RepID=G7KFJ3_MEDTR	0	98.89	AT4G35160.1 | Symbols: | O-methyltransferase family protein | chr4:16730989-16732808 REVERSE LENGTH=382	1e-67	98.33	NA	NA	GO:0008168 GO:0008171 GO:0046983	methyltransferase activity; O-methyltransferase activity; protein dimerization activity
Glyma11g29878	-1.78	0.009	six hour leaves	UniRef100_Q85V85 PsbA (Fragment) n=1 Tax=Phalaris minor RepID=Q85V85_9POAL	1e-132	83.33	ATCG00020.1 | Symbols: PSBA | photosystem II reaction center protein A | chrC:383-1444 REVERSE LENGTH=353	3e-134	83.33	GO:0006091 GO:0006354 GO:0009772 GO:0010207 GO:0015979 GO:0019684	generation of precursor metabolites and energy; DNA-dependent transcription, elongation; photosynthetic electron transport in photosystem II; photosystem II assembly; photosynthesis; photosynthesis, light reaction	GO:0005515 GO:0016168 GO:0045156	protein binding; chlorophyll binding; electron transporter, transferring electrons within the cyclic electron transport pathway of photosynthesis activity
Glyma05g03580	-1.8	0.001		UniRef100_G7KER7 Choline dehydrogenase n=1 Tax=Medicago truncatula RepID=G7KER7_MEDTR	0	97.08	AT1G12570.1 | Symbols: | Glucose-methanol-choline (GMC) oxidoreductase family protein | chr1:4278192-4280753 REVERSE LENGTH=572	0	97.42	GO:0006066 GO:0055114	alcohol metabolic process; oxidation-reduction process	GO:0008812 GO:0016614 GO:0016832 GO:0050660	choline dehydrogenase activity; oxidoreductase activity, acting on CH-OH group of donors; aldehyde-lyase activity; flavin adenine dinucleotide binding
Glyma13g15560	-1.8	0.002	six hour leaves	UniRef100_P02957 Photosystem Q(B) protein n=1 Tax=Glycine max RepID=PSBA_SOYBN	0	99.66	ATCG00020.1 | Symbols: PSBA | photosystem II reaction center protein A | chrC:383-1444 REVERSE LENGTH=353	0	99.66	GO:0006091 GO:0006354 GO:0009772 GO:0010207 GO:0015979 GO:0019684	generation of precursor metabolites and energy; DNA-dependent transcription, elongation; photosynthetic electron transport in photosystem II; photosystem II assembly; photosynthesis; photosynthesis, light reaction	GO:0005515 GO:0016168 GO:0045156	protein binding; chlorophyll binding; electron transporter, transferring electrons within the cyclic electron transport pathway of photosynthesis activity
Glyma09g05230	-1.82	0	one hour roots	UniRef100_Q9SMK5 Plasma membrane intrinsic polypeptide n=1 Tax=Cicer arietinum RepID=Q9SMK5_CICAR	5e-63	87.5	AT4G20260.6 | Symbols: PCAP1 | plasma-membrane associated cation-binding protein 1 | chr4:10941593-10943227 FORWARD LENGTH=166	2e-53	71.63	GO:0006499 GO:0006816 GO:0006970 GO:0007030 GO:0009409 GO:0009414 GO:0009651 GO:0010350 GO:0018008 G	N-terminal protein myristoylation; calcium ion transport; response to osmotic stress; Golgi organization; response to cold; response to water deprivation; response to salt stress; cellular response to magnesium starvation; N-terminal peptidyl-glycine N-myristoylation; negative regulation of microtubule polymerization; positive regulation of microtubule depolymerization; cellular response to potas…	GO:0005507 GO:0005509 GO:0005515 GO:0005516 GO:0005546 GO:0005547 GO:0008017 GO:0043325 GO:0080025	copper ion binding; calcium ion binding; protein binding; calmodulin binding; phosphatidylinositol-4,5-bisphosphate binding; phosphatidylinositol-3,4,5-trisphosphate binding; microtubule binding; phosphatidylinositol-3,4-bisphosphate binding; phosphatidylinositol-3,5-bisphosphate binding
Glyma15g28840	-1.87	0.047		UniRef100_G7L986 Cysteine-rich receptor-like protein kinase n=1 Tax=Medicago truncatula RepID=G7L986_MEDTR	0	96.53	AT3G16030.1 | Symbols: CES101 | lectin protein kinase family protein | chr3:5439609-5442802 FORWARD LENGTH=850	2e-159	89.96	GO:0006468	protein phosphorylation	GO:0004672 GO:0004674 GO:0004713 GO:0005524 GO:0016301 GO:0016772 GO:0030246	protein kinase activity; protein serine/threonine kinase activity; protein tyrosine kinase activity; ATP binding; kinase activity; transferase activity, transferring phosphorus-containing groups; carbohydrate binding
Glyma15g04680	-1.88	0.026		UniRef100_G7IHK9 Riboflavin biosynthesis protein ribBA n=1 Tax=Medicago truncatula RepID=G7IHK9_MEDTR	0	95.88	AT5G59750.1 | Symbols: | DHBP synthase RibB-like alpha/beta domain;GTP cyclohydrolase II | chr5:24073397-24075411 FORWARD LENGTH=509	0	95.69	GO:0009231 GO:0016556	riboflavin biosynthetic process; mRNA modification	GO:0003935 GO:0008686	GTP cyclohydrolase II activity; 3,4-dihydroxy-2-butanone-4-phosphate synthase activity
Glyma13g36930	-1.93	0.005	one hour roots	UniRef100_A9XTK9 Fasciclin-like arabinogalactan protein 4 n=1 Tax=Gossypium hirsutum RepID=A9XTK9_GOSHI	1e-71	98.01	AT2G20520.1 | Symbols: FLA6 | FASCICLIN-like arabinogalactan 6 | chr2:8840663-8841406 FORWARD LENGTH=247	5e-74	99.6	GO:0010054 GO:0016132	trichoblast differentiation; brassinosteroid biosynthetic process	NA	NA
Glyma09g39920	-1.94	0.001		UniRef100_G7L2J3 Membrane protein, putative n=1 Tax=Medicago truncatula RepID=G7L2J3_MEDTR	0	99.86	AT4G22990.1 | Symbols: | Major Facilitator Superfamily with SPX (SYG1/Pho81/XPR1) domain-containing protein | chr4:12048240-12050984 REVERSE LENGTH=699	0	99.86	GO:0055085	transmembrane transport	GO:0003674	molecular function
Glyma09g41470	-1.94	0.027		UniRef100_B9S4A6 DNA binding protein, putative n=1 Tax=Ricinus communis RepID=B9S4A6_RICCO	7e-53	98.04	AT2G40435.1 | Symbols: | BEST Arabidopsis thaliana protein match is: transcription regulators (TAIR:AT3G56220.1); Has 289 Blast hits to 289 proteins in 30 species: Archae - 0; Bacteria - 0; Metazoa - 0; Fungi - 0; Plants - 289; Viruses - 0; Other Eukaryotes - 0 (source: NCBI BLink). | chr2:16887048-16888407 FORWARD LENGTH=158	2e-51	95.42	NA	NA	NA	NA
Glyma18g46286	-1.94	0.012		UniRef100_G7L2J3 Membrane protein, putative n=1 Tax=Medicago truncatula RepID=G7L2J3_MEDTR	0	99.86	AT4G22990.1 | Symbols: | Major Facilitator Superfamily with SPX (SYG1/Pho81/XPR1) domain-containing protein | chr4:12048240-12050984 REVERSE LENGTH=699	0	99.86	GO:0055085	transmembrane transport	GO:0003674	molecular function
Glyma14g04260	-1.99	0.002		UniRef100_Q71SU8 Protease inhibitor n=2 Tax=Vigna unguiculata RepID=Q71SU8_VIGUN	1e-86	96.02	AT3G12490.1 | Symbols: ATCYSB, ATCYS6, CYSB | cystatin B | chr3:3960523-3961777 REVERSE LENGTH=201	1e-31	82.09	GO:0006972 GO:0006979 GO:0009409 GO:0009414	hyperosmotic response; response to oxidative stress; response to cold; response to water deprivation	GO:0004869 GO:0050897	cysteine-type endopeptidase inhibitor activity; cobalt ion binding
Glyma19g43340	-2.01	0		UniRef100_G7L1V1 Omega-hydroxypalmitate O-feruloyl transferase n=1 Tax=Medicago truncatula RepID=G7L1V1_MEDTR	0	98.16	AT4G29250.1 | Symbols: | HXXXD-type acyl-transferase family protein | chr4:14420713-14422177 FORWARD LENGTH=460	6e-56	98.39	NA	NA	GO:0016740 GO:0016747	transferase activity; transferase activity, transferring acyl groups other than amino-acyl groups
Glyma13g01560	-2.02	0	six hour leaves	UniRef100_E4MVM1 mRNA, clone: RTFL01-03-A18 n=1 Tax=Eutrema halophilum RepID=E4MVM1_THEHA	0	99.37	AT5G57800.1 | Symbols: FLP1, YRE, CER3, WAX2 | Fatty acid hydroxylase superfamily | chr5:23420589-23423832 FORWARD LENGTH=632	0	99.84	GO:0000038 GO:0006723 GO:0010025 GO:0042335 GO:0043447 GO:0048235	very long-chain fatty acid metabolic process; cuticle hydrocarbon biosynthetic process; wax biosynthetic process; cuticle development; alkane biosynthetic process; pollen sperm cell differentiation	GO:0000166 GO:0003824 GO:0005506 GO:0016491	nucleotide binding; catalytic activity; iron ion binding; oxidoreductase activity
Glyma08g18200	-2.04	0.017		NA	NA	NA	NA	NA	NA	NA	NA	NA	NA
Glyma03g01891	-2.06	0.017		NA	NA	NA	NA	NA	NA	NA	NA	NA	NA
Glyma17g07670	-2.09	0	six hour leaves	UniRef100_E4MVM1 mRNA, clone: RTFL01-03-A18 n=1 Tax=Eutrema halophilum RepID=E4MVM1_THEHA	0	98.89	AT5G57800.1 | Symbols: FLP1, YRE, CER3, WAX2 | Fatty acid hydroxylase superfamily | chr5:23420589-23423832 FORWARD LENGTH=632	0	99.37	GO:0000038 GO:0006723 GO:0010025 GO:0042335 GO:0043447 GO:0048235	very long-chain fatty acid metabolic process; cuticle hydrocarbon biosynthetic process; wax biosynthetic process; cuticle development; alkane biosynthetic process; pollen sperm cell differentiation	GO:0000166 GO:0003824 GO:0005506 GO:0016491	nucleotide binding; catalytic activity; iron ion binding; oxidoreductase activity
Glyma10g00440	-2.14	0	six hour leaves	UniRef100_I1L7C8 3-ketoacyl-CoA synthase n=1 Tax=Glycine max RepID=I1L7C8_SOYBN	0	99.81	AT2G26640.1 | Symbols: KCS11 | 3-ketoacyl-CoA synthase 11 | chr2:11330094-11331623 FORWARD LENGTH=509	0	96.33	GO:0006084 GO:0006633 GO:0006816 GO:0007030 GO:0008152 GO:0008610 GO:0009409 GO:0009416 GO:0009651 G	acetyl-CoA metabolic process; fatty acid biosynthetic process; calcium ion transport; Golgi organization; metabolic process; lipid biosynthetic process; response to cold; response to light stimulus; response to salt stress; plant-type cell wall biogenesis; cell growth; sterol biosynthetic process; brassinosteroid biosynthetic process; cellulose metabolic process	GO:0003824 GO:0016747	catalytic activity; transferase activity, transferring acyl groups other than amino-acyl groups
Glyma12g30870	-2.16	0.016		UniRef100_G7IRD9 Fatty acyl-CoA reductase n=1 Tax=Medicago truncatula RepID=G7IRD9_MEDTR	0	99.59	AT4G33790.1 | Symbols: CER4, G7, FAR3 | Jojoba acyl CoA reductase-related male sterility protein | chr4:16204325-16207891 REVERSE LENGTH=493	0	99.59	GO:0009556 GO:0010025 GO:0055114	microsporogenesis; wax biosynthetic process; oxidation-reduction process	GO:0000166 GO:0016620 GO:0016627 GO:0080019	nucleotide binding; oxidoreductase activity, acting on the aldehyde or oxo group of donors, NAD or NADP as acceptor; oxidoreductase activity, acting on the CH-CH group of donors; fatty-acyl-CoA reductase (alcohol-forming) activity
Glyma14g03300	-2.17	0		UniRef100_G7KD49 Sucrose-phosphate synthase n=1 Tax=Medicago truncatula RepID=G7KD49_MEDTR	0	99.91	AT1G04920.1 | Symbols: ATSPS3F, SPS3F | sucrose phosphate synthase 3F | chr1:1391674-1395756 REVERSE LENGTH=1062	0	99.62	GO:0001666 GO:0005985 GO:0009058 GO:0019375	response to hypoxia; sucrose metabolic process; biosynthetic process; galactolipid biosynthetic process	GO:0016757 GO:0046524	transferase activity, transferring glycosyl groups; sucrose-phosphate synthase activity
Glyma17g14921	-2.19	0.002	one hour roots	UniRef100_C6SVJ1 Proline-rich protein n=1 Tax=Glycine max RepID=C6SVJ1_SOYBN	1e-66	99.24	AT2G45180.1 | Symbols: | Bifunctional inhibitor/lipid-transfer protein/seed storage 2S albumin superfamily protein | chr2:18626377-18626781 FORWARD LENGTH=134	3e-45	98.48	GO:0000038 GO:0006869 GO:0042335	very long-chain fatty acid metabolic process; lipid transport; cuticle development	GO:0008289	lipid binding
Glyma06g42180	-2.22	0.003		UniRef100_B9SIE5 Cytoplasmic dynein light chain, putative n=1 Tax=Ricinus communis RepID=B9SIE5_RICCO	2e-55	98.18	AT4G27360.1 | Symbols: | Dynein light chain type 1 family protein | chr4:13694032-13694517 FORWARD LENGTH=103	1e-47	93.64	GO:0007017	microtubule-based process	GO:0003777	microtubule motor activity
Glyma04g30980	-2.23	0.001		NA	NA	NA	NA	NA	NA	NA	NA	NA	NA
Glyma12g01450	-2.25	0.001		UniRef100_G7JSI6 Nucleotide pyrophosphatase/phosphodiesterase n=1 Tax=Medicago truncatula RepID=G7JSI6_MEDTR	0	95.91	AT5G50400.1 | Symbols: ATPAP27, PAP27 | purple acid phosphatase 27 | chr5:20523575-20526231 REVERSE LENGTH=611	3e-118	94.81	NA	NA	GO:0003993 GO:0004722 GO:0016787 GO:0046872	acid phosphatase activity; protein serine/threonine phosphatase activity; hydrolase activity; metal ion binding
Glyma07g38090	-2.32	0.014		UniRef100_C6TBD0 CASP-like protein 6 n=1 Tax=Glycine max RepID=CSPL6_SOYBN	1e-131	99.47	AT4G15630.1 | Symbols: | Uncharacterised protein family (UPF0497) | chr4:8917527-8918683 FORWARD LENGTH=190	9e-53	85.19	GO:0008150	biological process	GO:0003674 GO:0005515 GO:0043424	molecular function; protein binding; protein histidine kinase binding
Glyma10g02210	-2.35	0		UniRef100_P32292 Indole-3-acetic acid-induced protein ARG2 n=1 Tax=Vigna radiata var. radiata RepID=ARG2_VIGRR	6e-40	98.96	AT1G02820.1 | Symbols: | Late embryogenesis abundant 3 (LEA3) family protein | chr1:623933-624304 REVERSE LENGTH=91	2e-19	95.83	GO:0009790	embryo development	GO:0003674	molecular function
Glyma08g42500	-2.36	0		UniRef100_G7J1R6 Anthranilate N-benzoyltransferase protein n=1 Tax=Medicago truncatula RepID=G7J1R6_MEDTR	0	99.56	AT2G19070.1 | Symbols: SHT | spermidine hydroxycinnamoyl transferase | chr2:8260185-8261958 REVERSE LENGTH=451	8e-115	99.34	GO:0009555 GO:0010584 GO:0080088	pollen development; pollen exine formation; spermidine hydroxycinnamate conjugate biosynthetic process	GO:0016410 GO:0016747 GO:0050734 GO:0080072 GO:0080073 GO:0080074 GO:0080075	N-acyltransferase activity; transferase activity, transferring acyl groups other than amino-acyl groups; hydroxycinnamoyltransferase activity; spermidine:sinapoyl CoA N-acyltransferase activity; spermidine:coumaroyl CoA N-acyltransferase activity; spermidine:caffeoyl CoA N-acyltransferase activity; spermidine:feruloyl CoA N-acyltransferase activity
Glyma17g06770	-2.37	0.01		UniRef100_A2Q1Y1 Oxysterol-binding protein n=1 Tax=Medicago truncatula RepID=A2Q1Y1_MEDTR	1e-171	96.07	AT4G25850.1 | Symbols: ORP4B | OSBP(oxysterol binding protein)-related protein 4B | chr4:13143859-13146654 FORWARD LENGTH=383	5e-116	95.77	GO:0008202	steroid metabolic process	GO:0008142	oxysterol binding
Glyma08g01310	-2.42	0.002		UniRef100_Q949G4 N3 like protein n=1 Tax=Medicago truncatula RepID=Q949G4_MEDTR	2e-143	99.22	AT5G50800.1 | Symbols: SWEET13, AtSWEET13 | Nodulin MtN3 family protein | chr5:20665280-20667140 REVERSE LENGTH=294	1e-96	98.43	GO:0015770	sucrose transport	GO:0008515 GO:0051119	sucrose transmembrane transporter activity; sugar transmembrane transporter activity
Glyma03g40430	-2.44	0.02		UniRef100_G7L0T6 Benzoyl coenzyme A benzyl alcohol benzoyl transferase n=1 Tax=Medicago truncatula RepID=G7L0T6_MEDTR	0	95.38	AT5G17540.1 | Symbols: | HXXXD-type acyl-transferase family protein | chr5:5782061-5783682 REVERSE LENGTH=461	3e-159	92.65	NA	NA	GO:0016747	transferase activity, transferring acyl groups other than amino-acyl groups
Glyma19g37100	-2.51	0		UniRef100_Q8S9A0 Glucosyltransferase-9 n=1 Tax=Vigna angularis RepID=Q8S9A0_PHAAN	0	97.05	AT2G36760.1 | Symbols: UGT73C2 | UDP-glucosyl transferase 73C2 | chr2:15413042-15414532 REVERSE LENGTH=496	0	94.89	GO:0008152	metabolic process	GO:0008194 GO:0016757 GO:0016758	UDP-glycosyltransferase activity; transferase activity, transferring glycosyl groups; transferase activity, transferring hexosyl groups
Glyma02g43470	-2.52	0.038	six hour roots	NA	NA	NA	NA	NA	NA	NA	NA	NA	NA
Glyma06g44640	-2.54	0.01		UniRef100_G7JTU9 O-acyltransferase WSD1 n=1 Tax=Medicago truncatula RepID=G7JTU9_MEDTR	0	99.58	AT3G49190.1 | Symbols: | O-acyltransferase (WSD1-like) family protein | chr3:18231988-18234376 REVERSE LENGTH=522	4e-52	90.89	NA	NA	GO:0004144	diacylglycerol O-acyltransferase activity
Glyma15g36620	-2.57	0		NA	NA	NA	NA	NA	NA	NA	NA	NA	NA
Glyma09g04161	-2.58	0.033		NA	NA	NA	NA	NA	NA	NA	NA	NA	NA
Glyma05g38340	-2.62	0		UniRef100_Q949G4 N3 like protein n=1 Tax=Medicago truncatula RepID=Q949G4_MEDTR	3e-139	99.61	AT5G50800.1 | Symbols: SWEET13, AtSWEET13 | Nodulin MtN3 family protein | chr5:20665280-20667140 REVERSE LENGTH=294	2e-95	94.96	GO:0015770	sucrose transport	GO:0008515 GO:0051119	sucrose transmembrane transporter activity; sugar transmembrane transporter activity
Glyma17g02670	-2.62	0.038		UniRef100_G7JJ49 Monothiol glutaredoxin-S2 n=1 Tax=Medicago truncatula RepID=G7JJ49_MEDTR	7e-61	99.03	AT5G18600.1 | Symbols: | Thioredoxin superfamily protein | chr5:6183466-6183774 REVERSE LENGTH=102	3e-60	99.03	GO:0019243 GO:0045454	methylglyoxal catabolic process to D-lactate; cell redox homeostasis	GO:0008794 GO:0009055 GO:0015035	arsenate reductase (glutaredoxin) activity; electron carrier activity; protein disulfide oxidoreductase activity
Glyma15g36671	-2.62	0		NA	NA	NA	NA	NA	NA	NA	NA	NA	NA
Glyma07g22970	-2.63	0.002		NA	NA	NA	AT1G23040.1 | Symbols: | hydroxyproline-rich glycoprotein family protein | chr1:8165025-8165459 FORWARD LENGTH=144	6e-10	40.27	GO:0008150	biological process	GO:0045735	nutrient reservoir activity
Glyma13g25181	-2.64	0		UniRef100_A2Q4Q3 Polyphenol oxidase n=1 Tax=Medicago truncatula RepID=A2Q4Q3_MEDTR	0	91.8	NA	NA	NA	NA	NA	NA	NA
Glyma17g02610	-2.65	0		UniRef100_C6SZP8 CASP-like protein 5 n=1 Tax=Glycine max RepID=CSPL5_SOYBN	6e-130	99.47	AT4G15630.1 | Symbols: | Uncharacterised protein family (UPF0497) | chr4:8917527-8918683 FORWARD LENGTH=190	3e-51	85.64	GO:0008150	biological process	GO:0003674 GO:0005515 GO:0043424	molecular function; protein binding; protein histidine kinase binding
Glyma12g16252	-2.73	0.007		UniRef100_B9SIE5 Cytoplasmic dynein light chain, putative n=1 Tax=Ricinus communis RepID=B9SIE5_RICCO	1e-44	98.11	AT4G27360.1 | Symbols: | Dynein light chain type 1 family protein | chr4:13694032-13694517 FORWARD LENGTH=103	1e-35	93.4	GO:0007017	microtubule-based process	GO:0003777	microtubule motor activity
Glyma15g36645	-2.74	0		NA	NA	NA	NA	NA	NA	NA	NA	NA	NA
Glyma07g37380	-2.77	0.01		UniRef100_B9RTA6 Protein phosphatase 2c, putative n=1 Tax=Ricinus communis RepID=B9RTA6_RICCO	0	99.46	AT5G27930.2 | Symbols: | Protein phosphatase 2C family protein | chr5:9958199-9960219 REVERSE LENGTH=373	1e-164	95.38	NA	NA	GO:0003824 GO:0004722	catalytic activity; protein serine/threonine phosphatase activity
Glyma01g25890	-2.8	0.013		UniRef100_G7L5K4 Peptide transporter PTR3-B n=1 Tax=Medicago truncatula RepID=G7L5K4_MEDTR	0	97.65	AT2G37900.1 | Symbols: | Major facilitator superfamily protein | chr2:15864396-15866408 REVERSE LENGTH=575	0	96.3	GO:0006857	oligopeptide transport	GO:0005215	transporter activity
Glyma13g39440	-2.83	0.023		UniRef100_G7IRD9 Fatty acyl-CoA reductase n=1 Tax=Medicago truncatula RepID=G7IRD9_MEDTR	0	99.59	AT4G33790.1 | Symbols: CER4, G7, FAR3 | Jojoba acyl CoA reductase-related male sterility protein | chr4:16204325-16207891 REVERSE LENGTH=493	0	99.59	GO:0009556 GO:0010025 GO:0055114	microsporogenesis; wax biosynthetic process; oxidation-reduction process	GO:0000166 GO:0016620 GO:0016627 GO:0080019	nucleotide binding; oxidoreductase activity, acting on the aldehyde or oxo group of donors, NAD or NADP as acceptor; oxidoreductase activity, acting on the CH-CH group of donors; fatty-acyl-CoA reductase (alcohol-forming) activity
Glyma06g11430	-3.24	0		UniRef100_Q9SYR0 Nitrate reductase (Fragment) n=1 Tax=Glycine max RepID=Q9SYR0_SOYBN	0	99.89	AT1G77760.1 | Symbols: NIA1, GNR1, NR1 | nitrate reductase 1 | chr1:29236005-29239367 REVERSE LENGTH=917	0	99.89	GO:0006809 GO:0009416 GO:0042128 GO:0055114	nitric oxide biosynthetic process; response to light stimulus; nitrate assimilation; oxidation-reduction process	GO:0005506 GO:0005515 GO:0008940 GO:0009055 GO:0016491 GO:0020037 GO:0030151 GO:0043546 GO:0046857 G	iron ion binding; protein binding; nitrate reductase activity; electron carrier activity; oxidoreductase activity; heme binding; molybdenum ion binding; molybdopterin cofactor binding; oxidoreductase activity, acting on other nitrogenous compounds as donors, with NAD or NADP as acceptor; metal ion binding; flavin adenine dinucleotide binding
Glyma13g02510	-3.36	0		UniRef100_I1LW34 Nitrate reductase n=1 Tax=Glycine max RepID=I1LW34_SOYBN	0	99.89	AT1G77760.1 | Symbols: NIA1, GNR1, NR1 | nitrate reductase 1 | chr1:29236005-29239367 REVERSE LENGTH=917	0	99.89	GO:0006809 GO:0009416 GO:0042128 GO:0055114	nitric oxide biosynthetic process; response to light stimulus; nitrate assimilation; oxidation-reduction process	GO:0005506 GO:0005515 GO:0008940 GO:0009055 GO:0016491 GO:0020037 GO:0030151 GO:0043546 GO:0046857 G	iron ion binding; protein binding; nitrate reductase activity; electron carrier activity; oxidoreductase activity; heme binding; molybdenum ion binding; molybdopterin cofactor binding; oxidoreductase activity, acting on other nitrogenous compounds as donors, with NAD or NADP as acceptor; metal ion binding; flavin adenine dinucleotide binding
Glyma16g15790	-3.61	0		UniRef100_B9R7C9 Paramyosin, putative n=1 Tax=Ricinus communis RepID=B9R7C9_RICCO	4e-168	99.35	AT2G26570.1 | Symbols: WEB1 | Plant protein of unknown function (DUF827) | chr2:11299565-11302076 FORWARD LENGTH=807	4e-170	97.89	GO:0009903 GO:0009904	chloroplast avoidance movement; chloroplast accumulation movement	GO:0005515	protein binding
Glyma16g10880	-3.78	0		UniRef100_F4ZZ27 1-deoxy-D-xylulose 5-phosphate reductoisomerase n=1 Tax=Glycine max RepID=F4ZZ27_SOYBN	0	99.79	AT5G62790.1 | Symbols: DXR, PDE129 | 1-deoxy-D-xylulose 5-phosphate reductoisomerase | chr5:25214358-25217292 REVERSE LENGTH=477	0	99.36	GO:0000023 GO:0000096 GO:0006098 GO:0006546 GO:0006636 GO:0006655 GO:0006733 GO:0006766 GO:0008299 G	maltose metabolic process; sulfur amino acid metabolic process; pentose-phosphate shunt; glycine catabolic process; unsaturated fatty acid biosynthetic process; phosphatidylglycerol biosynthetic process; oxidoreduction coenzyme metabolic process; vitamin metabolic process; isoprenoid biosynthetic process; cellular amino acid biosynthetic process; aromatic amino acid family metabolic process; lipo…	GO:0000166 GO:0030604 GO:0046872 GO:0070402	nucleotide binding; 1-deoxy-D-xylulose-5-phosphate reductoisomerase activity; metal ion binding; NADPH binding
Glyma09g35210	-4.05	0		UniRef100_G7K421 GMC-type oxidoreductase, putative n=1 Tax=Medicago truncatula RepID=G7K421_MEDTR	0	99.01	AT4G19380.1 | Symbols: | Long-chain fatty alcohol dehydrogenase family protein | chr4:10568427-10572288 REVERSE LENGTH=726	0	92.33	GO:0055114	oxidation-reduction process	GO:0009055 GO:0016614 GO:0046577 GO:0050660	electron carrier activity; oxidoreductase activity, acting on CH-OH group of donors; long-chain-alcohol oxidase activity; flavin adenine dinucleotide binding
Glyma18g38410	-4.05	0	one hour roots	UniRef100_Q7F971 OSJNBb0013O03.13 protein n=1 Tax=Oryza sativa Japonica Group RepID=Q7F971_ORYSJ	1e-56	76.92	AT1G49920.1 | Symbols: | MuDR family transposase | chr1:18481798-18484233 REVERSE LENGTH=785	2e-44	78.8	GO:0008150	biological process	GO:0008270	zinc ion binding
Glyma01g35620	-4.38	0		UniRef100_G7K421 GMC-type oxidoreductase, putative n=1 Tax=Medicago truncatula RepID=G7K421_MEDTR	0	98.52	AT4G19380.1 | Symbols: | Long-chain fatty alcohol dehydrogenase family protein | chr4:10568427-10572288 REVERSE LENGTH=726	0	91.6	GO:0055114	oxidation-reduction process	GO:0009055 GO:0016614 GO:0046577 GO:0050660	electron carrier activity; oxidoreductase activity, acting on CH-OH group of donors; long-chain-alcohol oxidase activity; flavin adenine dinucleotide binding
