# Supplementary material for: Identification of candidate genes involved in early iron deficiency chlorosis signaling in soybean (Glycine max) roots and leaves
Source: BMC Genomics. 2014 Aug 22;15:702. doi: 10.1186/1471-2164-15-702 (PMC4161901; doi:10.1186/1471-2164-15-702)
Supplement: Supplementary file 3 — Additional file 3: Genes significantly differentially expressed in leaves six hours post iron stress. Glyma1.1 ID refers to Glycine max version 1.1 release. For more information see http://www.phytozome.net/soybean.php. The top descriptive Uniref100 BLASTP hit was determined via BLASTP [52] of Glyma1.1 primary proteins against Uniref100 (version 11/26/2012). The generated BLAST report was parsed to eliminate uninformative hits with descriptions including the words uncharacterized, putative, related, predicted, orf or expressed. Descriptions containing Arabidopsis or Rice gene identifiers (AtXgXXXXX, OsXXgXXXXX) were also ignored. A minimum E-value score E < 10-6 was required. The percent coverage determined by dividing the top high scoring pair length by predicted protein length. The top A. thaliana hit (TAIR version 10) was determined by BLASTP of Glyma1.1 primary proteins against A. thaliana proteins (TAIR10, E < 10-6). Gene ontology information was inferred from the top A. thaliana protein. (XLSX 134 KB) [file 12864_2014_6420_MOESM3_ESM.xlsx]

## Sheet: Sheet1
Additional File 3. Genes significantly differentially expressed in leaves six hours post iron stress. Glyma1.1 ID refers to Glycine max version 1.1 release. For more information see http://www.phytozome.net/soybean.php. The top descriptive Uniref100 BlastP hit was determined via BLASTP of Glyma1.1 primary proteins against Uniref100 (version 11/26/2012). The generated BLAST report was parsed to el…
Glyma 1.1 ID	Log 2 Fold Change (Deficient/Sufficient)	False Discovery Rate	DEG in other tissue/time point	Top Descriptive Uniref100 Blastp Hit	E-value (E<10-6)	Percent Coverage	Top TAIR10 Blastp Hit	E-value (E<10-6)	Percent Coverage	Gene Ontology Biological Process IDs	Gene Ontology Biological Process Descriptions	Gene Ontology Molecular Function IDs	Gene Ontology Molecular Function Descriptions
Glyma15g18360	6.37477	2.1046e-08		UniRef100_A1E368 Xyloglucan endotransglycosylase n=1 Tax=Musa acuminata RepID=A1E368_MUSAC	2e-148	82.65	AT4G25810.1 | Symbols: XTR6, XTH23 | xyloglucan endotransglycosylase 6 | chr4:13128694-13129715 FORWARD LENGTH=286	3e-141	81.07	GO:0005975 GO:0006073	carbohydrate metabolic process; "cellular glucan metabolic process"	GO:0004553 GO:0016762 GO:0016798	hydrolase activity, hydrolyzing O-glycosyl compounds; "xyloglucan:xyloglucosyl transferase activity"; "hydrolase activity, acting on glycosyl bonds"
Glyma02g39320	5.94377	0.00177781		UniRef100_I1JHE4 Asparagine synthetase n=2 Tax=Glycine max RepID=I1JHE4_SOYBN	0	99.83	AT3G47340.1 | Symbols: ASN1, DIN6, AT-ASN1 | glutamine-dependent asparagine synthase 1 | chr3:17438136-17441043 REVERSE LENGTH=584	0	99.66	GO:0006529 GO:0009063 GO:0009416 GO:0009646 GO:0009744 GO:0009749 GO:0009750 GO:0043617	asparagine biosynthetic process; "cellular amino acid catabolic process"; "response to light stimulus"; "response to absence of light"; "response to sucrose stimulus"; "response to glucose stimulus"; "response to fructose stimulus"; "cellular response to sucrose starvation"	GO:0004066	asparagine synthase (glutamine-hydrolyzing) activity
Glyma03g37970	4.63172	5.94767e-06		UniRef100_D7KB82 Glycerol-3-phosphate acyltransferase 2 n=1 Tax=Arabidopsis lyrata subsp. lyrata RepID=D7KB82_ARALL	0	95.37	AT1G02390.1 | Symbols: ATGPAT2, GPAT2 | glycerol-3-phosphate acyltransferase 2 | chr1:480921-483163 FORWARD LENGTH=530	0	95.37	GO:0006655 GO:0008152	phosphatidylglycerol biosynthetic process; "metabolic process"	GO:0016746	transferase activity, transferring acyl groups
Glyma09g24170	4.18395	0.00301082		UniRef100_B9RCH3 Metal ion binding protein, putative n=1 Tax=Ricinus communis RepID=B9RCH3_RICCO	9e-28	98.54	AT1G01490.2 | Symbols: | Heavy metal transport/detoxification superfamily protein | chr1:180401-182066 REVERSE LENGTH=177	2e-19	99.27	GO:0030001	metal ion transport	GO:0046872	metal ion binding
Glyma11g27480	3.81143	0.000637769		UniRef100_I1LLM2 Asparagine synthetase n=1 Tax=Glycine max RepID=I1LLM2_SOYBN	0	99.83	AT3G47340.1 | Symbols: ASN1, DIN6, AT-ASN1 | glutamine-dependent asparagine synthase 1 | chr3:17438136-17441043 REVERSE LENGTH=584	0	98.28	GO:0006529 GO:0009063 GO:0009416 GO:0009646 GO:0009744 GO:0009749 GO:0009750 GO:0043617	asparagine biosynthetic process; "cellular amino acid catabolic process"; "response to light stimulus"; "response to absence of light"; "response to sucrose stimulus"; "response to glucose stimulus"; "response to fructose stimulus"; "cellular response to sucrose starvation"	GO:0004066	asparagine synthase (glutamine-hydrolyzing) activity
Glyma06g08540	3.79763	0.00184729		UniRef100_B9VSG5 BURP domain protein n=1 Tax=Glycine max RepID=B9VSG5_SOYBN	0	99.71	AT5G25610.1 | Symbols: RD22, ATRD22 | BURP domain-containing protein | chr5:8914498-8916684 REVERSE LENGTH=392	4e-124	98.84	GO:0009269 GO:0009409 GO:0009651 GO:0009737	response to desiccation; "response to cold"; "response to salt stress"; "response to abscisic acid stimulus"	GO:0045735	nutrient reservoir activity
Glyma08g45281	3.76795	0.00823146		NA	NA	NA	NA	NA	NA	NA	NA	NA	NA
Glyma01g32450	3.69738	0.00376843		UniRef100_B0L641 WNK1 n=1 Tax=Glycine max RepID=B0L641_SOYBN	0	99.84	AT3G51630.2 | Symbols: WNK5 | with no lysine (K) kinase 5 | chr3:19149487-19151924 FORWARD LENGTH=549	0	67.7	GO:0006468 GO:0048573	protein phosphorylation; "photoperiodism, flowering"	GO:0004672 GO:0004674 GO:0005515 GO:0005524 GO:0016772 GO:0043424	protein kinase activity; "protein serine/threonine kinase activity"; "protein binding"; "ATP binding"; "transferase activity, transferring phosphorus-containing groups"; "protein histidine kinase binding"
Glyma03g37990	3.60909	6.17028e-08		UniRef100_Q9FZ22 Probable glycerol-3-phosphate acyltransferase 2 n=1 Tax=Arabidopsis thaliana RepID=GPAT2_ARATH	0	94.71	AT1G02390.1 | Symbols: ATGPAT2, GPAT2 | glycerol-3-phosphate acyltransferase 2 | chr1:480921-483163 FORWARD LENGTH=530	0	94.71	GO:0006655 GO:0008152	phosphatidylglycerol biosynthetic process; "metabolic process"	GO:0016746	transferase activity, transferring acyl groups
Glyma16g21050	3.59343	8.76056e-08		UniRef100_B9N0R0 White-brown-complex ABC transporter family (Fragment) n=1 Tax=Populus trichocarpa RepID=B9N0R0_POPTR	0	99.85	AT1G31770.1 | Symbols: ABCG14 | ATP-binding cassette 14 | chr1:11375252-11377644 REVERSE LENGTH=648	0	99.85	NA	NA	GO:0000166 GO:0005524 GO:0016887 GO:0017111 GO:0042626	nucleotide binding; "ATP binding"; "ATPase activity"; "nucleoside-triphosphatase activity"; "ATPase activity, coupled to transmembrane movement of substances"
Glyma03g24460	3.58601	2.28255e-16		UniRef100_B9SKI2 Sterol desaturase, putative n=1 Tax=Ricinus communis RepID=B9SKI2_RICCO	0	98.24	AT1G02205.3 | Symbols: CER1 | Fatty acid hydroxylase superfamily | chr1:418818-422154 FORWARD LENGTH=630	0	98.72	GO:0009414 GO:0010025 GO:0042335 GO:0042742 GO:0043447 GO:0046185 GO:0050832	response to water deprivation; "wax biosynthetic process"; "cuticle development"; "defense response to bacterium"; "alkane biosynthetic process"; "aldehyde catabolic process"; "defense response to fungus"	GO:0005506 GO:0016491 GO:0071771	iron ion binding; "oxidoreductase activity"; "aldehyde decarbonylase activity"
Glyma17g32782	3.57687	0.00530981		UniRef100_C6FF65 Stress-induced receptor-like kinase n=1 Tax=Glycine max RepID=C6FF65_SOYBN	0	99.84	AT5G38260.1 | Symbols: | Protein kinase superfamily protein | chr5:15283692-15285837 REVERSE LENGTH=638	3e-108	97.36	GO:0006468	protein phosphorylation	GO:0004672 GO:0004674 GO:0005524 GO:0016301 GO:0016772	protein kinase activity; "protein serine/threonine kinase activity"; "ATP binding"; "kinase activity"; "transferase activity, transferring phosphorus-containing groups"
Glyma13g04670	3.55978	6.27523e-05		UniRef100_O49858 Cytochrome P450 82A3 n=1 Tax=Glycine max RepID=C82A3_SOYBN	0	99.81	AT4G31940.1 | Symbols: CYP82C4 | cytochrome P450, family 82, subfamily C, polypeptide 4 | chr4:15452040-15453966 FORWARD LENGTH=524	4e-175	94.89	GO:0010043 GO:0055114 GO:0071281	response to zinc ion; "oxidation-reduction process"; "cellular response to iron ion"	GO:0004497 GO:0005506 GO:0009055 GO:0016705 GO:0019825 GO:0020037	monooxygenase activity; "iron ion binding"; "electron carrier activity"; "oxidoreductase activity, acting on paired donors, with incorporation or reduction of molecular oxygen"; "oxygen binding"; "heme binding"
Glyma17g32691	3.47238	0.00926866		UniRef100_C6FF65 Stress-induced receptor-like kinase n=1 Tax=Glycine max RepID=C6FF65_SOYBN	0	99.84	AT5G38260.1 | Symbols: | Protein kinase superfamily protein | chr5:15283692-15285837 REVERSE LENGTH=638	4e-106	97.28	GO:0006468	protein phosphorylation	GO:0004672 GO:0004674 GO:0005524 GO:0016301 GO:0016772	protein kinase activity; "protein serine/threonine kinase activity"; "ATP binding"; "kinase activity"; "transferase activity, transferring phosphorus-containing groups"
Glyma12g13020	3.41408	0.00918294		UniRef100_G7JTU9 O-acyltransferase WSD1 n=1 Tax=Medicago truncatula RepID=G7JTU9_MEDTR	0	99.15	AT5G53390.1 | Symbols: | O-acyltransferase (WSD1-like) family protein | chr5:21656951-21659207 REVERSE LENGTH=486	3e-51	96.6	GO:0048446	petal morphogenesis	GO:0004144	diacylglycerol O-acyltransferase activity
Glyma20g32570	3.38726	0.0049276		NA	NA	NA	NA	NA	NA	NA	NA	NA	NA
Glyma12g15940	3.37132	9.36284e-13		UniRef100_B5WWZ8 Long-chain-alcohol oxidase FAO1 n=1 Tax=Lotus japonicus RepID=FAO1_LOTJA	0	99.6	AT3G23410.1 | Symbols: ATFAO3, FAO3 | fatty alcohol oxidase 3 | chr3:8382860-8386024 FORWARD LENGTH=746	0	96.54	GO:0006066 GO:0055114	alcohol metabolic process; "oxidation-reduction process"	GO:0009055 GO:0016614 GO:0046577 GO:0050660	electron carrier activity; "oxidoreductase activity, acting on CH-OH group of donors"; "long-chain-alcohol oxidase activity"; "flavin adenine dinucleotide binding"
Glyma09g08170	3.3243	0.0205161		UniRef100_G7IGG5 Adipocyte plasma membrane-associated protein n=2 Tax=Medicago truncatula RepID=G7IGG5_MEDTR	0	98.33	AT3G51420.1 | Symbols: SSL4, ATSSL4 | strictosidine synthase-like 4 | chr3:19084082-19085451 FORWARD LENGTH=370	2e-49	87.74	GO:0009058 GO:0009821 GO:0009902 GO:0009965 GO:0010155 GO:0030154 GO:0045893 GO:0046777	biosynthetic process; "alkaloid biosynthetic process"; "chloroplast relocation"; "leaf morphogenesis"; "regulation of proton transport"; "cell differentiation"; "positive regulation of transcription, DNA-dependent"; "protein autophosphorylation"	GO:0016844	strictosidine synthase activity
Glyma14g39930	3.2909	0.0182802		UniRef100_Q5BLY0 Cytosolic alpha-amylase n=1 Tax=Malus x domestica RepID=Q5BLY0_MALDO	0	98.79	AT1G76130.1 | Symbols: ATAMY2, AMY2 | alpha-amylase-like 2 | chr1:28561647-28563914 FORWARD LENGTH=413	0	99.76	GO:0005975 GO:0005980	carbohydrate metabolic process; "glycogen catabolic process"	GO:0003824 GO:0004556 GO:0005509 GO:0043169	catalytic activity; "alpha-amylase activity"; "calcium ion binding"; "cation binding"
Glyma02g45170	3.26995	3.86099e-14		NA	NA	NA	NA	NA	NA	NA	NA	NA	NA
Glyma18g01720	3.26973	0.00336384		UniRef100_G7J361 RING-H2 finger protein n=1 Tax=Medicago truncatula RepID=G7J361_MEDTR	3e-54	99.26	AT1G67856.1 | Symbols: | RING/U-box superfamily protein | chr1:25442486-25442887 FORWARD LENGTH=133	8e-39	98.52	NA	NA	NA	NA
Glyma08g10435	3.26416	0.00241187		UniRef100_F4JIK9 Galactosyltransferase family protein n=1 Tax=Arabidopsis thaliana RepID=F4JIK9_ARATH	1e-06	75.82	AT1G30260.1 | Symbols: | BEST Arabidopsis thaliana protein match is: Galactosyltransferase family protein (TAIR:AT4G21060.1); Has 30 Blast hits to 30 proteins in 8 species: Archae - 0; Bacteria - 0; Metazoa - 0; Fungi - 0; Plants - 30; Viruses - 0; Other Eukaryotes - 0 (source: NCBI BLink). | chr1:10651159-10651452 FORWARD LENGTH=97	4e-16	51.65	GO:0009735	response to cytokinin stimulus	GO:0003674	molecular function
Glyma05g22180	3.25537	0.00268811	one hour roots	UniRef100_O24080 Peroxidase2 n=1 Tax=Medicago sativa RepID=O24080_MEDSA	0	99.69	AT5G67400.1 | Symbols: RHS19 | root hair specific 19 | chr5:26894896-26896300 FORWARD LENGTH=329	6e-160	99.69	GO:0006979 GO:0010054 GO:0055114	response to oxidative stress; "trichoblast differentiation"; "oxidation-reduction process"	GO:0004601 GO:0020037	peroxidase activity; "heme binding"
Glyma16g02320	3.22928	0.000586737		UniRef100_B9SVE6 DNA binding protein, putative n=1 Tax=Ricinus communis RepID=B9SVE6_RICCO	7e-170	99.79	AT4G00870.1 | Symbols: | basic helix-loop-helix (bHLH) DNA-binding superfamily protein | chr4:362230-363639 REVERSE LENGTH=423	1e-77	94.86	GO:0006355	regulation of transcription, DNA-dependent	GO:0003677 GO:0003700	DNA binding; "sequence-specific DNA binding transcription factor activity"
Glyma05g04190	3.22342	3.91823e-06		UniRef100_G7KG88 Pectinesterase n=2 Tax=Medicago truncatula RepID=G7KG88_MEDTR	3e-69	81.02	AT5G62350.1 | Symbols: | Plant invertase/pectin methylesterase inhibitor superfamily protein | chr5:25037504-25038112 FORWARD LENGTH=202	6e-50	77.78	GO:0006096 GO:0006833 GO:0006972 GO:0007030 GO:0009266 GO:0009651 GO:0046686	glycolysis; "water transport"; "hyperosmotic response"; "Golgi organization"; "response to temperature stimulus"; "response to salt stress"; "response to cadmium ion"	GO:0004857 GO:0030599 GO:0046910	enzyme inhibitor activity; "pectinesterase activity"; "pectinesterase inhibitor activity"
Glyma19g31470	3.20438	2.5544e-05		NA	NA	NA	NA	NA	NA	NA	NA	NA	NA
Glyma12g32230	3.18311	0.00748649		UniRef100_B9RPQ5 DNA binding protein, putative n=1 Tax=Ricinus communis RepID=B9RPQ5_RICCO	8e-36	99.2	AT4G15248.1 | Symbols: | B-box type zinc finger family protein | chr4:8708881-8709234 FORWARD LENGTH=117	5e-24	74.4	GO:0008150	biological process	GO:0008270	zinc ion binding
Glyma07g14840	3.15405	9.17813e-06		NA	NA	NA	NA	NA	NA	NA	NA	NA	NA
Glyma15g30110	3.1445	4.40165e-09		UniRef100_G7L8F9 MLP-like protein n=1 Tax=Medicago truncatula RepID=G7L8F9_MEDTR	2e-62	99.35	AT1G70890.1 | Symbols: MLP43 | MLP-like protein 43 | chr1:26725912-26726489 REVERSE LENGTH=158	3e-23	97.39	GO:0006952 GO:0030003 GO:0070838	defense response; "cellular cation homeostasis"; "divalent metal ion transport"	GO:0003674	molecular function
Glyma19g40610	3.09154	1.11007e-08		UniRef100_G7KTN5 Annotation was added to scaffolds in November 2011 Long-chain-fatty-acid-CoA ligase n=1 Tax=Medicago truncatula RepID=G7KTN5_MEDTR	0	99.85	AT2G47240.2 | Symbols: LACS1 | AMP-dependent synthetase and ligase family protein | chr2:19393835-19397616 FORWARD LENGTH=660	0	99.4	GO:0001676 GO:0006631 GO:0006633 GO:0009627 GO:0010025 GO:0010103 GO:0010143 GO:0034976	long-chain fatty acid metabolic process; "fatty acid metabolic process"; "fatty acid biosynthetic process"; "systemic acquired resistance"; "wax biosynthetic process"; "stomatal complex morphogenesis"; "cutin biosynthetic process"; "response to endoplasmic reticulum stress"	GO:0003824 GO:0004467 GO:0031957	catalytic activity; "long-chain fatty acid-CoA ligase activity"; "very long-chain fatty acid-CoA ligase activity"
Glyma15g04770	3.082	0.00268541		UniRef100_G7IUA5 Ankyrin repeat-containing protein n=1 Tax=Medicago truncatula RepID=G7IUA5_MEDTR	0	99.82	AT1G07710.1 | Symbols: | Ankyrin repeat family protein | chr1:2386275-2387986 REVERSE LENGTH=543	0	97.62	GO:0008150	biological process	NA	NA
Glyma01g00500	3.04775	0.0208757		UniRef100_E4MWR8 mRNA, clone: RTFL01-09-F11 n=1 Tax=Eutrema halophilum RepID=E4MWR8_THEHA	7e-14	44.44	AT5G20700.1 | Symbols: | Protein of unknown function (DUF581) | chr5:7006178-7007003 REVERSE LENGTH=248	3e-16	44.44	GO:0006612 GO:0006816 GO:0006833 GO:0007030 GO:0008150 GO:0009651 GO:0009750 GO:0009963 GO:0010363	protein targeting to membrane; "calcium ion transport"; "water transport"; "Golgi organization"; "biological process"; "response to salt stress"; "response to fructose stimulus"; "positive regulation of flavonoid biosynthetic process"; "regulation of plant-type hypersensitive response"	NA	NA
Glyma07g16810	3.03755	0.00202858		UniRef100_P32110 Probable glutathione S-transferase n=2 Tax=Glycine max RepID=GSTX6_SOYBN	7e-161	99.56	AT3G09270.1 | Symbols: ATGSTU8, GSTU8 | glutathione S-transferase TAU 8 | chr3:2848407-2849226 REVERSE LENGTH=224	4e-85	97.35	GO:0006635 GO:0009407 GO:0010583 GO:0043161 GO:0046686 GO:0051788 GO:0080129	fatty acid beta-oxidation; "toxin catabolic process"; "response to cyclopentenone"; "proteasomal ubiquitin-dependent protein catabolic process"; "response to cadmium ion"; "response to misfolded protein"; "proteasome core complex assembly"	GO:0004364	glutathione transferase activity
Glyma17g07210	3.01792	0.000677337		UniRef100_C6SZ04 CASP-like protein 3 n=1 Tax=Glycine max RepID=CSPL3_SOYBN	3e-112	98.9	AT4G25830.1 | Symbols: | Uncharacterised protein family (UPF0497) | chr4:13133727-13134790 FORWARD LENGTH=175	1e-38	97.79	GO:0008150 GO:0045333	biological process; "cellular respiration"	GO:0003674 GO:0008137	molecular function; "NADH dehydrogenase (ubiquinone) activity"
Glyma18g04770	2.95653	0.00748649		UniRef100_Q8S8Z6 Syringolide-induced protein 13-1-1 n=1 Tax=Glycine max RepID=Q8S8Z6_SOYBN	0	99.77	AT5G37490.1 | Symbols: | ARM repeat superfamily protein | chr5:14887744-14889051 FORWARD LENGTH=435	2e-122	95.37	GO:0002679 GO:0009693 GO:0010200 GO:0016567 GO:0035556	respiratory burst involved in defense response; "ethylene biosynthetic process"; "response to chitin"; "protein ubiquitination"; "intracellular signal transduction"	GO:0004842	ubiquitin-protein ligase activity
Glyma09g31640	2.91359	5.31018e-09		UniRef100_G7KN38 Monoglyceride lipase n=2 Tax=Medicago truncatula RepID=G7KN38_MEDTR	0	95.21	AT5G16120.1 | Symbols: | alpha/beta-Hydrolases superfamily protein | chr5:5266048-5267775 FORWARD LENGTH=351	3e-164	93.52	NA	NA	GO:0016787	hydrolase activity
Glyma18g14490	2.91067	0.00365726		NA	NA	NA	NA	NA	NA	NA	NA	NA	NA
Glyma15g23723	2.90156	0.00507623		UniRef100_B9RII2 ATP binding protein, putative n=1 Tax=Ricinus communis RepID=B9RII2_RICCO	7e-23	88.16	AT5G53450.1 | Symbols: ORG1 | OBP3-responsive gene 1 | chr5:21689204-21692242 FORWARD LENGTH=670	1e-24	88.16	GO:0006468	protein phosphorylation	GO:0004672 GO:0005198 GO:0005524 GO:0016301 GO:0016772	protein kinase activity; "structural molecule activity"; "ATP binding"; "kinase activity"; "transferase activity, transferring phosphorus-containing groups"
Glyma16g08370	2.89291	0.0104349		UniRef100_B9N0R0 White-brown-complex ABC transporter family (Fragment) n=1 Tax=Populus trichocarpa RepID=B9N0R0_POPTR	0	99.85	AT1G31770.1 | Symbols: ABCG14 | ATP-binding cassette 14 | chr1:11375252-11377644 REVERSE LENGTH=648	0	99.85	NA	NA	GO:0000166 GO:0005524 GO:0016887 GO:0017111 GO:0042626	nucleotide binding; "ATP binding"; "ATPase activity"; "nucleoside-triphosphatase activity"; "ATPase activity, coupled to transmembrane movement of substances"
Glyma06g20730	2.89034	0.0182802		UniRef100_Q9FQE6 Glutathione S-transferase GST 12 n=1 Tax=Glycine max RepID=Q9FQE6_SOYBN	9e-172	99.58	AT5G62480.1 | Symbols: ATGSTU9, GST14, GST14B, GSTU9 | glutathione S-transferase tau 9 | chr5:25088775-25089566 REVERSE LENGTH=240	3e-82	95.34	GO:0009407 GO:0010583	toxin catabolic process; "response to cyclopentenone"	GO:0004364	glutathione transferase activity
Glyma10g00220	2.87776	0.00365726		UniRef100_Q6E593 Benzoyl coenzyme A: benzyl alcohol benzoyl transferase n=1 Tax=Petunia x hybrida RepID=Q6E593_PETHY	0	96.48	AT5G17540.1 | Symbols: | HXXXD-type acyl-transferase family protein | chr5:5782061-5783682 REVERSE LENGTH=461	0	97.8	NA	NA	GO:0016747	transferase activity, transferring acyl groups other than amino-acyl groups
Glyma05g32911	2.87727	0.0172958		UniRef100_G7LFP2 Glutamyl-tRNA(Gln) amidotransferase subunit A n=2 Tax=Medicago truncatula RepID=G7LFP2_MEDTR	0	99.84	AT5G64440.1 | Symbols: AtFAAH, FAAH | fatty acid amide hydrolase | chr5:25766229-25770260 FORWARD LENGTH=607	3e-170	96.22	GO:0042742 GO:0070291	defense response to bacterium; "N-acylethanolamine metabolic process"	GO:0004040 GO:0016884 GO:0047412	amidase activity; "carbon-nitrogen ligase activity, with glutamine as amido-N-donor"; "N-(long-chain-acyl)ethanolamine deacylase activity"
Glyma03g38000	2.85651	7.21704e-09		UniRef100_G7KTN5 Annotation was added to scaffolds in November 2011 Long-chain-fatty-acid-CoA ligase n=1 Tax=Medicago truncatula RepID=G7KTN5_MEDTR	0	99.85	AT2G47240.2 | Symbols: LACS1 | AMP-dependent synthetase and ligase family protein | chr2:19393835-19397616 FORWARD LENGTH=660	0	99.4	GO:0001676 GO:0006631 GO:0006633 GO:0009627 GO:0010025 GO:0010103 GO:0010143 GO:0034976	long-chain fatty acid metabolic process; "fatty acid metabolic process"; "fatty acid biosynthetic process"; "systemic acquired resistance"; "wax biosynthetic process"; "stomatal complex morphogenesis"; "cutin biosynthetic process"; "response to endoplasmic reticulum stress"	GO:0003824 GO:0004467 GO:0031957	catalytic activity; "long-chain fatty acid-CoA ligase activity"; "very long-chain fatty acid-CoA ligase activity"
Glyma08g07540	2.85622	0.0356981		UniRef100_G7JCR1 ABC transporter G family member n=1 Tax=Medicago truncatula RepID=G7JCR1_MEDTR	0	97.92	AT1G17840.1 | Symbols: WBC11, ABCG11, DSO, COF1, ATWBC11 | white-brown complex homolog protein 11 | chr1:6142870-6145894 FORWARD LENGTH=703	2e-178	90.22	GO:0009611 GO:0009651 GO:0009737 GO:0015908 GO:0080051	response to wounding; "response to salt stress"; "response to abscisic acid stimulus"; "fatty acid transport"; "cutin transport"	GO:0000166 GO:0005524 GO:0015245 GO:0016887 GO:0017111 GO:0042626	nucleotide binding; "ATP binding"; "fatty acid transporter activity"; "ATPase activity"; "nucleoside-triphosphatase activity"; "ATPase activity, coupled to transmembrane movement of substances"
Glyma04g36480	2.85552	0.0311159		UniRef100_H2ESC5 Peptide methionine sulfoxide reductase MsrA n=1 Tax=Morus alba var. multicaulis RepID=H2ESC5_MORAL	2e-117	99.49	AT5G61640.1 | Symbols: PMSR1, ATMSRA1 | peptidemethionine sulfoxide reductase 1 | chr5:24775107-24776147 FORWARD LENGTH=202	4e-85	96.92	GO:0006464 GO:0006979 GO:0019538 GO:0045892 GO:0055114	cellular protein modification process; "response to oxidative stress"; "protein metabolic process"; "negative regulation of transcription, DNA-dependent"; "oxidation-reduction process"	GO:0008113 GO:0016671	peptide-methionine (S)-S-oxide reductase activity; "oxidoreductase activity, acting on a sulfur group of donors, disulfide as acceptor"
Glyma02g43280	2.82289	0.00800141		UniRef100_Q0PJF7 MYB transcription factor MYB166 (Fragment) n=2 Tax=Glycine max RepID=Q0PJF7_SOYBN	2e-126	72.18	AT4G37260.1 | Symbols: MYB73, ATMYB73 | myb domain protein 73 | chr4:17540602-17541564 FORWARD LENGTH=320	1e-50	44.76	GO:0006355 GO:0009723 GO:0009737 GO:0009751 GO:0009753 GO:0010200 GO:0046686	regulation of transcription, DNA-dependent; "response to ethylene stimulus"; "response to abscisic acid stimulus"; "response to salicylic acid stimulus"; "response to jasmonic acid stimulus"; "response to chitin"; "response to cadmium ion"	GO:0003677 GO:0003700	DNA binding; "sequence-specific DNA binding transcription factor activity"
Glyma04g10210	2.81812	0.00557123		UniRef100_G7J4L2 Omega-hydroxypalmitate O-feruloyl transferase n=1 Tax=Medicago truncatula RepID=G7J4L2_MEDTR	5e-113	96.45	AT4G24510.1 | Symbols: CER2, VC2, VC-2 | HXXXD-type acyl-transferase family protein | chr4:12660929-12662537 FORWARD LENGTH=421	3e-46	96.45	GO:0000038 GO:0010025 GO:0019344 GO:0042335 GO:0042546 GO:0042761	very long-chain fatty acid metabolic process; "wax biosynthetic process"; "cysteine biosynthetic process"; "cuticle development"; "cell wall biogenesis"; "very long-chain fatty acid biosynthetic process"	GO:0016740 GO:0016747	transferase activity; "transferase activity, transferring acyl groups other than amino-acyl groups"
Glyma07g10973	2.80923	0.039483		NA	NA	NA	NA	NA	NA	NA	NA	NA	NA
Glyma04g14800	2.80865	0.0286697		UniRef100_I1JVV5 Alternative oxidase n=3 Tax=Glycine max RepID=I1JVV5_SOYBN	0	99.69	AT3G22370.1 | Symbols: AOX1A, ATAOX1A | alternative oxidase 1A | chr3:7906890-7908416 FORWARD LENGTH=354	0	90.06	GO:0007585 GO:0009409 GO:0031930 GO:0045333 GO:0055114	respiratory gaseous exchange; "response to cold"; "mitochondria-nucleus signaling pathway"; "cellular respiration"; "oxidation-reduction process"	GO:0009916	alternative oxidase activity
Glyma01g37810	2.75555	0.00530981		UniRef100_O48601 NADPH:isoflavone reductase n=1 Tax=Glycine max RepID=O48601_SOYBN	0	99.69	AT4G39230.1 | Symbols: | NmrA-like negative transcriptional regulator family protein | chr4:18266024-18267604 REVERSE LENGTH=308	8e-115	99.69	GO:0046686	response to cadmium ion	GO:0000166 GO:0032442	nucleotide binding; "phenylcoumaran benzylic ether reductase activity"
Glyma04g28420	2.73824	0.0087407		UniRef100_G7IYX6 Serine/threonine protein kinase n=1 Tax=Medicago truncatula RepID=G7IYX6_MEDTR	0	98.09	AT4G27290.1 | Symbols: | S-locus lectin protein kinase family protein | chr4:13666281-13669202 FORWARD LENGTH=783	0	98.57	GO:0006468 GO:0048544 GO:0048765	protein phosphorylation; "recognition of pollen"; "root hair cell differentiation"	GO:0004672 GO:0004674 GO:0004713 GO:0005524 GO:0016772 GO:0030246	protein kinase activity; "protein serine/threonine kinase activity"; "protein tyrosine kinase activity"; "ATP binding"; "transferase activity, transferring phosphorus-containing groups"; "carbohydrate binding"
Glyma18g06840	2.72973	0.00374953		UniRef100_I1MZY1 Asparagine synthetase n=1 Tax=Glycine max RepID=I1MZY1_SOYBN	0	99.83	AT3G47340.1 | Symbols: ASN1, DIN6, AT-ASN1 | glutamine-dependent asparagine synthase 1 | chr3:17438136-17441043 REVERSE LENGTH=584	0	98.28	GO:0006529 GO:0009063 GO:0009416 GO:0009646 GO:0009744 GO:0009749 GO:0009750 GO:0043617	asparagine biosynthetic process; "cellular amino acid catabolic process"; "response to light stimulus"; "response to absence of light"; "response to sucrose stimulus"; "response to glucose stimulus"; "response to fructose stimulus"; "cellular response to sucrose starvation"	GO:0004066	asparagine synthase (glutamine-hydrolyzing) activity
Glyma08g02020	2.71371	0.018206		UniRef100_B9RCF9 Bel1 homeotic protein, putative n=1 Tax=Ricinus communis RepID=B9RCF9_RICCO	0	99.38	AT5G41410.1 | Symbols: BEL1 | POX (plant homeobox) family protein | chr5:16580424-16583770 FORWARD LENGTH=611	5e-138	84.39	GO:0006355 GO:0009862 GO:0048481 GO:0048513	regulation of transcription, DNA-dependent; "systemic acquired resistance, salicylic acid mediated signaling pathway"; "ovule development"; "organ development"	GO:0003677 GO:0003700 GO:0005515 GO:0043565	DNA binding; "sequence-specific DNA binding transcription factor activity"; "protein binding"; "sequence-specific DNA binding"
Glyma04g36470	2.71326	0.00858113		UniRef100_Q7X750 Cysteine proteinase n=1 Tax=Glycine max RepID=Q7X750_SOYBN	0	99.72	AT5G50260.1 | Symbols: | Cysteine proteinases superfamily protein | chr5:20455605-20456862 FORWARD LENGTH=361	0	99.17	GO:0006508	proteolysis	GO:0008234	cysteine-type peptidase activity
Glyma17g13720	2.71231	0.00251966		UniRef100_Q9FK36 Emb|CAB62340.1 n=1 Tax=Arabidopsis thaliana RepID=Q9FK36_ARATH	5e-55	98.28	AT5G50360.1 | Symbols: | unknown protein; BEST Arabidopsis thaliana protein match is: unknown protein (TAIR:AT3G48510.1); Has 1807 Blast hits to 1807 proteins in 277 species: Archae - 0; Bacteria - 0; Metazoa - 736; Fungi - 347; Plants - 385; Viruses - 0; Other Eukaryotes - 339 (source: NCBI BLink). | chr5:20505433-20506308 REVERSE LENGTH=291	1e-57	98.28	GO:0008150	biological process	GO:0003674	molecular function
Glyma12g04745	2.71024	0.0479293		NA	NA	NA	NA	NA	NA	NA	NA	NA	NA
Glyma18g41290	2.69289	0.0443946		NA	NA	NA	NA	NA	NA	NA	NA	NA	NA
Glyma14g03580	2.67319	2.00713e-11		NA	NA	NA	NA	NA	NA	NA	NA	NA	NA
Glyma09g05580	2.66122	0.0260363		UniRef100_G7INC3 High affinity cationic amino acid transporter n=1 Tax=Medicago truncatula RepID=G7INC3_MEDTR	0	99.83	AT2G34960.1 | Symbols: CAT5 | cationic amino acid transporter 5 | chr2:14744175-14745884 REVERSE LENGTH=569	0	96.08	GO:0003333 GO:0043091 GO:0051938	amino acid transmembrane transport; "L-arginine import"; "L-glutamate import"	GO:0005313 GO:0015171 GO:0015181 GO:0015189 GO:0015326	L-glutamate transmembrane transporter activity; "amino acid transmembrane transporter activity"; "arginine transmembrane transporter activity"; "L-lysine transmembrane transporter activity"; "cationic amino acid transmembrane transporter activity"
Glyma07g16830	2.65551	0.00693982		UniRef100_P32110 Probable glutathione S-transferase n=2 Tax=Glycine max RepID=GSTX6_SOYBN	9e-155	99.56	AT3G09270.1 | Symbols: ATGSTU8, GSTU8 | glutathione S-transferase TAU 8 | chr3:2848407-2849226 REVERSE LENGTH=224	3e-82	97.35	GO:0006635 GO:0009407 GO:0010583 GO:0043161 GO:0046686 GO:0051788 GO:0080129	fatty acid beta-oxidation; "toxin catabolic process"; "response to cyclopentenone"; "proteasomal ubiquitin-dependent protein catabolic process"; "response to cadmium ion"; "response to misfolded protein"; "proteasome core complex assembly"	GO:0004364	glutathione transferase activity
Glyma14g38010	2.64482	0.0335223		UniRef100_B2G284 DNA-binding protein n=1 Tax=Vitis thunbergii RepID=B2G284_9ROSI	0	99.83	AT2G38470.1 | Symbols: WRKY33, ATWRKY33 | WRKY DNA-binding protein 33 | chr2:16108476-16110539 FORWARD LENGTH=519	5e-109	59.72	GO:0000165 GO:0002679 GO:0006355 GO:0006612 GO:0006944 GO:0006970 GO:0009408 GO:0009409 GO:0009414 G	MAPK cascade; "respiratory burst involved in defense response"; "regulation of transcription, DNA-dependent"; "protein targeting to membrane"; "cellular membrane fusion"; "response to osmotic stress"; "response to heat"; "response to cold"; "response to water deprivation"; "detection of biotic stimulus"; "response to salt stress"; "salicylic acid biosynthetic process"; "systemic acquired resistan…	GO:0003700 GO:0005515 GO:0043565	sequence-specific DNA binding transcription factor activity; "protein binding"; "sequence-specific DNA binding"
Glyma06g42400	2.64181	0.00284959		UniRef100_B5WWZ8 Long-chain-alcohol oxidase FAO1 n=1 Tax=Lotus japonicus RepID=FAO1_LOTJA	0	99.87	AT3G23410.1 | Symbols: ATFAO3, FAO3 | fatty alcohol oxidase 3 | chr3:8382860-8386024 FORWARD LENGTH=746	0	96.67	GO:0006066 GO:0055114	alcohol metabolic process; "oxidation-reduction process"	GO:0009055 GO:0016614 GO:0046577 GO:0050660	electron carrier activity; "oxidoreductase activity, acting on CH-OH group of donors"; "long-chain-alcohol oxidase activity"; "flavin adenine dinucleotide binding"
Glyma06g35550	2.61709	0.0035996		UniRef100_E1ZJ74 Expressed protein n=1 Tax=Chlorella variabilis RepID=E1ZJ74_CHLVA	5e-09	53.53	AT3G15110.1 | Symbols: | unknown protein; FUNCTIONS IN: molecular_function unknown; INVOLVED IN: biological_process unknown; LOCATED IN: chloroplast thylakoid membrane; EXPRESSED IN: 20 plant structures; EXPRESSED DURING: 13 growth stages; CONTAINS InterPro DOMAIN/s: Protein of unknown function DUF3082 (InterPro:IPR021434); Has 77 Blast hits to 77 proteins in 38 species: Archae - 0; Bacteria - 37…	4e-59	69.52	GO:0008150	biological process	GO:0003674	molecular function
Glyma07g17291	2.60833	0.0114817		UniRef100_C6ZRZ6 Disease resistance protein n=1 Tax=Glycine max RepID=C6ZRZ6_SOYBN	0	71.28	AT1G74170.1 | Symbols: AtRLP13, RLP13 | receptor like protein 13 | chr1:27891555-27895441 REVERSE LENGTH=1000	4e-143	82.06	GO:0007165	signal transduction	NA	NA
Glyma20g29770	2.56993	0.0205161		UniRef100_G8A221 Low-temperature-induced 65 kDa protein n=1 Tax=Medicago truncatula RepID=G8A221_MEDTR	6e-72	83.67	AT5G52300.2 | Symbols: RD29B, LTI65 | CAP160 protein | chr5:21237205-21239404 FORWARD LENGTH=618	2e-21	57.51	GO:0009409 GO:0009414 GO:0009651 GO:0009737 GO:0009738 GO:0010150	response to cold; "response to water deprivation"; "response to salt stress"; "response to abscisic acid stimulus"; "abscisic acid mediated signaling pathway"; "leaf senescence"	GO:0003674	molecular function
Glyma18g45105	2.55451	0.0277713		NA	NA	NA	NA	NA	NA	NA	NA	NA	NA
Glyma15g15130	2.55323	0.00825931		UniRef100_Q9LRI4 PsAD2 n=1 Tax=Pisum sativum RepID=Q9LRI4_PEA	2e-10	73.96	NA	NA	NA	NA	NA	NA	NA
Glyma15g15025	2.55132	0.0277161		UniRef100_A2Q2W7 4Fe-4S ferredoxin, iron-sulfur binding n=1 Tax=Medicago truncatula RepID=A2Q2W7_MEDTR	6e-119	99.42	NA	NA	NA	NA	NA	NA	NA
Glyma05g38130	2.54011	0.00339475		UniRef100_P25096 Protein P21 n=1 Tax=Glycine max RepID=P21_SOYBN	9e-143	89.78	AT4G11650.1 | Symbols: ATOSM34, OSM34 | osmotin 34 | chr4:7025127-7026113 REVERSE LENGTH=244	5e-106	99.56	GO:0009651 GO:0009816 GO:0009817 GO:0051707	response to salt stress; "defense response to bacterium, incompatible interaction"; "defense response to fungus, incompatible interaction"; "response to other organism"	NA	NA
Glyma15g12570	2.48849	0.0134522		UniRef100_I3TAX1 Nuclear transcription factor Y subunit B13 n=1 Tax=Medicago truncatula RepID=I3TAX1_MEDTR	3e-73	79.07	AT4G14540.1 | Symbols: NF-YB3 | nuclear factor Y, subunit B3 | chr4:8344663-8345148 FORWARD LENGTH=161	7e-72	87.79	GO:0006355	regulation of transcription, DNA-dependent	GO:0003677 GO:0003700 GO:0043565	DNA binding; "sequence-specific DNA binding transcription factor activity"; "sequence-specific DNA binding"
Glyma11g32360	2.47901	0.03825		UniRef100_G7J7V5 Cysteine-rich receptor-like protein kinase n=1 Tax=Medicago truncatula RepID=G7J7V5_MEDTR	0	99.68	AT1G70520.1 | Symbols: CRK2 | cysteine-rich RLK (RECEPTOR-like protein kinase) 2 | chr1:26584888-26587334 REVERSE LENGTH=649	4e-118	96.65	GO:0006457 GO:0006468 GO:0006857 GO:0009408 GO:0009644 GO:0010193 GO:0034976 GO:0042542 GO:0046777	protein folding; "protein phosphorylation"; "oligopeptide transport"; "response to heat"; "response to high light intensity"; "response to ozone"; "response to endoplasmic reticulum stress"; "response to hydrogen peroxide"; "protein autophosphorylation"	GO:0004672 GO:0004674 GO:0005524 GO:0016301 GO:0016772	protein kinase activity; "protein serine/threonine kinase activity"; "ATP binding"; "kinase activity"; "transferase activity, transferring phosphorus-containing groups"
Glyma17g12804	2.47726	7.64463e-09		NA	NA	NA	NA	NA	NA	NA	NA	NA	NA
Glyma03g28490	2.47666	0.00629513		UniRef100_A2Q2Z0 Methyltransferase, putative n=1 Tax=Medicago truncatula RepID=A2Q2Z0_MEDTR	1e-154	99.24	AT2G41380.1 | Symbols: | S-adenosyl-L-methionine-dependent methyltransferases superfamily protein | chr2:17251981-17252886 FORWARD LENGTH=269	1e-118	99.24	GO:0008152 GO:0009407 GO:0010583 GO:0046686	metabolic process; "toxin catabolic process"; "response to cyclopentenone"; "response to cadmium ion"	GO:0008168	methyltransferase activity
Glyma07g16840	2.47409	0.0321582		UniRef100_P32110 Probable glutathione S-transferase n=2 Tax=Glycine max RepID=GSTX6_SOYBN	5e-151	99.56	AT3G09270.1 | Symbols: ATGSTU8, GSTU8 | glutathione S-transferase TAU 8 | chr3:2848407-2849226 REVERSE LENGTH=224	1e-80	97.35	GO:0006635 GO:0009407 GO:0010583 GO:0043161 GO:0046686 GO:0051788 GO:0080129	fatty acid beta-oxidation; "toxin catabolic process"; "response to cyclopentenone"; "proteasomal ubiquitin-dependent protein catabolic process"; "response to cadmium ion"; "response to misfolded protein"; "proteasome core complex assembly"	GO:0004364	glutathione transferase activity
Glyma15g40070	2.43659	0.0046994		UniRef100_Q9M6E8 9-cis-epoxycarotenoid dioxygenase NCED1, chloroplastic n=1 Tax=Phaseolus vulgaris RepID=NCED1_PHAVU	0	99.67	AT3G14440.1 | Symbols: NCED3, ATNCED3, STO1, SIS7 | nine-cis-epoxycarotenoid dioxygenase 3 | chr3:4831678-4833477 REVERSE LENGTH=599	6e-175	99.35	GO:0006970 GO:0009409 GO:0009414 GO:0009688 GO:0009737 GO:0042538	response to osmotic stress; "response to cold"; "response to water deprivation"; "abscisic acid biosynthetic process"; "response to abscisic acid stimulus"; "hyperosmotic salinity response"	GO:0045549	9-cis-epoxycarotenoid dioxygenase activity
Glyma14g20440	2.42378	2.30612e-09		UniRef100_C0L012 BURP domain protein 2 n=1 Tax=Glycine max RepID=C0L012_SOYBN	0	99.71	AT5G25610.1 | Symbols: RD22, ATRD22 | BURP domain-containing protein | chr5:8914498-8916684 REVERSE LENGTH=392	9e-123	97.43	GO:0009269 GO:0009409 GO:0009651 GO:0009737	response to desiccation; "response to cold"; "response to salt stress"; "response to abscisic acid stimulus"	GO:0045735	nutrient reservoir activity
Glyma09g36640	2.41847	0.0131073		UniRef100_B9R9R0 21 kDa protein, putative n=1 Tax=Ricinus communis RepID=B9R9R0_RICCO	5e-63	82.47	AT5G62360.1 | Symbols: | Plant invertase/pectin methylesterase inhibitor superfamily protein | chr5:25040699-25041310 FORWARD LENGTH=203	6e-63	79.68	NA	NA	GO:0004857 GO:0030599 GO:0046910	enzyme inhibitor activity; "pectinesterase activity"; "pectinesterase inhibitor activity"
Glyma09g15450	2.4107	0.0192616		UniRef100_Q9AXU0 Major latex-like protein n=1 Tax=Prunus persica RepID=Q9AXU0_PRUPE	1e-51	93.59	AT1G70850.2 | Symbols: MLP34 | MLP-like protein 34 | chr1:26715673-26716744 REVERSE LENGTH=236	6e-46	95.51	GO:0006952	defense response	GO:0003674	molecular function
Glyma01g42640	2.39764	0.0054847		UniRef100_Q43455 Heat shock transcription factor 29 (Fragment) n=3 Tax=Glycine max RepID=Q43455_SOYBN	0	83.71	AT4G11660.1 | Symbols: AT-HSFB2B, HSFB2B | winged-helix DNA-binding transcription factor family protein | chr4:7043006-7044227 FORWARD LENGTH=377	8e-97	94.94	GO:0006355 GO:0009408 GO:0009644 GO:0010200 GO:0042542 GO:0045892	regulation of transcription, DNA-dependent; "response to heat"; "response to high light intensity"; "response to chitin"; "response to hydrogen peroxide"; "negative regulation of transcription, DNA-dependent"	GO:0003700 GO:0043565	sequence-specific DNA binding transcription factor activity; "sequence-specific DNA binding"
Glyma05g36210	2.39683	0.0012151		UniRef100_F2YBA9 Anthocyanin 3'-O-methyltransferase n=1 Tax=Glycine max RepID=F2YBA9_SOYBN	2e-167	99.6	AT4G26220.1 | Symbols: | S-adenosyl-L-methionine-dependent methyltransferases superfamily protein | chr4:13284179-13285146 FORWARD LENGTH=232	2e-105	89.24	NA	NA	GO:0008171	O-methyltransferase activity
Glyma07g10250	2.39615	0.000442461		UniRef100_G7KN38 Monoglyceride lipase n=2 Tax=Medicago truncatula RepID=G7KN38_MEDTR	1e-134	95.98	AT5G16120.1 | Symbols: | alpha/beta-Hydrolases superfamily protein | chr5:5266048-5267775 FORWARD LENGTH=351	7e-87	93.75	NA	NA	GO:0016787	hydrolase activity
Glyma14g20450	2.38763	3.8379e-09		UniRef100_B2ZPK6 BURP domain-containing protein n=1 Tax=Glycine max RepID=B2ZPK6_SOYBN	0	99.73	AT5G25610.1 | Symbols: RD22, ATRD22 | BURP domain-containing protein | chr5:8914498-8916684 REVERSE LENGTH=392	4e-126	97.55	GO:0009269 GO:0009409 GO:0009651 GO:0009737	response to desiccation; "response to cold"; "response to salt stress"; "response to abscisic acid stimulus"	GO:0045735	nutrient reservoir activity
Glyma11g02800	2.36697	0.0112333		UniRef100_Q43455 Heat shock transcription factor 29 (Fragment) n=3 Tax=Glycine max RepID=Q43455_SOYBN	3e-157	83.71	AT4G11660.1 | Symbols: AT-HSFB2B, HSFB2B | winged-helix DNA-binding transcription factor family protein | chr4:7043006-7044227 FORWARD LENGTH=377	8e-97	94.94	GO:0006355 GO:0009408 GO:0009644 GO:0010200 GO:0042542 GO:0045892	regulation of transcription, DNA-dependent; "response to heat"; "response to high light intensity"; "response to chitin"; "response to hydrogen peroxide"; "negative regulation of transcription, DNA-dependent"	GO:0003700 GO:0043565	sequence-specific DNA binding transcription factor activity; "sequence-specific DNA binding"
Glyma10g42100	2.35598	6.17028e-08		UniRef100_I1NFI7 3-ketoacyl-CoA synthase n=1 Tax=Glycine max RepID=I1NFI7_SOYBN	0	99.8	AT1G68530.1 | Symbols: CUT1, POP1, CER6, G2, KCS6 | 3-ketoacyl-CoA synthase 6 | chr1:25712881-25714733 REVERSE LENGTH=497	0	98.99	GO:0000038 GO:0000096 GO:0000271 GO:0006546 GO:0006633 GO:0006636 GO:0006733 GO:0006766 GO:0008152 G	very long-chain fatty acid metabolic process; "sulfur amino acid metabolic process"; "polysaccharide biosynthetic process"; "glycine catabolic process"; "fatty acid biosynthetic process"; "unsaturated fatty acid biosynthetic process"; "oxidoreduction coenzyme metabolic process"; "vitamin metabolic process"; "metabolic process"; "lipid biosynthetic process"; "cellular amino acid biosynthetic proce…	GO:0003824 GO:0016747	catalytic activity; "transferase activity, transferring acyl groups other than amino-acyl groups"
Glyma18g52610	2.34853	0.00109523		UniRef100_D2D321 Heat shock protein 70 n=1 Tax=Gossypium hirsutum RepID=D2D321_GOSHI	0	99.85	AT5G02500.1 | Symbols: HSC70-1, HSP70-1, AT-HSC70-1, HSC70 | heat shock cognate protein 70-1 | chr5:554055-556334 REVERSE LENGTH=651	0	99.85	GO:0006094 GO:0006096 GO:0006457 GO:0009408 GO:0009409 GO:0009615 GO:0009651 GO:0010187 GO:0042742 G	gluconeogenesis; "glycolysis"; "protein folding"; "response to heat"; "response to cold"; "response to virus"; "response to salt stress"; "negative regulation of seed germination"; "defense response to bacterium"; "response to cadmium ion"; "defense response to fungus"; "stomatal closure"	GO:0002020 GO:0005515 GO:0005524	protease binding; "protein binding"; "ATP binding"
Glyma17g31730	2.33243	0.000801941		UniRef100_E4MVK3 mRNA, clone: RTFL01-02-M20 n=1 Tax=Eutrema halophilum RepID=E4MVK3_THEHA	2e-165	96.47	AT1G76680.1 | Symbols: OPR1, ATOPR1 | 12-oxophytodienoate reductase 1 | chr1:28776982-28778271 FORWARD LENGTH=372	9e-165	95.11	GO:0006629 GO:0009611 GO:0009751 GO:0010150 GO:0031407 GO:0046686 GO:0055114	lipid metabolic process; "response to wounding"; "response to salicylic acid stimulus"; "leaf senescence"; "oxylipin metabolic process"; "response to cadmium ion"; "oxidation-reduction process"	GO:0003824 GO:0010181 GO:0016491 GO:0016629	catalytic activity; "FMN binding"; "oxidoreductase activity"; "12-oxophytodienoate reductase activity"
Glyma08g18801	2.30956	0.0478828		UniRef100_Q9M6E8 9-cis-epoxycarotenoid dioxygenase NCED1, chloroplastic n=1 Tax=Phaseolus vulgaris RepID=NCED1_PHAVU	2e-107	51.45	AT3G14440.1 | Symbols: NCED3, ATNCED3, STO1, SIS7 | nine-cis-epoxycarotenoid dioxygenase 3 | chr3:4831678-4833477 REVERSE LENGTH=599	2e-74	37.19	GO:0006970 GO:0009409 GO:0009414 GO:0009688 GO:0009737 GO:0042538	response to osmotic stress; "response to cold"; "response to water deprivation"; "abscisic acid biosynthetic process"; "response to abscisic acid stimulus"; "hyperosmotic salinity response"	GO:0045549	9-cis-epoxycarotenoid dioxygenase activity
Glyma19g42940	2.30955	0.0413874		UniRef100_G7JZ14 Cytochrome P450 78A11 n=1 Tax=Medicago truncatula RepID=G7JZ14_MEDTR	0	99.03	AT1G13710.1 | Symbols: CYP78A5, KLU | cytochrome P450, family 78, subfamily A, polypeptide 5 | chr1:4702932-4704592 REVERSE LENGTH=517	0	99.23	GO:0008284 GO:0010075 GO:0010338 GO:0035265 GO:0040009 GO:0046622 GO:0048437 GO:0055114	positive regulation of cell proliferation; "regulation of meristem growth"; "leaf formation"; "organ growth"; "regulation of growth rate"; "positive regulation of organ growth"; "floral organ development"; "oxidation-reduction process"	GO:0005506 GO:0009055 GO:0016705 GO:0019825 GO:0020037	iron ion binding; "electron carrier activity"; "oxidoreductase activity, acting on paired donors, with incorporation or reduction of molecular oxygen"; "oxygen binding"; "heme binding"
Glyma11g29878	2.30942	0.00109523	one hour leaves	UniRef100_Q85V85 PsbA (Fragment) n=1 Tax=Phalaris minor RepID=Q85V85_9POAL	1e-132	83.33	ATCG00020.1 | Symbols: PSBA | photosystem II reaction center protein A | chrC:383-1444 REVERSE LENGTH=353	3e-134	83.33	GO:0006091 GO:0006354 GO:0009772 GO:0010207 GO:0015979 GO:0019684	generation of precursor metabolites and energy; "DNA-dependent transcription, elongation"; "photosynthetic electron transport in photosystem II"; "photosystem II assembly"; "photosynthesis"; "photosynthesis, light reaction"	GO:0005515 GO:0016168 GO:0045156	protein binding; "chlorophyll binding"; "electron transporter, transferring electrons within the cyclic electron transport pathway of photosynthesis activity"
Glyma04g14790	2.30559	0.0319603		UniRef100_G7K6S1 Urea active transporter-like protein n=1 Tax=Medicago truncatula RepID=G7K6S1_MEDTR	0	99.72	AT5G45380.1 | Symbols: ATDUR3, DUR3 | solute:sodium symporters;urea transmembrane transporters | chr5:18391337-18395696 FORWARD LENGTH=704	0	98.04	GO:0006810 GO:0006995 GO:0035725 GO:0055085	transport; "cellular response to nitrogen starvation"; "sodium ion transmembrane transport"; "transmembrane transport"	GO:0005215 GO:0015204 GO:0015370	transporter activity; "urea transmembrane transporter activity"; "solute:sodium symporter activity"
Glyma08g24750	2.29417	6.24043e-05		UniRef100_G7L8F9 MLP-like protein n=1 Tax=Medicago truncatula RepID=G7L8F9_MEDTR	3e-61	99.35	AT1G70890.1 | Symbols: MLP43 | MLP-like protein 43 | chr1:26725912-26726489 REVERSE LENGTH=158	5e-25	97.39	GO:0006952 GO:0030003 GO:0070838	defense response; "cellular cation homeostasis"; "divalent metal ion transport"	GO:0003674	molecular function
Glyma03g30460	2.29133	0.0444048		UniRef100_G7I2T6 Gibberellic acid receptor-b n=1 Tax=Medicago truncatula RepID=G7I2T6_MEDTR	0	98.85	AT3G63010.1 | Symbols: ATGID1B, GID1B | alpha/beta-Hydrolases superfamily protein | chr3:23289717-23290998 FORWARD LENGTH=358	0	99.42	GO:0000165 GO:0000303 GO:0006612 GO:0007154 GO:0007165 GO:0008152 GO:0008219 GO:0009409 GO:0009414 G	MAPK cascade; "response to superoxide"; "protein targeting to membrane"; "cell communication"; "signal transduction"; "metabolic process"; "cell death"; "response to cold"; "response to water deprivation"; "response to ethylene stimulus"; "response to auxin stimulus"; "response to abscisic acid stimulus"; "abscisic acid mediated signaling pathway"; "response to gibberellin stimulus"; "gibberellic…	GO:0005515 GO:0016787	protein binding; "hydrolase activity"
Glyma06g14810	2.28379	4.80419e-09		UniRef100_Q9FLC9 AT5g05250/K18I23_5 n=1 Tax=Arabidopsis thaliana RepID=Q9FLC9_ARATH	1e-43	59.04	AT5G05250.1 | Symbols: | unknown protein; BEST Arabidopsis thaliana protein match is: unknown protein (TAIR:AT3G56360.1); Has 30201 Blast hits to 17322 proteins in 780 species: Archae - 12; Bacteria - 1396; Metazoa - 17338; Fungi - 3422; Plants - 5037; Viruses - 0; Other Eukaryotes - 2996 (source: NCBI BLink). | chr5:1557116-1557835 REVERSE LENGTH=239	3e-46	59.04	GO:0008150	biological process	GO:0003674	molecular function
Glyma14g34080	2.2762	0.000729723	one hour leaves	UniRef100_I1SZS9 Photosystem II D1 protein (Fragment) n=1 Tax=Damasonium californicum RepID=I1SZS9_9LILI	9e-115	100	ATCG00020.1 | Symbols: PSBA | photosystem II reaction center protein A | chrC:383-1444 REVERSE LENGTH=353	2e-116	100	GO:0006091 GO:0006354 GO:0009772 GO:0010207 GO:0015979 GO:0019684	generation of precursor metabolites and energy; "DNA-dependent transcription, elongation"; "photosynthetic electron transport in photosystem II"; "photosystem II assembly"; "photosynthesis"; "photosynthesis, light reaction"	GO:0005515 GO:0016168 GO:0045156	protein binding; "chlorophyll binding"; "electron transporter, transferring electrons within the cyclic electron transport pathway of photosynthesis activity"
Glyma19g40550	2.25949	0.0421819	one hour roots	UniRef100_Q9SBZ0 Galactinol-raffinose galactosyltransferase n=1 Tax=Vigna angularis RepID=Q9SBZ0_PHAAN	0	99.88	AT4G01970.1 | Symbols: AtSTS, STS | stachyose synthase | chr4:854073-856953 REVERSE LENGTH=876	0	97.56	GO:0006979 GO:0080167	response to oxidative stress; "response to karrikin"	GO:0004553 GO:0047268	hydrolase activity, hydrolyzing O-glycosyl compounds; "galactinol-raffinose galactosyltransferase activity"
Glyma03g32920	2.24715	3.95939e-05		UniRef100_G7L0K2 Retinol dehydrogenase n=1 Tax=Medicago truncatula RepID=G7L0K2_MEDTR	0	99.69	AT2G37540.1 | Symbols: | NAD(P)-binding Rossmann-fold superfamily protein | chr2:15751695-15753820 REVERSE LENGTH=321	7e-162	99.07	GO:0008152 GO:0009860	metabolic process; "pollen tube growth"	GO:0000166 GO:0016491	nucleotide binding; "oxidoreductase activity"
Glyma17g34160	2.23006	0.0333831		UniRef100_C6ZRW0 Lectin-like receptor kinase n=1 Tax=Glycine max RepID=C6ZRW0_SOYBN	0	99.57	AT5G10530.1 | Symbols: | Concanavalin A-like lectin protein kinase family protein | chr5:3324978-3326933 REVERSE LENGTH=651	4e-172	91.49	GO:0006468	protein phosphorylation	GO:0004672 GO:0004674 GO:0005524 GO:0016301 GO:0016772	protein kinase activity; "protein serine/threonine kinase activity"; "ATP binding"; "kinase activity"; "transferase activity, transferring phosphorus-containing groups"
Glyma13g15560	2.20798	0.0021217	one hour leaves	UniRef100_P02957 Photosystem Q(B) protein n=1 Tax=Glycine max RepID=PSBA_SOYBN	0	99.66	ATCG00020.1 | Symbols: PSBA | photosystem II reaction center protein A | chrC:383-1444 REVERSE LENGTH=353	0	99.66	GO:0006091 GO:0006354 GO:0009772 GO:0010207 GO:0015979 GO:0019684	generation of precursor metabolites and energy; "DNA-dependent transcription, elongation"; "photosynthetic electron transport in photosystem II"; "photosystem II assembly"; "photosynthesis"; "photosynthesis, light reaction"	GO:0005515 GO:0016168 GO:0045156	protein binding; "chlorophyll binding"; "electron transporter, transferring electrons within the cyclic electron transport pathway of photosynthesis activity"
Glyma02g02400	2.2003	1.84472e-05		UniRef100_A9PBR0 Histone ubiquitination proteins group n=13 Tax=Spermatophyta RepID=A9PBR0_POPTR	2e-106	99.35	AT1G14400.2 | Symbols: UBC1, ATUBC1 | ubiquitin carrier protein 1 | chr1:4927294-4928136 REVERSE LENGTH=152	2e-107	99.35	GO:0006301 GO:0006511 GO:0006605 GO:0006623 GO:0006661 GO:0006944 GO:0009910 GO:0009965 GO:0010228 G	postreplication repair; "ubiquitin-dependent protein catabolic process"; "protein targeting"; "protein targeting to vacuole"; "phosphatidylinositol biosynthetic process"; "cellular membrane fusion"; "negative regulation of flower development"; "leaf morphogenesis"; "vegetative to reproductive phase transition of meristem"; "endosomal transport"; "histone H2B ubiquitination"	GO:0004842 GO:0016881	ubiquitin-protein ligase activity; "acid-amino acid ligase activity"
Glyma06g20800	2.19133	0.03825		UniRef100_G7IZP9 R2R3-MYB transcription factor n=1 Tax=Medicago truncatula RepID=G7IZP9_MEDTR	2e-144	99.7	AT3G47600.1 | Symbols: MYB94, ATMYBCP70, ATMYB94 | myb domain protein 94 | chr3:17539627-17541035 REVERSE LENGTH=333	8e-115	99.7	GO:0006355 GO:0009651 GO:0009723 GO:0009733 GO:0009737 GO:0009751 GO:0009753 GO:0046686 GO:0080167	regulation of transcription, DNA-dependent; "response to salt stress"; "response to ethylene stimulus"; "response to auxin stimulus"; "response to abscisic acid stimulus"; "response to salicylic acid stimulus"; "response to jasmonic acid stimulus"; "response to cadmium ion"; "response to karrikin"	GO:0003677 GO:0003700	DNA binding; "sequence-specific DNA binding transcription factor activity"
Glyma05g27450	2.17844	0.0139305		NA	NA	NA	AT1G30260.1 | Symbols: | BEST Arabidopsis thaliana protein match is: Galactosyltransferase family protein (TAIR:AT4G21060.1); Has 30 Blast hits to 30 proteins in 8 species: Archae - 0; Bacteria - 0; Metazoa - 0; Fungi - 0; Plants - 30; Viruses - 0; Other Eukaryotes - 0 (source: NCBI BLink). | chr1:10651159-10651452 FORWARD LENGTH=97	5e-16	52.22	GO:0009735	response to cytokinin stimulus	GO:0003674	molecular function
Glyma20g24930	2.17815	2.86189e-07		UniRef100_I1NFI7 3-ketoacyl-CoA synthase n=1 Tax=Glycine max RepID=I1NFI7_SOYBN	0	99.8	AT1G68530.1 | Symbols: CUT1, POP1, CER6, G2, KCS6 | 3-ketoacyl-CoA synthase 6 | chr1:25712881-25714733 REVERSE LENGTH=497	0	98.99	GO:0000038 GO:0000096 GO:0000271 GO:0006546 GO:0006633 GO:0006636 GO:0006733 GO:0006766 GO:0008152 G	very long-chain fatty acid metabolic process; "sulfur amino acid metabolic process"; "polysaccharide biosynthetic process"; "glycine catabolic process"; "fatty acid biosynthetic process"; "unsaturated fatty acid biosynthetic process"; "oxidoreduction coenzyme metabolic process"; "vitamin metabolic process"; "metabolic process"; "lipid biosynthetic process"; "cellular amino acid biosynthetic proce…	GO:0003824 GO:0016747	catalytic activity; "transferase activity, transferring acyl groups other than amino-acyl groups"
Glyma04g40050	2.17259	5.31878e-05		UniRef100_Q9FLC9 AT5g05250/K18I23_5 n=1 Tax=Arabidopsis thaliana RepID=Q9FLC9_ARATH	2e-41	61.57	AT5G05250.1 | Symbols: | unknown protein; BEST Arabidopsis thaliana protein match is: unknown protein (TAIR:AT3G56360.1); Has 30201 Blast hits to 17322 proteins in 780 species: Archae - 12; Bacteria - 1396; Metazoa - 17338; Fungi - 3422; Plants - 5037; Viruses - 0; Other Eukaryotes - 2996 (source: NCBI BLink). | chr5:1557116-1557835 REVERSE LENGTH=239	3e-44	61.57	GO:0008150	biological process	GO:0003674	molecular function
Glyma02g07000	2.17042	0.0333831		UniRef100_Q6RYA0 Salicylic acid-binding protein 2 n=2 Tax=Nicotiana tabacum RepID=SABP2_TOBAC	2e-101	95.67	AT2G23620.1 | Symbols: ATMES1, MES1 | methyl esterase 1 | chr2:10047462-10049248 REVERSE LENGTH=263	5e-92	96.06	GO:0009627 GO:0009696 GO:0009817	systemic acquired resistance; "salicylic acid metabolic process"; "defense response to fungus, incompatible interaction"	GO:0016788 GO:0080030 GO:0080031 GO:0080032	hydrolase activity, acting on ester bonds; "methyl indole-3-acetate esterase activity"; "methyl salicylate esterase activity"; "methyl jasmonate esterase activity"
Glyma05g38110	2.16648	0.0495001	six hour roots	UniRef100_P25096 Protein P21 n=1 Tax=Glycine max RepID=P21_SOYBN	3e-128	90.13	AT4G11650.1 | Symbols: ATOSM34, OSM34 | osmotin 34 | chr4:7025127-7026113 REVERSE LENGTH=244	3e-111	98.65	GO:0009651 GO:0009816 GO:0009817 GO:0051707	response to salt stress; "defense response to bacterium, incompatible interaction"; "defense response to fungus, incompatible interaction"; "response to other organism"	NA	NA
Glyma20g30720	2.15462	0.0401973		UniRef100_Q2TUW1 Abscisic stress ripening-like protein n=1 Tax=Glycine max RepID=Q2TUW1_SOYBN	2e-159	99.58	NA	NA	NA	NA	NA	NA	NA
Glyma08g00640	2.15425	0.0113117		UniRef100_G7LFR3 Auxin-induced protein 6B n=1 Tax=Medicago truncatula RepID=G7LFR3_MEDTR	1e-40	99.06	AT2G46690.1 | Symbols: | SAUR-like auxin-responsive protein family | chr2:19180904-19181269 FORWARD LENGTH=121	1e-16	83.02	GO:0006816 GO:0009733	calcium ion transport; "response to auxin stimulus"	GO:0003674	molecular function
Glyma13g06230	2.15137	0.0389767		UniRef100_A7BIC9 Malonyl-CoA:isoflavone 7-O-glucoside-6''-O-malonyltransferase n=1 Tax=Glycine max RepID=A7BIC9_SOYBN	0	99.79	AT5G39090.1 | Symbols: | HXXXD-type acyl-transferase family protein | chr5:15643612-15644958 FORWARD LENGTH=448	2e-94	98.08	GO:0015824	proline transport	GO:0016740 GO:0016747	transferase activity; "transferase activity, transferring acyl groups other than amino-acyl groups"
Glyma06g10190	2.14369	0.000207931		UniRef100_G7J4L2 Omega-hydroxypalmitate O-feruloyl transferase n=1 Tax=Medicago truncatula RepID=G7J4L2_MEDTR	0	98.2	AT4G24510.1 | Symbols: CER2, VC2, VC-2 | HXXXD-type acyl-transferase family protein | chr4:12660929-12662537 FORWARD LENGTH=421	9e-98	95.96	GO:0000038 GO:0010025 GO:0019344 GO:0042335 GO:0042546 GO:0042761	very long-chain fatty acid metabolic process; "wax biosynthetic process"; "cysteine biosynthetic process"; "cuticle development"; "cell wall biogenesis"; "very long-chain fatty acid biosynthetic process"	GO:0016740 GO:0016747	transferase activity; "transferase activity, transferring acyl groups other than amino-acyl groups"
Glyma13g01560	2.12019	5.08221e-07	one hour leaves	UniRef100_E4MVM1 mRNA, clone: RTFL01-03-A18 n=1 Tax=Eutrema halophilum RepID=E4MVM1_THEHA	0	99.37	AT5G57800.1 | Symbols: FLP1, YRE, CER3, WAX2 | Fatty acid hydroxylase superfamily | chr5:23420589-23423832 FORWARD LENGTH=632	0	99.84	GO:0000038 GO:0006723 GO:0010025 GO:0042335 GO:0043447 GO:0048235	very long-chain fatty acid metabolic process; "cuticle hydrocarbon biosynthetic process"; "wax biosynthetic process"; "cuticle development"; "alkane biosynthetic process"; "pollen sperm cell differentiation"	GO:0000166 GO:0003824 GO:0005506 GO:0016491	nucleotide binding; "catalytic activity"; "iron ion binding"; "oxidoreductase activity"
Glyma19g02180	2.11721	0.0152058		UniRef100_G7KK18 Mitochondrial chaperone BCS1 n=1 Tax=Medicago truncatula RepID=G7KK18_MEDTR	0	96.74	AT5G40010.1 | Symbols: AATP1 | AAA-ATPase 1 | chr5:16020218-16021762 REVERSE LENGTH=514	0	86.78	GO:0001666 GO:0009862 GO:0010154 GO:0010310 GO:0010431	response to hypoxia; "systemic acquired resistance, salicylic acid mediated signaling pathway"; "fruit development"; "regulation of hydrogen peroxide metabolic process"; "seed maturation"	GO:0000166 GO:0005524 GO:0016887 GO:0017111	nucleotide binding; "ATP binding"; "ATPase activity"; "nucleoside-triphosphatase activity"
Glyma08g40740	2.11353	0.0157613		UniRef100_G7K9S1 Nitrate transporter NTL1 n=1 Tax=Medicago truncatula RepID=G7K9S1_MEDTR	0	99.83	AT1G69850.1 | Symbols: ATNRT1:2, NTL1, NRT1:2 | nitrate transporter 1:2 | chr1:26296945-26300407 REVERSE LENGTH=585	0	99.16	GO:0009624 GO:0010119 GO:0080168	response to nematode; "regulation of stomatal movement"; "abscisic acid transport"	GO:0005215 GO:0005509 GO:0090440	transporter activity; "calcium ion binding"; "abscisic acid transporter activity"
Glyma16g27350	2.10194	0.0140634		UniRef100_A3DSX4 Sucrose transport protein SUF1 n=1 Tax=Phaseolus vulgaris RepID=A3DSX4_PHAVU	0	99.8	AT1G22710.1 | Symbols: SUC2, SUT1, ATSUC2 | sucrose-proton symporter 2 | chr1:8030911-8032970 REVERSE LENGTH=512	0	97.27	GO:0009915 GO:0015770 GO:0055085	phloem sucrose loading; "sucrose transport"; "transmembrane transport"	GO:0005351 GO:0008506 GO:0008515 GO:0015144	sugar:hydrogen symporter activity; "sucrose:hydrogen symporter activity"; "sucrose transmembrane transporter activity"; "carbohydrate transmembrane transporter activity"
Glyma17g18010	2.09256	1.57689e-05		UniRef100_Q7X9B8 Ferrous ion membrane transport protein DMT1 n=1 Tax=Glycine max RepID=Q7X9B8_SOYBN	0	99.81	AT2G23150.1 | Symbols: NRAMP3, ATNRAMP3 | natural resistance-associated macrophage protein 3 | chr2:9856422-9858565 REVERSE LENGTH=509	0	91.3	GO:0006810 GO:0006828 GO:0006875 GO:0009617 GO:0010043 GO:0015691 GO:0015692 GO:0030001 GO:0042742 G	transport; "manganese ion transport"; "cellular metal ion homeostasis"; "response to bacterium"; "response to zinc ion"; "cadmium ion transport"; "lead ion transport"; "metal ion transport"; "defense response to bacterium"; "iron ion homeostasis"; "positive regulation of reactive oxygen species metabolic process"	GO:0005215 GO:0005384 GO:0015103 GO:0046873	transporter activity; "manganese ion transmembrane transporter activity"; "inorganic anion transmembrane transporter activity"; "metal ion transmembrane transporter activity"
Glyma10g26740	2.08632	0.000255452		UniRef100_G7KV73 Non-specific lipid-transfer protein n=1 Tax=Medicago truncatula RepID=G7KV73_MEDTR	5e-36	97.03	AT3G18280.1 | Symbols: | Bifunctional inhibitor/lipid-transfer protein/seed storage 2S albumin superfamily protein | chr3:6267102-6267392 FORWARD LENGTH=96	1e-34	86.14	GO:0006612 GO:0006869 GO:0009963 GO:0010363	protein targeting to membrane; "lipid transport"; "positive regulation of flavonoid biosynthetic process"; "regulation of plant-type hypersensitive response"	GO:0008289	lipid binding
Glyma16g01940	2.08268	0.0180222		UniRef100_G7ZZ26 NAC domain protein n=1 Tax=Medicago truncatula RepID=G7ZZ26_MEDTR	2e-110	99	AT4G35580.2 | Symbols: NTL9 | NAC transcription factor-like 9 | chr4:16888534-16890744 REVERSE LENGTH=534	2e-40	40.65	GO:0000956 GO:0006355 GO:0006487 GO:0008284 GO:0031347 GO:0045892	nuclear-transcribed mRNA catabolic process; "regulation of transcription, DNA-dependent"; "protein N-linked glycosylation"; "positive regulation of cell proliferation"; "regulation of defense response"; "negative regulation of transcription, DNA-dependent"	GO:0003700 GO:0005515 GO:0005516	sequence-specific DNA binding transcription factor activity; "protein binding"; "calmodulin binding"
Glyma14g09420	2.05499	0.0106275		UniRef100_O24323 Cysteine proteinase n=1 Tax=Phaseolus vulgaris RepID=O24323_PHAVU	3e-102	79	AT5G43060.1 | Symbols: | Granulin repeat cysteine protease family protein | chr5:17269784-17272117 REVERSE LENGTH=463	7e-79	79	GO:0006508 GO:0009651 GO:0052541 GO:0052546	proteolysis; "response to salt stress"; "plant-type cell wall cellulose metabolic process"; "cell wall pectin metabolic process"	GO:0005515 GO:0008234	protein binding; "cysteine-type peptidase activity"
Glyma19g35630	2.04467	6.27523e-05		UniRef100_G7L0K2 Retinol dehydrogenase n=1 Tax=Medicago truncatula RepID=G7L0K2_MEDTR	0	99.69	AT2G37540.1 | Symbols: | NAD(P)-binding Rossmann-fold superfamily protein | chr2:15751695-15753820 REVERSE LENGTH=321	4e-160	99.07	GO:0008152 GO:0009860	metabolic process; "pollen tube growth"	GO:0000166 GO:0016491	nucleotide binding; "oxidoreductase activity"
Glyma03g04920	2.04065	3.3199e-06		UniRef100_C6TFP9 Non-specific lipid-transfer protein n=1 Tax=Glycine max RepID=C6TFP9_SOYBN	1e-79	99.19	AT2G38540.1 | Symbols: LP1, LTP1, ATLTP1 | lipid transfer protein 1 | chr2:16130418-16130893 FORWARD LENGTH=118	9e-32	95.93	GO:0006869	lipid transport	GO:0005516 GO:0008289	calmodulin binding; "lipid binding"
Glyma13g06505	2.03621	0.0392332		UniRef100_C6ZRM8 FERONIA receptor-like kinase n=1 Tax=Glycine max RepID=C6ZRM8_SOYBN	0	94.58	AT3G51550.1 | Symbols: FER | Malectin/receptor-like protein kinase family protein | chr3:19117877-19120564 REVERSE LENGTH=895	0	92.55	GO:0000902 GO:0006007 GO:0006096 GO:0006468 GO:0006833 GO:0006972 GO:0007030 GO:0009266 GO:0009651 G	cell morphogenesis; "glucose catabolic process"; "glycolysis"; "protein phosphorylation"; "water transport"; "hyperosmotic response"; "Golgi organization"; "response to temperature stimulus"; "response to salt stress"; "post-embryonic development"; "response to ozone"; "pollen tube reception"; "cell growth"; "cellulose biosynthetic process"; "response to cadmium ion"; "protein autophosphorylation…	GO:0004672 GO:0004674 GO:0005524 GO:0016301 GO:0016772	protein kinase activity; "protein serine/threonine kinase activity"; "ATP binding"; "kinase activity"; "transferase activity, transferring phosphorus-containing groups"
Glyma16g33340	2.02284	0.0192616		UniRef100_G7KP83 Neutral cholesterol ester hydrolase n=1 Tax=Medicago truncatula RepID=G7KP83_MEDTR	2e-149	99.7	AT5G23530.1 | Symbols: AtCXE18, CXE18 | carboxyesterase 18 | chr5:7933366-7934373 REVERSE LENGTH=335	1e-137	97.89	GO:0008152 GO:0009860	metabolic process; "pollen tube growth"	GO:0004091 GO:0016787	carboxylesterase activity; "hydrolase activity"
Glyma05g01080	2.0194	0.00748649		UniRef100_G7JQY9 MYB transcription factor n=1 Tax=Medicago truncatula RepID=G7JQY9_MEDTR	4e-131	99.69	AT3G47600.1 | Symbols: MYB94, ATMYBCP70, ATMYB94 | myb domain protein 94 | chr3:17539627-17541035 REVERSE LENGTH=333	2e-111	97.5	GO:0006355 GO:0009651 GO:0009723 GO:0009733 GO:0009737 GO:0009751 GO:0009753 GO:0046686 GO:0080167	regulation of transcription, DNA-dependent; "response to salt stress"; "response to ethylene stimulus"; "response to auxin stimulus"; "response to abscisic acid stimulus"; "response to salicylic acid stimulus"; "response to jasmonic acid stimulus"; "response to cadmium ion"; "response to karrikin"	GO:0003677 GO:0003700	DNA binding; "sequence-specific DNA binding transcription factor activity"
Glyma15g39090	1.99275	0.0300251		UniRef100_H1A987 Cytochrome P450 monooxygenase n=1 Tax=Glycyrrhiza uralensis RepID=H1A987_GLYUR	0	97.66	AT3G14690.1 | Symbols: CYP72A15 | cytochrome P450, family 72, subfamily A, polypeptide 15 | chr3:4937410-4939310 FORWARD LENGTH=512	0	98.05	GO:0055114	oxidation-reduction process	GO:0005506 GO:0009055 GO:0016705 GO:0019825 GO:0020037	iron ion binding; "electron carrier activity"; "oxidoreductase activity, acting on paired donors, with incorporation or reduction of molecular oxygen"; "oxygen binding"; "heme binding"
Glyma17g07670	1.93927	9.17813e-06	one hour leaves	UniRef100_E4MVM1 mRNA, clone: RTFL01-03-A18 n=1 Tax=Eutrema halophilum RepID=E4MVM1_THEHA	0	98.89	AT5G57800.1 | Symbols: FLP1, YRE, CER3, WAX2 | Fatty acid hydroxylase superfamily | chr5:23420589-23423832 FORWARD LENGTH=632	0	99.37	GO:0000038 GO:0006723 GO:0010025 GO:0042335 GO:0043447 GO:0048235	very long-chain fatty acid metabolic process; "cuticle hydrocarbon biosynthetic process"; "wax biosynthetic process"; "cuticle development"; "alkane biosynthetic process"; "pollen sperm cell differentiation"	GO:0000166 GO:0003824 GO:0005506 GO:0016491	nucleotide binding; "catalytic activity"; "iron ion binding"; "oxidoreductase activity"
Glyma09g26510	1.9381	0.0386889		UniRef100_B9R9E1 Heat shock factor protein, putative n=1 Tax=Ricinus communis RepID=B9R9E1_RICCO	5e-109	99.71	AT5G62020.1 | Symbols: AT-HSFB2A, HSFB2A | heat shock transcription factor B2A | chr5:24916212-24917194 FORWARD LENGTH=299	1e-93	94.69	GO:0002679 GO:0006355 GO:0010200 GO:0035556	respiratory burst involved in defense response; "regulation of transcription, DNA-dependent"; "response to chitin"; "intracellular signal transduction"	GO:0003677 GO:0003700 GO:0043565	DNA binding; "sequence-specific DNA binding transcription factor activity"; "sequence-specific DNA binding"
Glyma16g02350	1.93331	0.0233996		UniRef100_G7L527 Auxin-induced protein X15 n=1 Tax=Medicago truncatula RepID=G7L527_MEDTR	6e-52	99.15	AT2G46690.1 | Symbols: | SAUR-like auxin-responsive protein family | chr2:19180904-19181269 FORWARD LENGTH=121	1e-43	97.44	GO:0006816 GO:0009733	calcium ion transport; "response to auxin stimulus"	GO:0003674	molecular function
Glyma06g02591	1.93052	0.00365726		NA	NA	NA	NA	NA	NA	NA	NA	NA	NA
Glyma04g41510	1.92232	0.000399167		UniRef100_B9RII2 ATP binding protein, putative n=1 Tax=Ricinus communis RepID=B9RII2_RICCO	0	98.07	AT5G53450.1 | Symbols: ORG1 | OBP3-responsive gene 1 | chr5:21689204-21692242 FORWARD LENGTH=670	0	92.14	GO:0006468	protein phosphorylation	GO:0004672 GO:0005198 GO:0005524 GO:0016301 GO:0016772	protein kinase activity; "structural molecule activity"; "ATP binding"; "kinase activity"; "transferase activity, transferring phosphorus-containing groups"
Glyma05g37550	1.90909	0.012542		UniRef100_B9RCF9 Bel1 homeotic protein, putative n=1 Tax=Ricinus communis RepID=B9RCF9_RICCO	0	99.84	AT5G41410.1 | Symbols: BEL1 | POX (plant homeobox) family protein | chr5:16580424-16583770 FORWARD LENGTH=611	1e-132	80.82	GO:0006355 GO:0009862 GO:0048481 GO:0048513	regulation of transcription, DNA-dependent; "systemic acquired resistance, salicylic acid mediated signaling pathway"; "ovule development"; "organ development"	GO:0003677 GO:0003700 GO:0005515 GO:0043565	DNA binding; "sequence-specific DNA binding transcription factor activity"; "protein binding"; "sequence-specific DNA binding"
Glyma01g04830	1.90816	0.041811		UniRef100_G7K9P5 Peptide transporter PTR1 n=1 Tax=Medicago truncatula RepID=G7K9P5_MEDTR	0	96.3	AT1G69870.1 | Symbols: NRT1.7 | nitrate transporter 1.7 | chr1:26316208-26320097 FORWARD LENGTH=620	0	91.14	GO:0006857 GO:0015706 GO:0019761 GO:0080055	oligopeptide transport; "nitrate transport"; "glucosinolate biosynthetic process"; "low affinity nitrate transport"	GO:0005215 GO:0080054	transporter activity; "low affinity nitrate transmembrane transporter activity"
Glyma06g41220	1.90177	0.0405073		NA	NA	NA	NA	NA	NA	NA	NA	NA	NA
Glyma12g32770	1.89819	0.00589784		UniRef100_Q94A22 AT4g28240/F26K10_120 n=3 Tax=Arabidopsis RepID=Q94A22_ARATH	7e-16	98.94	AT4G28240.1 | Symbols: | Wound-responsive family protein | chr4:13997979-13998239 REVERSE LENGTH=86	2e-18	98.94	GO:0008150	biological process	GO:0003674	molecular function
Glyma07g29196	1.89608	0.00131377		UniRef100_I1MD22 Lipoxygenase n=1 Tax=Glycine max RepID=I1MD22_SOYBN	2e-15	52.94	AT1G55020.1 | Symbols: LOX1, ATLOX1 | lipoxygenase 1 | chr1:20525798-20530143 FORWARD LENGTH=859	1e-12	55.88	GO:0006952 GO:0009611 GO:0009695 GO:0009737 GO:0009753 GO:0009816 GO:0010311 GO:0030397 GO:0034440 G	defense response; "response to wounding"; "jasmonic acid biosynthetic process"; "response to abscisic acid stimulus"; "response to jasmonic acid stimulus"; "defense response to bacterium, incompatible interaction"; "lateral root formation"; "membrane disassembly"; "lipid oxidation"; "growth"; "root development"	GO:0016165	lipoxygenase activity
Glyma08g40730	1.88263	0.0114803		UniRef100_G7K9S1 Nitrate transporter NTL1 n=1 Tax=Medicago truncatula RepID=G7K9S1_MEDTR	0	99.83	AT1G69850.1 | Symbols: ATNRT1:2, NTL1, NRT1:2 | nitrate transporter 1:2 | chr1:26296945-26300407 REVERSE LENGTH=585	0	99.16	GO:0009624 GO:0010119 GO:0080168	response to nematode; "regulation of stomatal movement"; "abscisic acid transport"	GO:0005215 GO:0005509 GO:0090440	transporter activity; "calcium ion binding"; "abscisic acid transporter activity"
Glyma06g02530	1.87209	0.00240713		UniRef100_G7I7T3 GDSL esterase/lipase n=1 Tax=Medicago truncatula RepID=G7I7T3_MEDTR	0	96.16	AT1G75900.1 | Symbols: | GDSL-like Lipase/Acylhydrolase superfamily protein | chr1:28499179-28500943 FORWARD LENGTH=364	3e-156	94.25	GO:0006629 GO:0019761 GO:0019953	lipid metabolic process; "glucosinolate biosynthetic process"; "sexual reproduction"	GO:0004091 GO:0016298 GO:0016746 GO:0016788	carboxylesterase activity; "lipase activity"; "transferase activity, transferring acyl groups"; "hydrolase activity, acting on ester bonds"
Glyma06g18480	1.85839	0.00596536		UniRef100_B9SGV5 Stachyose synthase, putative n=1 Tax=Ricinus communis RepID=B9SGV5_RICCO	4e-150	86.93	AT3G57520.2 | Symbols: AtSIP2, SIP2 | seed imbibition 2 | chr3:21289299-21292694 REVERSE LENGTH=656	2e-139	85.54	GO:0006979 GO:0034484 GO:0080167	response to oxidative stress; "raffinose catabolic process"; "response to karrikin"	GO:0004553 GO:0052692	hydrolase activity, hydrolyzing O-glycosyl compounds; "raffinose alpha-galactosidase activity"
Glyma10g31110	1.84997	0.0277161		UniRef100_G7I667 Ammonium transporter n=2 Tax=Medicago truncatula RepID=G7I667_MEDTR	0	98.42	AT1G64780.1 | Symbols: ATAMT1;2, AMT1;2 | ammonium transporter 1;2 | chr1:24061021-24062565 REVERSE LENGTH=514	0	94.47	GO:0006810 GO:0009624 GO:0010264 GO:0015695 GO:0015696 GO:0015843 GO:0072488	transport; "response to nematode"; "myo-inositol hexakisphosphate biosynthetic process"; "organic cation transport"; "ammonium transport"; "methylammonium transport"; "ammonium transmembrane transport"	GO:0008519	ammonium transmembrane transporter activity
Glyma20g11740	1.82471	0.0277232		NA	NA	NA	AT3G60470.1 | Symbols: | Plant protein of unknown function (DUF247) | chr3:22344813-22346884 FORWARD LENGTH=540	6e-67	85.8	GO:0008150	biological process	NA	NA
Glyma03g33320	1.82116	0.00741189		UniRef100_G7L0P0 Protein phosphatase 2c-like protein n=2 Tax=Medicago truncatula RepID=G7L0P0_MEDTR	0	99.72	AT3G12620.2 | Symbols: | Protein phosphatase 2C family protein | chr3:4009510-4010993 REVERSE LENGTH=385	8e-176	98.88	GO:0006470	protein dephosphorylation	GO:0003824 GO:0004722	catalytic activity; "protein serine/threonine phosphatase activity"
Glyma02g01400	1.81299	0.0272674		UniRef100_B9RNA7 Glycerol-3-phosphate acyltransferase, putative n=1 Tax=Ricinus communis RepID=B9RNA7_RICCO	0	94.96	AT4G01950.1 | Symbols: ATGPAT3, GPAT3 | glycerol-3-phosphate acyltransferase 3 | chr4:844597-846710 REVERSE LENGTH=520	0	96.58	GO:0006655 GO:0008152	phosphatidylglycerol biosynthetic process; "metabolic process"	GO:0016746	transferase activity, transferring acyl groups
Glyma10g29190	1.80614	0.00119961		UniRef100_G7KXK6 Drm3 n=1 Tax=Medicago truncatula RepID=G7KXK6_MEDTR	9e-61	99.24	AT1G56220.4 | Symbols: | Dormancy/auxin associated family protein | chr1:21043414-21044381 FORWARD LENGTH=109	3e-40	65.91	GO:0009741 GO:0032880	response to brassinosteroid stimulus; "regulation of protein localization"	GO:0003674	molecular function
Glyma10g03460	1.80521	0.0249385		UniRef100_G7IDK9 Sulfate/bicarbonate/oxalate exchanger and transporter sat-1 n=1 Tax=Medicago truncatula RepID=G7IDK9_MEDTR	0	99.85	AT3G51895.1 | Symbols: SULTR3;1, AST12 | sulfate transporter 3;1 | chr3:19251503-19255677 REVERSE LENGTH=658	0	99.85	GO:0008272	sulfate transport	GO:0015116	sulfate transmembrane transporter activity
Glyma08g14600	1.79864	0.0233673		UniRef100_Q4QYE1 DREB2 n=1 Tax=Glycine max RepID=Q4QYE1_SOYBN	0	99.68	AT4G39780.1 | Symbols: | Integrase-type DNA-binding superfamily protein | chr4:18458216-18459034 REVERSE LENGTH=272	4e-80	98.72	GO:0006355	regulation of transcription, DNA-dependent	GO:0003677 GO:0003700	DNA binding; "sequence-specific DNA binding transcription factor activity"
Glyma03g04960	1.79618	0.00240713		UniRef100_C6TFC1 Non-specific lipid-transfer protein n=1 Tax=Glycine max RepID=C6TFC1_SOYBN	2e-80	99.19	AT2G38540.1 | Symbols: LP1, LTP1, ATLTP1 | lipid transfer protein 1 | chr2:16130418-16130893 FORWARD LENGTH=118	2e-33	98.37	GO:0006869	lipid transport	GO:0005516 GO:0008289	calmodulin binding; "lipid binding"
Glyma17g10820	1.79589	0.00126843	one hour leaves	UniRef100_G7IZP9 R2R3-MYB transcription factor n=1 Tax=Medicago truncatula RepID=G7IZP9_MEDTR	2e-128	98.77	AT3G47600.1 | Symbols: MYB94, ATMYBCP70, ATMYB94 | myb domain protein 94 | chr3:17539627-17541035 REVERSE LENGTH=333	3e-111	96.63	GO:0006355 GO:0009651 GO:0009723 GO:0009733 GO:0009737 GO:0009751 GO:0009753 GO:0046686 GO:0080167	regulation of transcription, DNA-dependent; "response to salt stress"; "response to ethylene stimulus"; "response to auxin stimulus"; "response to abscisic acid stimulus"; "response to salicylic acid stimulus"; "response to jasmonic acid stimulus"; "response to cadmium ion"; "response to karrikin"	GO:0003677 GO:0003700	DNA binding; "sequence-specific DNA binding transcription factor activity"
Glyma17g35390	1.79432	0.00926866		UniRef100_G7ICC9 U-box domain-containing protein n=1 Tax=Medicago truncatula RepID=G7ICC9_MEDTR	0	93.77	AT3G01400.1 | Symbols: | ARM repeat superfamily protein | chr3:151920-152987 FORWARD LENGTH=355	0	97.73	GO:0008150	biological process	NA	NA
Glyma07g33670	1.78624	0.00524217		UniRef100_A1BQG6 ATP synthase beta subunit (Fragment) n=1 Tax=Cucumis sativus RepID=A1BQG6_CUCSA	2e-37	100	ATCG00480.1 | Symbols: ATPB, PB | ATP synthase subunit beta | chrC:52660-54156 REVERSE LENGTH=498	2e-36	100	GO:0006091 GO:0006354 GO:0009409 GO:0009817 GO:0015979 GO:0015986 GO:0015991 GO:0015992 GO:0046034	generation of precursor metabolites and energy; "DNA-dependent transcription, elongation"; "response to cold"; "defense response to fungus, incompatible interaction"; "photosynthesis"; "ATP synthesis coupled proton transport"; "ATP hydrolysis coupled proton transport"; "proton transport"; "ATP metabolic process"	GO:0000166 GO:0005524 GO:0008270 GO:0008553 GO:0015078 GO:0016820 GO:0017111 GO:0046933 GO:0046961	nucleotide binding; "ATP binding"; "zinc ion binding"; "hydrogen-exporting ATPase activity, phosphorylative mechanism"; "hydrogen ion transmembrane transporter activity"; "hydrolase activity, acting on acid anhydrides, catalyzing transmembrane movement of substances"; "nucleoside-triphosphatase activity"; "hydrogen ion transporting ATP synthase activity, rotational mechanism"; "proton-transportin…
Glyma08g28430	1.78364	0.0315081		UniRef100_B2KNJ0 S-adenosylmethionine decarboxylase (Fragment) n=1 Tax=Phaseolus vulgaris RepID=B2KNJ0_PHAVU	0	89.17	AT3G02470.4 | Symbols: | S-adenosylmethionine decarboxylase | chr3:510223-511323 FORWARD LENGTH=366	1e-158	99.44	GO:0006596 GO:0006597 GO:0006598 GO:0006623 GO:0006944 GO:0008295 GO:0009611 GO:0009698 GO:0009805 G	polyamine biosynthetic process; "spermine biosynthetic process"; "polyamine catabolic process"; "protein targeting to vacuole"; "cellular membrane fusion"; "spermidine biosynthetic process"; "response to wounding"; "phenylpropanoid metabolic process"; "coumarin biosynthetic process"; "vesicle-mediated transport"; "endosomal transport"; "gene silencing"; "viral genome replication"; "cellular modif…	GO:0004014 GO:0005515	adenosylmethionine decarboxylase activity; "protein binding"
Glyma10g31130	1.77197	0.0332009		UniRef100_G7I667 Ammonium transporter n=2 Tax=Medicago truncatula RepID=G7I667_MEDTR	0	99.05	AT1G64780.1 | Symbols: ATAMT1;2, AMT1;2 | ammonium transporter 1;2 | chr1:24061021-24062565 REVERSE LENGTH=514	0	94.68	GO:0006810 GO:0009624 GO:0010264 GO:0015695 GO:0015696 GO:0015843 GO:0072488	transport; "response to nematode"; "myo-inositol hexakisphosphate biosynthetic process"; "organic cation transport"; "ammonium transport"; "methylammonium transport"; "ammonium transmembrane transport"	GO:0008519	ammonium transmembrane transporter activity
Glyma02g40800	1.76651	0.0214214		UniRef100_Q0PJH7 MYB transcription factor MYB177 n=1 Tax=Glycine max RepID=Q0PJH7_SOYBN	0	99.77	AT5G17300.1 | Symbols: RVE1 | Homeodomain-like superfamily protein | chr5:5690435-5692435 REVERSE LENGTH=387	2e-65	89.93	GO:0006355 GO:0007623 GO:0009651 GO:0009723 GO:0009733 GO:0009734 GO:0009737 GO:0009739 GO:0009751 G	regulation of transcription, DNA-dependent; "circadian rhythm"; "response to salt stress"; "response to ethylene stimulus"; "response to auxin stimulus"; "auxin mediated signaling pathway"; "response to abscisic acid stimulus"; "response to gibberellin stimulus"; "response to salicylic acid stimulus"; "response to jasmonic acid stimulus"; "auxin biosynthetic process"; "regulation of auxin biosynt…	GO:0003677 GO:0003700	DNA binding; "sequence-specific DNA binding transcription factor activity"
Glyma20g28290	1.76208	0.0389767		UniRef100_I1NGD0 Lipoxygenase n=2 Tax=Glycine max RepID=I1NGD0_SOYBN	0	99.88	AT3G22400.1 | Symbols: LOX5 | PLAT/LH2 domain-containing lipoxygenase family protein | chr3:7927011-7931167 FORWARD LENGTH=886	0	98.49	GO:0002213 GO:0009611 GO:0009695 GO:0010311 GO:0034440 GO:0048364 GO:1900366	defense response to insect; "response to wounding"; "jasmonic acid biosynthetic process"; "lateral root formation"; "lipid oxidation"; "root development"; "negative regulation of defense response to insect"	GO:0016165	lipoxygenase activity
Glyma01g36780	1.76127	0.0277232		UniRef100_Q9ZRG6 Peroxidase (Fragment) n=1 Tax=Glycine max RepID=Q9ZRG6_SOYBN	0	97.8	AT5G42180.1 | Symbols: | Peroxidase superfamily protein | chr5:16852702-16854021 FORWARD LENGTH=317	2e-158	96.54	GO:0006979 GO:0010413 GO:0045492 GO:0055114	response to oxidative stress; "glucuronoxylan metabolic process"; "xylan biosynthetic process"; "oxidation-reduction process"	GO:0004601 GO:0020037	peroxidase activity; "heme binding"
Glyma18g46033	1.76038	0.0107531		UniRef100_C0JJH4 Rpp4 candidate 1 n=1 Tax=Glycine max RepID=C0JJH4_SOYBN	0	100	NA	NA	NA	NA	NA	NA	NA
Glyma09g03250	1.75706	0.0180814		UniRef100_G7IMK1 Alpha-glucosidase (Fragment) n=1 Tax=Medicago truncatula RepID=G7IMK1_MEDTR	0	83.76	AT5G11720.1 | Symbols: | Glycosyl hydrolases family 31 protein | chr5:3776840-3780025 FORWARD LENGTH=902	0	88.25	GO:0000394 GO:0005975 GO:0009086	RNA splicing, via endonucleolytic cleavage and ligation; "carbohydrate metabolic process"; "methionine biosynthetic process"	GO:0004553	hydrolase activity, hydrolyzing O-glycosyl compounds
Glyma13g24200	1.75653	0.0272674		UniRef100_Q9SWR5 2-hydroxyisoflavanone synthase n=1 Tax=Glycine max RepID=C93C1_SOYBN	0	99.81	AT5G06900.1 | Symbols: CYP93D1 | cytochrome P450, family 93, subfamily D, polypeptide 1 | chr5:2136160-2137925 REVERSE LENGTH=507	9e-104	93.1	GO:0055114	oxidation-reduction process	GO:0005506 GO:0009055 GO:0016705 GO:0019825 GO:0020037	iron ion binding; "electron carrier activity"; "oxidoreductase activity, acting on paired donors, with incorporation or reduction of molecular oxygen"; "oxygen binding"; "heme binding"
Glyma06g45090	1.75375	0.0154234		UniRef100_Q8S9K9 AT4g03420/F9H3_4 n=1 Tax=Arabidopsis thaliana RepID=Q8S9K9_ARATH	2e-117	99.33	AT1G03610.1 | Symbols: | Protein of unknown function (DUF789) | chr1:901304-902672 FORWARD LENGTH=308	2e-120	98.66	GO:0008150	biological process	GO:0003674	molecular function
Glyma05g08181	1.74726	0.000156828		NA	NA	NA	NA	NA	NA	NA	NA	NA	NA
Glyma09g18770	1.73399	0.00552301		UniRef100_B9SLY6 Zinc finger protein, putative n=1 Tax=Ricinus communis RepID=B9SLY6_RICCO	0	99.19	AT3G18290.1 | Symbols: EMB2454, BTS | zinc finger protein-related | chr3:6274308-6280174 FORWARD LENGTH=1254	0	99.43	GO:0009793 GO:0010106	embryo development ending in seed dormancy; "cellular response to iron ion starvation"	GO:0008270	zinc ion binding
Glyma10g40701	1.72776	0.0226779		UniRef100_Q7Y168 Expressed protein n=2 Tax=Oryza sativa RepID=Q7Y168_ORYSJ	7e-69	98.48	AT2G15020.1 | Symbols: | unknown protein; BEST Arabidopsis thaliana protein match is: unknown protein (TAIR:AT5G64190.1); Has 72 Blast hits to 72 proteins in 10 species: Archae - 0; Bacteria - 0; Metazoa - 0; Fungi - 0; Plants - 72; Viruses - 0; Other Eukaryotes - 0 (source: NCBI BLink). | chr2:6491706-6493286 REVERSE LENGTH=526	1e-165	98.86	GO:0008150 GO:0010264	biological process; "myo-inositol hexakisphosphate biosynthetic process"	GO:0003674	molecular function
Glyma18g12660	1.71551	0.00699319		UniRef100_D2WK33 Rhamnose synthase n=1 Tax=Gossypium hirsutum RepID=D2WK33_GOSHI	0	99.85	AT1G78570.1 | Symbols: RHM1, ROL1, ATRHM1 | rhamnose biosynthesis 1 | chr1:29550110-29552207 FORWARD LENGTH=669	0	98.94	GO:0009225 GO:0009744 GO:0009813 GO:0010224 GO:0010253 GO:0010315 GO:0044237 GO:0045226 GO:0051555	nucleotide-sugar metabolic process; "response to sucrose stimulus"; "flavonoid biosynthetic process"; "response to UV-B"; "UDP-rhamnose biosynthetic process"; "auxin efflux"; "cellular metabolic process"; "extracellular polysaccharide biosynthetic process"; "flavonol biosynthetic process"	GO:0000166 GO:0003824 GO:0008831 GO:0010280 GO:0050377 GO:0050662	nucleotide binding; "catalytic activity"; "dTDP-4-dehydrorhamnose reductase activity"; "UDP-L-rhamnose synthase activity"; "UDP-glucose 4,6-dehydratase activity"; "coenzyme binding"
Glyma14g07760	1.70886	0.0183183		UniRef100_G7I5C1 Transmembrane protein n=1 Tax=Medicago truncatula RepID=G7I5C1_MEDTR	9e-123	90.44	AT1G35180.1 | Symbols: | TRAM, LAG1 and CLN8 (TLC) lipid-sensing domain containing protein | chr1:12877230-12878644 REVERSE LENGTH=231	2e-106	89.24	GO:0008150	biological process	GO:0003674	molecular function
Glyma04g37320	1.70463	0.0272674		UniRef100_G7J3V8 Nodulin-like protein n=1 Tax=Medicago truncatula RepID=G7J3V8_MEDTR	0	99.31	AT3G01930.2 | Symbols: | Major facilitator superfamily protein | chr3:319289-321488 REVERSE LENGTH=584	0	99.31	NA	NA	NA	NA
Glyma04g03150	1.6989	0.0402697		UniRef100_G7I5U5 BEL1-like homeodomain protein n=1 Tax=Medicago truncatula RepID=G7I5U5_MEDTR	0	99.85	AT1G75410.2 | Symbols: BLH3 | BEL1-like homeodomain 3 | chr1:28300095-28301890 REVERSE LENGTH=524	4e-112	66.15	GO:0006355 GO:0048510 GO:0048513	regulation of transcription, DNA-dependent; "regulation of timing of transition from vegetative to reproductive phase"; "organ development"	GO:0003677 GO:0003700 GO:0005515 GO:0043565	DNA binding; "sequence-specific DNA binding transcription factor activity"; "protein binding"; "sequence-specific DNA binding"
Glyma11g34410	1.69579	0.0142979		UniRef100_Q9M3V1 Protein phpsphatase 2C (PP2C) n=1 Tax=Fagus sylvatica RepID=Q9M3V1_FAGSY	0	98.51	AT3G11410.1 | Symbols: ATPP2CA, AHG3, PP2CA | protein phosphatase 2CA | chr3:3584181-3585649 REVERSE LENGTH=399	5e-143	99.5	GO:0006470 GO:0009409 GO:0009414 GO:0009737 GO:0009738 GO:0009788 GO:0010119 GO:0042538	protein dephosphorylation; "response to cold"; "response to water deprivation"; "response to abscisic acid stimulus"; "abscisic acid mediated signaling pathway"; "negative regulation of abscisic acid mediated signaling pathway"; "regulation of stomatal movement"; "hyperosmotic salinity response"	GO:0003824 GO:0004721 GO:0004722 GO:0005515	catalytic activity; "phosphoprotein phosphatase activity"; "protein serine/threonine phosphatase activity"; "protein binding"
Glyma18g51380	1.69151	0.0205161		UniRef100_B2KNJ0 S-adenosylmethionine decarboxylase (Fragment) n=1 Tax=Phaseolus vulgaris RepID=B2KNJ0_PHAVU	0	89.17	AT3G02470.4 | Symbols: | S-adenosylmethionine decarboxylase | chr3:510223-511323 FORWARD LENGTH=366	4e-161	99.44	GO:0006596 GO:0006597 GO:0006598 GO:0006623 GO:0006944 GO:0008295 GO:0009611 GO:0009698 GO:0009805 G	polyamine biosynthetic process; "spermine biosynthetic process"; "polyamine catabolic process"; "protein targeting to vacuole"; "cellular membrane fusion"; "spermidine biosynthetic process"; "response to wounding"; "phenylpropanoid metabolic process"; "coumarin biosynthetic process"; "vesicle-mediated transport"; "endosomal transport"; "gene silencing"; "viral genome replication"; "cellular modif…	GO:0004014 GO:0005515	adenosylmethionine decarboxylase activity; "protein binding"
Glyma02g43560	1.68375	0.0276602		UniRef100_Q8W3Y3 1-aminocyclopropane-1-carboxylic acid oxidase n=1 Tax=Phaseolus lunatus RepID=Q8W3Y3_PHALU	0	99.68	AT1G05010.1 | Symbols: EFE, ACO4, EAT1 | ethylene-forming enzyme | chr1:1431419-1432695 REVERSE LENGTH=323	0	99.68	GO:0000165 GO:0006612 GO:0009595 GO:0009620 GO:0009693 GO:0009697 GO:0009862 GO:0009867 GO:0010200 G	MAPK cascade; "protein targeting to membrane"; "detection of biotic stimulus"; "response to fungus"; "ethylene biosynthetic process"; "salicylic acid biosynthetic process"; "systemic acquired resistance, salicylic acid mediated signaling pathway"; "jasmonic acid mediated signaling pathway"; "response to chitin"; "regulation of hydrogen peroxide metabolic process"; "regulation of plant-type hypers…	GO:0009815 GO:0016491 GO:0016706	1-aminocyclopropane-1-carboxylate oxidase activity; "oxidoreductase activity"; "oxidoreductase activity, acting on paired donors, with incorporation or reduction of molecular oxygen, 2-oxoglutarate as one donor, and incorporation of one atom each of oxygen into both donors"
Glyma07g34041	1.67746	0.0402697		UniRef100_B9SJ43 Heat shock protein binding protein, putative n=1 Tax=Ricinus communis RepID=B9SJ43_RICCO	8e-17	82.18	AT1G71000.1 | Symbols: | Chaperone DnaJ-domain superfamily protein | chr1:26769336-26770111 REVERSE LENGTH=165	7e-11	58.42	GO:0006457 GO:0009408 GO:0009644 GO:0042542	protein folding; "response to heat"; "response to high light intensity"; "response to hydrogen peroxide"	GO:0031072	heat shock protein binding
Glyma17g37210	1.67669	0.0122843		UniRef100_G7I5C1 Transmembrane protein n=1 Tax=Medicago truncatula RepID=G7I5C1_MEDTR	2e-125	97.94	AT1G35180.1 | Symbols: | TRAM, LAG1 and CLN8 (TLC) lipid-sensing domain containing protein | chr1:12877230-12878644 REVERSE LENGTH=231	6e-107	92.18	GO:0008150	biological process	GO:0003674	molecular function
Glyma08g22660	1.65487	0.00748649		UniRef100_F4K464 Tetratricopeptide repeat domain-containing protein n=1 Tax=Arabidopsis thaliana RepID=F4K464_ARATH	2e-34	31.33	AT5G20190.1 | Symbols: | Tetratricopeptide repeat (TPR)-like superfamily protein | chr5:6814093-6815171 FORWARD LENGTH=290	3e-37	31.33	GO:0008150	biological process	NA	NA
Glyma18g52690	1.64524	0.0219434		UniRef100_G7KXV4 N-acetyltransferase, putative n=1 Tax=Medicago truncatula RepID=G7KXV4_MEDTR	1e-80	96.65	AT3G22560.1 | Symbols: | Acyl-CoA N-acyltransferases (NAT) superfamily protein | chr3:7998915-7999442 REVERSE LENGTH=175	2e-36	94.41	GO:0008152	metabolic process	GO:0008080	N-acetyltransferase activity
Glyma05g31450	1.63389	0.0418386		UniRef100_Q2MJR4 Myo-inositol-1-phosphate synthase n=1 Tax=Glycine max RepID=Q2MJR4_SOYBN	0	99.8	AT5G10170.1 | Symbols: ATMIPS3, MIPS3 | myo-inositol-1-phosphate synthase 3 | chr5:3187538-3190161 REVERSE LENGTH=510	0	99.8	GO:0000302 GO:0006021 GO:0008654 GO:0009793 GO:0010039 GO:0015979 GO:0055072	response to reactive oxygen species; "inositol biosynthetic process"; "phospholipid biosynthetic process"; "embryo development ending in seed dormancy"; "response to iron ion"; "photosynthesis"; "iron ion homeostasis"	GO:0000166 GO:0004512	nucleotide binding; "inositol-3-phosphate synthase activity"
Glyma06g12250	1.62001	0.0277713		UniRef100_G7LH84 Protein tolB n=2 Tax=Medicago truncatula RepID=G7LH84_MEDTR	0	89.92	AT1G21680.1 | Symbols: | DPP6 N-terminal domain-like protein | chr1:7613028-7615148 FORWARD LENGTH=706	0	91.57	GO:0008150 GO:0019243	biological process; "methylglyoxal catabolic process to D-lactate"	GO:0003674	molecular function
Glyma07g05620	1.61567	0.0413658		UniRef100_A5A339 Endonuclease n=1 Tax=Glycine max RepID=A5A339_SOYBN	0	99.66	AT1G68290.1 | Symbols: ENDO 2 | endonuclease 2 | chr1:25596718-25598264 FORWARD LENGTH=290	5e-116	94.63	GO:0006308	DNA catabolic process	GO:0003676 GO:0004519	nucleic acid binding; "endonuclease activity"
Glyma20g01690	1.61417	0.0214214		UniRef100_B9SJ43 Heat shock protein binding protein, putative n=1 Tax=Ricinus communis RepID=B9SJ43_RICCO	5e-55	89.71	AT1G71000.1 | Symbols: | Chaperone DnaJ-domain superfamily protein | chr1:26769336-26770111 REVERSE LENGTH=165	7e-45	73.14	GO:0006457 GO:0009408 GO:0009644 GO:0042542	protein folding; "response to heat"; "response to high light intensity"; "response to hydrogen peroxide"	GO:0031072	heat shock protein binding
Glyma16g07750	1.60546	0.0271856		UniRef100_B9S644 Microtubule-associated protein futsch, putative n=1 Tax=Ricinus communis RepID=B9S644_RICCO	6e-12	1.18	AT5G40450.1 | Symbols: | unknown protein; FUNCTIONS IN: molecular_function unknown; INVOLVED IN: biological_process unknown; LOCATED IN: chloroplast, plasma membrane; EXPRESSED IN: 24 plant structures; EXPRESSED DURING: 13 growth stages; Has 30201 Blast hits to 17322 proteins in 780 species: Archae - 12; Bacteria - 1396; Metazoa - 17338; Fungi - 3422; Plants - 5037; Viruses - 0; Other Eukaryotes …	3e-12	1.21	GO:0006612 GO:0008150 GO:0009963 GO:0010363	protein targeting to membrane; "biological process"; "positive regulation of flavonoid biosynthetic process"; "regulation of plant-type hypersensitive response"	GO:0003674	molecular function
Glyma11g05680	1.6023	0.0021217		UniRef100_D4Q9Z4 Soyasapogenol B glucuronide galactosyltransferase n=2 Tax=Glycine max RepID=SGT2_SOYBN	0	99.8	AT2G15480.2 | Symbols: UGT73B5 | UDP-glucosyl transferase 73B5 | chr2:6758817-6763398 FORWARD LENGTH=494	7e-118	94.56	GO:0008152 GO:0009407 GO:0009723 GO:0010583 GO:0051707	metabolic process; "toxin catabolic process"; "response to ethylene stimulus"; "response to cyclopentenone"; "response to other organism"	GO:0008194 GO:0016757 GO:0016758 GO:0035251 GO:0080043	UDP-glycosyltransferase activity; "transferase activity, transferring glycosyl groups"; "transferase activity, transferring hexosyl groups"; "UDP-glucosyltransferase activity"; "quercetin 3-O-glucosyltransferase activity"
Glyma12g34550	1.6016	0.0026671		UniRef100_Q06765 ADR6 protein n=2 Tax=Glycine max RepID=Q06765_SOYBN	0	99.63	AT5G25610.1 | Symbols: RD22, ATRD22 | BURP domain-containing protein | chr5:8914498-8916684 REVERSE LENGTH=392	1e-30	76.92	GO:0009269 GO:0009409 GO:0009651 GO:0009737	response to desiccation; "response to cold"; "response to salt stress"; "response to abscisic acid stimulus"	GO:0045735	nutrient reservoir activity
Glyma14g05390	1.58742	0.0342684		UniRef100_Q8W3Y3 1-aminocyclopropane-1-carboxylic acid oxidase n=1 Tax=Phaseolus lunatus RepID=Q8W3Y3_PHALU	0	99.68	AT1G05010.1 | Symbols: EFE, ACO4, EAT1 | ethylene-forming enzyme | chr1:1431419-1432695 REVERSE LENGTH=323	0	99.68	GO:0000165 GO:0006612 GO:0009595 GO:0009620 GO:0009693 GO:0009697 GO:0009862 GO:0009867 GO:0010200 G	MAPK cascade; "protein targeting to membrane"; "detection of biotic stimulus"; "response to fungus"; "ethylene biosynthetic process"; "salicylic acid biosynthetic process"; "systemic acquired resistance, salicylic acid mediated signaling pathway"; "jasmonic acid mediated signaling pathway"; "response to chitin"; "regulation of hydrogen peroxide metabolic process"; "regulation of plant-type hypers…	GO:0009815 GO:0016491 GO:0016706	1-aminocyclopropane-1-carboxylate oxidase activity; "oxidoreductase activity"; "oxidoreductase activity, acting on paired donors, with incorporation or reduction of molecular oxygen, 2-oxoglutarate as one donor, and incorporation of one atom each of oxygen into both donors"
Glyma20g38100	1.57773	0.00251881		UniRef100_Q8LKG0 Drm4 n=1 Tax=Pisum sativum RepID=Q8LKG0_PEA	3e-58	99.28	AT1G56220.1 | Symbols: | Dormancy/auxin associated family protein | chr1:21043414-21044469 FORWARD LENGTH=137	1e-44	89.13	GO:0009741 GO:0032880	response to brassinosteroid stimulus; "regulation of protein localization"	GO:0003674	molecular function
Glyma09g07240	1.57747	0.0486141		UniRef100_E1CI63 GIGANTEA n=1 Tax=Glycine max RepID=E1CI63_SOYBN	0	98.08	AT1G22770.1 | Symbols: GI, FB | gigantea protein (GI) | chr1:8062398-8067447 FORWARD LENGTH=1173	0	98.18	GO:0005982 GO:0006355 GO:0007623 GO:0009409 GO:0009637 GO:0009639 GO:0009908 GO:0010218 GO:0010378 G	starch metabolic process; "regulation of transcription, DNA-dependent"; "circadian rhythm"; "response to cold"; "response to blue light"; "response to red or far red light"; "flower development"; "response to far red light"; "temperature compensation of the circadian clock"; "response to hydrogen peroxide"; "regulation of circadian rhythm"; "long-day photoperiodism, flowering"; "positive regulati…	GO:0005515	protein binding
Glyma18g49240	1.57364	0.00842356		UniRef100_G7JQT5 Isoflavonoid malonyl transferase n=2 Tax=Medicago truncatula RepID=G7JQT5_MEDTR	1e-170	98.44	AT3G29590.1 | Symbols: AT5MAT | HXXXD-type acyl-transferase family protein | chr3:11398917-11400266 REVERSE LENGTH=449	2e-79	98.44	GO:0009718 GO:0009744 GO:0010224	anthocyanin-containing compound biosynthetic process; "response to sucrose stimulus"; "response to UV-B"	GO:0016740 GO:0016747 GO:0050736	transferase activity; "transferase activity, transferring acyl groups other than amino-acyl groups"; "O-malonyltransferase activity"
Glyma02g02630	1.56815	0.00202858		UniRef100_Q93XA4 Homeodomain leucine zipper protein HDZ2 n=1 Tax=Phaseolus vulgaris RepID=Q93XA4_PHAVU	0	99.71	AT3G01470.1 | Symbols: ATHB-1, ATHB1, HD-ZIP-1, HAT5, HB-1 | homeobox 1 | chr3:182648-184034 REVERSE LENGTH=272	8e-44	40.46	GO:0006355 GO:0009637 GO:0009651 GO:0009965 GO:0010167 GO:0015706 GO:0015996 GO:0045893	regulation of transcription, DNA-dependent; "response to blue light"; "response to salt stress"; "leaf morphogenesis"; "response to nitrate"; "nitrate transport"; "chlorophyll catabolic process"; "positive regulation of transcription, DNA-dependent"	GO:0000976 GO:0003677 GO:0003700 GO:0042803 GO:0043565	transcription regulatory region sequence-specific DNA binding; "DNA binding"; "sequence-specific DNA binding transcription factor activity"; "protein homodimerization activity"; "sequence-specific DNA binding"
Glyma11g14950	1.56088	0.0481677		UniRef100_Q5QHT4 70 kDa heat shock cognate protein 1 n=1 Tax=Vigna radiata RepID=Q5QHT4_VIGRA	0	99.85	AT3G12580.1 | Symbols: HSP70, ATHSP70 | heat shock protein 70 | chr3:3991487-3993689 REVERSE LENGTH=650	0	99.85	GO:0006457 GO:0009266 GO:0009408 GO:0009615 GO:0009617 GO:0009644 GO:0016567 GO:0034976 GO:0042542 G	protein folding; "response to temperature stimulus"; "response to heat"; "response to virus"; "response to bacterium"; "response to high light intensity"; "protein ubiquitination"; "response to endoplasmic reticulum stress"; "response to hydrogen peroxide"; "response to cadmium ion"	GO:0005524 GO:0031625	ATP binding; "ubiquitin protein ligase binding"
Glyma13g17860	1.55788	0.00830611		UniRef100_A8VTA4 Diacylglycerol acyltransferase n=1 Tax=Arachis hypogaea RepID=A8VTA4_ARAHY	2e-56	96.04	AT1G48300.1 | Symbols: | unknown protein; FUNCTIONS IN: molecular_function unknown; INVOLVED IN: biological_process unknown; LOCATED IN: endomembrane system; EXPRESSED IN: 24 plant structures; EXPRESSED DURING: 15 growth stages; Has 96 Blast hits to 87 proteins in 37 species: Archae - 0; Bacteria - 2; Metazoa - 12; Fungi - 2; Plants - 65; Viruses - 0; Other Eukaryotes - 15 (source: NCBI BLink). |…	4e-35	78.96	GO:0008152 GO:0019432	metabolic process; "triglyceride biosynthetic process"	GO:0004144	diacylglycerol O-acyltransferase activity
Glyma03g30900	1.55416	0.00689558		UniRef100_G7IEE1 F-box protein n=1 Tax=Medicago truncatula RepID=G7IEE1_MEDTR	0	97.59	AT2G27310.1 | Symbols: | F-box family protein | chr2:11683954-11684967 REVERSE LENGTH=337	2e-38	98.13	GO:0002679 GO:0008150 GO:0009414 GO:0009693 GO:0009723 GO:0009737 GO:0009738 GO:0009873 GO:0010200 G	respiratory burst involved in defense response; "biological process"; "response to water deprivation"; "ethylene biosynthetic process"; "response to ethylene stimulus"; "response to abscisic acid stimulus"; "abscisic acid mediated signaling pathway"; "ethylene mediated signaling pathway"; "response to chitin"; "heat acclimation"; "intracellular signal transduction"; "hyperosmotic salinity respons…	GO:0003674	molecular function
Glyma01g04890	1.54814	0.000586737		UniRef100_Q93XA4 Homeodomain leucine zipper protein HDZ2 n=1 Tax=Phaseolus vulgaris RepID=Q93XA4_PHAVU	0	99.71	AT3G01470.1 | Symbols: ATHB-1, ATHB1, HD-ZIP-1, HAT5, HB-1 | homeobox 1 | chr3:182648-184034 REVERSE LENGTH=272	1e-43	40.46	GO:0006355 GO:0009637 GO:0009651 GO:0009965 GO:0010167 GO:0015706 GO:0015996 GO:0045893	regulation of transcription, DNA-dependent; "response to blue light"; "response to salt stress"; "leaf morphogenesis"; "response to nitrate"; "nitrate transport"; "chlorophyll catabolic process"; "positive regulation of transcription, DNA-dependent"	GO:0000976 GO:0003677 GO:0003700 GO:0042803 GO:0043565	transcription regulatory region sequence-specific DNA binding; "DNA binding"; "sequence-specific DNA binding transcription factor activity"; "protein homodimerization activity"; "sequence-specific DNA binding"
Glyma09g31030	1.54594	0.0409246		UniRef100_Q9FHB6 Mate efflux domain-containing protein n=1 Tax=Arabidopsis thaliana RepID=Q9FHB6_ARATH	0	93.47	AT5G52450.1 | Symbols: | MATE efflux family protein | chr5:21289042-21291749 REVERSE LENGTH=486	0	93.47	GO:0006855 GO:0009624 GO:0055085	drug transmembrane transport; "response to nematode"; "transmembrane transport"	GO:0005215 GO:0015238 GO:0015297	transporter activity; "drug transmembrane transporter activity"; "antiporter activity"
Glyma08g22170	1.54555	0.0333831		UniRef100_G7II60 F-box/kelch-repeat protein n=1 Tax=Medicago truncatula RepID=G7II60_MEDTR	1e-139	98.31	AT1G80440.1 | Symbols: | Galactose oxidase/kelch repeat superfamily protein | chr1:30241763-30242827 FORWARD LENGTH=354	2e-124	99.72	GO:0008150	biological process	GO:0003674	molecular function
Glyma13g09620	1.54366	0.0182802		UniRef100_C6ZRR5 Protein kinase family protein n=1 Tax=Glycine max RepID=C6ZRR5_SOYBN	0	99.59	AT1G77280.1 | Symbols: | Protein kinase protein with adenine nucleotide alpha hydrolases-like domain | chr1:29031468-29035882 REVERSE LENGTH=794	0	97.83	GO:0002238 GO:0006468	response to molecule of fungal origin; "protein phosphorylation"	GO:0004672 GO:0004674 GO:0004713 GO:0005524 GO:0016301 GO:0016772	protein kinase activity; "protein serine/threonine kinase activity"; "protein tyrosine kinase activity"; "ATP binding"; "kinase activity"; "transferase activity, transferring phosphorus-containing groups"
Glyma09g33770	1.54196	0.0306207		UniRef100_I0B672 PLATZ n=1 Tax=Gossypium hirsutum RepID=I0B672_GOSHI	1e-126	71.76	AT4G17900.1 | Symbols: | PLATZ transcription factor family protein | chr4:9946046-9947697 FORWARD LENGTH=227	5e-125	76.08	GO:0008150	biological process	NA	NA
Glyma12g12190	1.53271	0.00699319		UniRef100_Q8S9K9 AT4g03420/F9H3_4 n=1 Tax=Arabidopsis thaliana RepID=Q8S9K9_ARATH	6e-143	99.37	AT4G03420.1 | Symbols: | Protein of unknown function (DUF789) | chr4:1512226-1513594 FORWARD LENGTH=310	1e-145	99.37	GO:0008150	biological process	GO:0003674	molecular function
Glyma12g34570	1.51918	0.00376542		UniRef100_O24482 Sali3-2 n=1 Tax=Glycine max RepID=O24482_SOYBN	0	99.64	AT5G25610.1 | Symbols: RD22, ATRD22 | BURP domain-containing protein | chr5:8914498-8916684 REVERSE LENGTH=392	9e-32	70.4	GO:0009269 GO:0009409 GO:0009651 GO:0009737	response to desiccation; "response to cold"; "response to salt stress"; "response to abscisic acid stimulus"	GO:0045735	nutrient reservoir activity
Glyma03g27661	1.50986	0.000737371		UniRef100_Q9MB42 Beta-amyrin synthase n=1 Tax=Glycyrrhiza glabra RepID=BAMS_GLYGL	0	99.84	AT1G78955.1 | Symbols: CAMS1 | camelliol C synthase 1 | chr1:29689153-29694255 REVERSE LENGTH=769	0	99.21	NA	NA	GO:0042300 GO:0090438	beta-amyrin synthase activity; "camelliol C synthase activity"
Glyma04g02490	1.49842	0.0114046		UniRef100_G7I7T3 GDSL esterase/lipase n=1 Tax=Medicago truncatula RepID=G7I7T3_MEDTR	0	96.44	AT1G75900.1 | Symbols: | GDSL-like Lipase/Acylhydrolase superfamily protein | chr1:28499179-28500943 FORWARD LENGTH=364	1e-154	94.25	GO:0006629 GO:0019761 GO:0019953	lipid metabolic process; "glucosinolate biosynthetic process"; "sexual reproduction"	GO:0004091 GO:0016298 GO:0016746 GO:0016788	carboxylesterase activity; "lipase activity"; "transferase activity, transferring acyl groups"; "hydrolase activity, acting on ester bonds"
Glyma08g38280	1.48963	0.00391759	one hour roots	UniRef100_G5DXR7 3-hydroxyacyl-CoA dehydratase (Fragment) n=1 Tax=Silene latifolia RepID=G5DXR7_SILLA	5e-122	99.55	AT5G10480.1 | Symbols: PAS2, PEP | Protein-tyrosine phosphatase-like, PTPLA | chr5:3298047-3300048 REVERSE LENGTH=221	2e-121	99.55	GO:0000271 GO:0009825 GO:0009932 GO:0010817 GO:0019344 GO:0030154 GO:0042761 GO:0043481 GO:0048640 G	polysaccharide biosynthetic process; "multidimensional cell growth"; "cell tip growth"; "regulation of hormone levels"; "cysteine biosynthetic process"; "cell differentiation"; "very long-chain fatty acid biosynthetic process"; "anthocyanin accumulation in tissues in response to UV light"; "negative regulation of developmental growth"; "root hair elongation"; "negative regulation of peptidyl-tyro…	GO:0004725 GO:0080023	protein tyrosine phosphatase activity; "3R-hydroxyacyl-CoA dehydratase activity"
Glyma11g37010	1.47522	0.00541024		UniRef100_G7JBG6 Non-specific lipid-transfer protein n=1 Tax=Medicago truncatula RepID=G7JBG6_MEDTR	8e-58	92.5	AT1G27950.1 | Symbols: LTPG1 | glycosylphosphatidylinositol-anchored lipid protein transfer 1 | chr1:9740740-9741991 FORWARD LENGTH=193	2e-44	78.5	GO:0006869	lipid transport	GO:0003674	molecular function
Glyma15g09530	1.46935	0.00238371		UniRef100_G7L7Z7 GDSL esterase/lipase n=1 Tax=Medicago truncatula RepID=G7L7Z7_MEDTR	1e-129	93.99	AT1G29670.1 | Symbols: | GDSL-like Lipase/Acylhydrolase superfamily protein | chr1:10375843-10377717 FORWARD LENGTH=363	2e-101	92.69	GO:0000038 GO:0006629 GO:0042335 GO:0042631	very long-chain fatty acid metabolic process; "lipid metabolic process"; "cuticle development"; "cellular response to water deprivation"	GO:0004091 GO:0016788	carboxylesterase activity; "hydrolase activity, acting on ester bonds"
Glyma13g42330	1.45806	0.00530981		UniRef100_B3TDK7 Lipoxygenase n=1 Tax=Glycine max RepID=B3TDK7_SOYBN	0	99.88	AT1G55020.1 | Symbols: LOX1, ATLOX1 | lipoxygenase 1 | chr1:20525798-20530143 FORWARD LENGTH=859	0	98.95	GO:0006952 GO:0009611 GO:0009695 GO:0009737 GO:0009753 GO:0009816 GO:0010311 GO:0030397 GO:0034440 G	defense response; "response to wounding"; "jasmonic acid biosynthetic process"; "response to abscisic acid stimulus"; "response to jasmonic acid stimulus"; "defense response to bacterium, incompatible interaction"; "lateral root formation"; "membrane disassembly"; "lipid oxidation"; "growth"; "root development"	GO:0016165	lipoxygenase activity
Glyma06g13320	1.43592	0.00883317		UniRef100_B9RII2 ATP binding protein, putative n=1 Tax=Ricinus communis RepID=B9RII2_RICCO	0	99.11	AT5G53450.1 | Symbols: ORG1 | OBP3-responsive gene 1 | chr5:21689204-21692242 FORWARD LENGTH=670	0	92.14	GO:0006468	protein phosphorylation	GO:0004672 GO:0005198 GO:0005524 GO:0016301 GO:0016772	protein kinase activity; "structural molecule activity"; "ATP binding"; "kinase activity"; "transferase activity, transferring phosphorus-containing groups"
Glyma07g15800	1.42601	0.0399367		UniRef100_Q75NI1 Type 2 metallothionein n=1 Tax=Glycine max RepID=Q75NI1_SOYBN	2e-46	98.75	AT3G09390.1 | Symbols: MT2A, ATMT-K, ATMT-1 | metallothionein 2A | chr3:2889737-2890188 REVERSE LENGTH=81	3e-14	68.75	GO:0006878	cellular copper ion homeostasis	GO:0005507 GO:0046872	copper ion binding; "metal ion binding"
Glyma04g43470	1.42531	0.00384437		UniRef100_G7IYF6 Cellulose synthase n=1 Tax=Medicago truncatula RepID=G7IYF6_MEDTR	0	98.87	AT4G24000.1 | Symbols: ATCSLG2, CSLG2 | cellulose synthase like G2 | chr4:12462142-12465471 FORWARD LENGTH=722	1e-142	95.33	GO:0000271 GO:0030244	polysaccharide biosynthetic process; "cellulose biosynthetic process"	GO:0016740 GO:0016757 GO:0016759 GO:0016760	transferase activity; "transferase activity, transferring glycosyl groups"; "cellulose synthase activity"; "cellulose synthase (UDP-forming) activity"
Glyma03g31381	1.42322	0.0335223		UniRef100_B9S4N6 DNA binding protein, putative n=1 Tax=Ricinus communis RepID=B9S4N6_RICCO	1e-150	99.22	AT3G22830.1 | Symbols: AT-HSFA6B, HSFA6B | heat shock transcription factor A6B | chr3:8078981-8080895 FORWARD LENGTH=406	5e-123	93.02	GO:0006355 GO:0009407	regulation of transcription, DNA-dependent; "toxin catabolic process"	GO:0003677 GO:0003700 GO:0043565	DNA binding; "sequence-specific DNA binding transcription factor activity"; "sequence-specific DNA binding"
Glyma10g41540	1.39964	0.0418325		UniRef100_G8A287 CONSTANS-like zinc finger protein n=1 Tax=Medicago truncatula RepID=G8A287_MEDTR	4e-167	82.23	AT1G68190.1 | Symbols: | B-box zinc finger family protein | chr1:25559384-25561004 FORWARD LENGTH=356	4e-62	74.94	GO:0006355	regulation of transcription, DNA-dependent	GO:0003700 GO:0008270	sequence-specific DNA binding transcription factor activity; "zinc ion binding"
Glyma12g06910	1.39852	0.0292988		UniRef100_Q5QHT4 70 kDa heat shock cognate protein 1 n=1 Tax=Vigna radiata RepID=Q5QHT4_VIGRA	0	99.85	AT3G12580.1 | Symbols: HSP70, ATHSP70 | heat shock protein 70 | chr3:3991487-3993689 REVERSE LENGTH=650	0	99.85	GO:0006457 GO:0009266 GO:0009408 GO:0009615 GO:0009617 GO:0009644 GO:0016567 GO:0034976 GO:0042542 G	protein folding; "response to temperature stimulus"; "response to heat"; "response to virus"; "response to bacterium"; "response to high light intensity"; "protein ubiquitination"; "response to endoplasmic reticulum stress"; "response to hydrogen peroxide"; "response to cadmium ion"	GO:0005524 GO:0031625	ATP binding; "ubiquitin protein ligase binding"
Glyma09g28310	1.39733	0.00411153		UniRef100_B1ACD5 Kunitz trypsin protease inhibitor n=2 Tax=Glycine max RepID=B1ACD5_SOYBN	1e-150	99.53	AT1G17860.1 | Symbols: | Kunitz family trypsin and protease inhibitor protein | chr1:6149343-6149933 FORWARD LENGTH=196	6e-21	78.3	GO:0006457 GO:0009408 GO:0009644 GO:0010167 GO:0015706 GO:0034976 GO:0042542	protein folding; "response to heat"; "response to high light intensity"; "response to nitrate"; "nitrate transport"; "response to endoplasmic reticulum stress"; "response to hydrogen peroxide"	GO:0004866	endopeptidase inhibitor activity
Glyma04g11090	1.38777	0.0488769		UniRef100_Q10QM7 Expressed protein n=2 Tax=Oryza sativa RepID=Q10QM7_ORYSJ	1e-13	81.48	AT1G78170.1 | Symbols: | unknown protein; BEST Arabidopsis thaliana protein match is: unknown protein (TAIR:AT1G22250.1); Has 66 Blast hits to 66 proteins in 11 species: Archae - 0; Bacteria - 0; Metazoa - 0; Fungi - 0; Plants - 66; Viruses - 0; Other Eukaryotes - 0 (source: NCBI BLink). | chr1:29414160-29414941 FORWARD LENGTH=221	7e-23	87.5	GO:0008150	biological process	GO:0003674	molecular function
Glyma15g37370	1.38621	0.0086311		UniRef100_Q43446 Lipoxygenase n=2 Tax=Glycine max RepID=Q43446_SOYBN	2e-87	99.39	AT1G55020.1 | Symbols: LOX1, ATLOX1 | lipoxygenase 1 | chr1:20525798-20530143 FORWARD LENGTH=859	6e-53	99.39	GO:0006952 GO:0009611 GO:0009695 GO:0009737 GO:0009753 GO:0009816 GO:0010311 GO:0030397 GO:0034440 G	defense response; "response to wounding"; "jasmonic acid biosynthetic process"; "response to abscisic acid stimulus"; "response to jasmonic acid stimulus"; "defense response to bacterium, incompatible interaction"; "lateral root formation"; "membrane disassembly"; "lipid oxidation"; "growth"; "root development"	GO:0016165	lipoxygenase activity
Glyma07g00900	1.38248	0.0103872		UniRef100_P24095 Seed linoleate 9S-lipoxygenase n=1 Tax=Glycine max RepID=LOXX_SOYBN	0	99.42	AT1G55020.1 | Symbols: LOX1, ATLOX1 | lipoxygenase 1 | chr1:20525798-20530143 FORWARD LENGTH=859	0	99.88	GO:0006952 GO:0009611 GO:0009695 GO:0009737 GO:0009753 GO:0009816 GO:0010311 GO:0030397 GO:0034440 G	defense response; "response to wounding"; "jasmonic acid biosynthetic process"; "response to abscisic acid stimulus"; "response to jasmonic acid stimulus"; "defense response to bacterium, incompatible interaction"; "lateral root formation"; "membrane disassembly"; "lipid oxidation"; "growth"; "root development"	GO:0016165	lipoxygenase activity
Glyma04g11870	1.38201	0.00863528		UniRef100_B3TDK8 Lipoxygenase n=1 Tax=Glycine max RepID=B3TDK8_SOYBN	2e-141	96.38	AT1G55020.1 | Symbols: LOX1, ATLOX1 | lipoxygenase 1 | chr1:20525798-20530143 FORWARD LENGTH=859	2e-85	94.57	GO:0006952 GO:0009611 GO:0009695 GO:0009737 GO:0009753 GO:0009816 GO:0010311 GO:0030397 GO:0034440 G	defense response; "response to wounding"; "jasmonic acid biosynthetic process"; "response to abscisic acid stimulus"; "response to jasmonic acid stimulus"; "defense response to bacterium, incompatible interaction"; "lateral root formation"; "membrane disassembly"; "lipid oxidation"; "growth"; "root development"	GO:0016165	lipoxygenase activity
Glyma19g27530	1.38152	0.00541024		UniRef100_Q41016 GA protein n=1 Tax=Pisum sativum RepID=Q41016_PEA	9e-55	99.28	AT3G26740.1 | Symbols: CCL | CCR-like | chr3:9827868-9828461 FORWARD LENGTH=141	5e-30	60.87	GO:0008150 GO:0030003 GO:0070838	biological process; "cellular cation homeostasis"; "divalent metal ion transport"	GO:0003674	molecular function
Glyma06g14850	1.36831	0.00699319		UniRef100_B7U8J1 Expansin 2 (Fragment) n=1 Tax=Ziziphus jujuba RepID=B7U8J1_ZIZJJ	5e-165	98.01	AT2G40610.1 | Symbols: ATEXPA8, EXP8, ATEXP8, ATHEXP ALPHA 1.11, EXPA8 | expansin A8 | chr2:16949121-16950472 REVERSE LENGTH=253	3e-145	97.21	GO:0006949 GO:0009664 GO:0009826 GO:0009828 GO:0009831	syncytium formation; "plant-type cell wall organization"; "unidimensional cell growth"; "plant-type cell wall loosening"; "plant-type cell wall modification involved in multidimensional cell growth"	NA	NA
Glyma05g21260	1.36348	0.0116748		UniRef100_Q43446 Lipoxygenase n=2 Tax=Glycine max RepID=Q43446_SOYBN	2e-142	100	AT1G55020.1 | Symbols: LOX1, ATLOX1 | lipoxygenase 1 | chr1:20525798-20530143 FORWARD LENGTH=859	3e-82	100	GO:0006952 GO:0009611 GO:0009695 GO:0009737 GO:0009753 GO:0009816 GO:0010311 GO:0030397 GO:0034440 G	defense response; "response to wounding"; "jasmonic acid biosynthetic process"; "response to abscisic acid stimulus"; "response to jasmonic acid stimulus"; "defense response to bacterium, incompatible interaction"; "lateral root formation"; "membrane disassembly"; "lipid oxidation"; "growth"; "root development"	GO:0016165	lipoxygenase activity
Glyma10g00460	1.35885	0.0286602		UniRef100_Q9SIH9 Expressed protein n=1 Tax=Arabidopsis thaliana RepID=Q9SIH9_ARATH	9e-77	70.05	AT3G22970.1 | Symbols: | Protein of unknown function (DUF506) _x0001_| chr3:8152592-8153881 FORWARD LENGTH=370	4e-109	98.96	GO:0008150	biological process	GO:0003674	molecular function
Glyma14g34920	1.3488	0.0105028		UniRef100_Q43446 Lipoxygenase n=2 Tax=Glycine max RepID=Q43446_SOYBN	3e-79	99.46	AT1G55020.1 | Symbols: LOX1, ATLOX1 | lipoxygenase 1 | chr1:20525798-20530143 FORWARD LENGTH=859	6e-43	99.46	GO:0006952 GO:0009611 GO:0009695 GO:0009737 GO:0009753 GO:0009816 GO:0010311 GO:0030397 GO:0034440 G	defense response; "response to wounding"; "jasmonic acid biosynthetic process"; "response to abscisic acid stimulus"; "response to jasmonic acid stimulus"; "defense response to bacterium, incompatible interaction"; "lateral root formation"; "membrane disassembly"; "lipid oxidation"; "growth"; "root development"	GO:0016165	lipoxygenase activity
Glyma13g21911	1.3472	0.00478151		UniRef100_B9A1Q4 Glycinol 4-dimethylallyltransferase n=1 Tax=Glycine max RepID=G4DT_SOYBN	5e-178	99.03	AT2G18950.1 | Symbols: HPT1, TPT1, ATHPT, VTE2 | homogentisate phytyltransferase 1 | chr2:8207491-8210047 FORWARD LENGTH=393	5e-123	95.13	GO:0000096 GO:0006546 GO:0006636 GO:0006733 GO:0006766 GO:0008652 GO:0009072 GO:0009106 GO:0009108 G	sulfur amino acid metabolic process; "glycine catabolic process"; "unsaturated fatty acid biosynthetic process"; "oxidoreduction coenzyme metabolic process"; "vitamin metabolic process"; "cellular amino acid biosynthetic process"; "aromatic amino acid family metabolic process"; "lipoate metabolic process"; "coenzyme biosynthetic process"; "nucleotide metabolic process"; "response to temperature s…	GO:0004659 GO:0010176	prenyltransferase activity; "homogentisate phytyltransferase activity"
Glyma10g00440	1.34638	0.0272674	one hour leaves	UniRef100_I1L7C8 3-ketoacyl-CoA synthase n=1 Tax=Glycine max RepID=I1L7C8_SOYBN	0	99.81	AT2G26640.1 | Symbols: KCS11 | 3-ketoacyl-CoA synthase 11 | chr2:11330094-11331623 FORWARD LENGTH=509	0	96.33	GO:0006084 GO:0006633 GO:0006816 GO:0007030 GO:0008152 GO:0008610 GO:0009409 GO:0009416 GO:0009651 G	acetyl-CoA metabolic process; "fatty acid biosynthetic process"; "calcium ion transport"; "Golgi organization"; "metabolic process"; "lipid biosynthetic process"; "response to cold"; "response to light stimulus"; "response to salt stress"; "plant-type cell wall biogenesis"; "cell growth"; "sterol biosynthetic process"; "brassinosteroid biosynthetic process"; "cellulose metabolic process"	GO:0003824 GO:0016747	catalytic activity; "transferase activity, transferring acyl groups other than amino-acyl groups"
Glyma02g11640	1.34122	0.0046994		UniRef100_E9M5F4 Glycosyltransferase GT14A05 n=1 Tax=Pueraria montana var. lobata RepID=E9M5F4_PUEML	0	99.58	AT4G34131.1 | Symbols: UGT73B3 | UDP-glucosyl transferase 73B3 | chr4:16343268-16344713 REVERSE LENGTH=481	0	98.32	GO:0008152 GO:0051707	metabolic process; "response to other organism"	GO:0008194 GO:0016758 GO:0035251 GO:0080043	UDP-glycosyltransferase activity; "transferase activity, transferring hexosyl groups"; "UDP-glucosyltransferase activity"; "quercetin 3-O-glucosyltransferase activity"
Glyma07g10400	1.33127	0.0102181		UniRef100_G7KMZ7 Zinc finger protein-like protein n=1 Tax=Medicago truncatula RepID=G7KMZ7_MEDTR	0	99.84	AT3G18290.1 | Symbols: EMB2454, BTS | zinc finger protein-related | chr3:6274308-6280174 FORWARD LENGTH=1254	0	99.84	GO:0009793 GO:0010106	embryo development ending in seed dormancy; "cellular response to iron ion starvation"	GO:0008270	zinc ion binding
Glyma14g19010	1.32981	0.0342684		UniRef100_D2IU94 LATD/NIP n=1 Tax=Medicago truncatula RepID=D2IU94_MEDTR	0	99.49	AT1G52190.1 | Symbols: | Major facilitator superfamily protein | chr1:19434671-19438673 FORWARD LENGTH=607	0	97.1	GO:0006857	oligopeptide transport	GO:0005215	transporter activity
Glyma13g42310	1.32368	0.030654		UniRef100_I1M596 Lipoxygenase n=1 Tax=Glycine max RepID=I1M596_SOYBN	0	99.88	AT1G55020.1 | Symbols: LOX1, ATLOX1 | lipoxygenase 1 | chr1:20525798-20530143 FORWARD LENGTH=859	0	98.39	GO:0006952 GO:0009611 GO:0009695 GO:0009737 GO:0009753 GO:0009816 GO:0010311 GO:0030397 GO:0034440 G	defense response; "response to wounding"; "jasmonic acid biosynthetic process"; "response to abscisic acid stimulus"; "response to jasmonic acid stimulus"; "defense response to bacterium, incompatible interaction"; "lateral root formation"; "membrane disassembly"; "lipid oxidation"; "growth"; "root development"	GO:0016165	lipoxygenase activity
Glyma15g03050	1.31908	0.0133068		UniRef100_I1MD22 Lipoxygenase n=1 Tax=Glycine max RepID=I1MD22_SOYBN	0	99.88	AT1G55020.1 | Symbols: LOX1, ATLOX1 | lipoxygenase 1 | chr1:20525798-20530143 FORWARD LENGTH=859	0	98.95	GO:0006952 GO:0009611 GO:0009695 GO:0009737 GO:0009753 GO:0009816 GO:0010311 GO:0030397 GO:0034440 G	defense response; "response to wounding"; "jasmonic acid biosynthetic process"; "response to abscisic acid stimulus"; "response to jasmonic acid stimulus"; "defense response to bacterium, incompatible interaction"; "lateral root formation"; "membrane disassembly"; "lipid oxidation"; "growth"; "root development"	GO:0016165	lipoxygenase activity
Glyma18g00926	1.31708	0.0182802		UniRef100_G7JBG6 Non-specific lipid-transfer protein n=1 Tax=Medicago truncatula RepID=G7JBG6_MEDTR	2e-59	96.91	AT1G27950.1 | Symbols: LTPG1 | glycosylphosphatidylinositol-anchored lipid protein transfer 1 | chr1:9740740-9741991 FORWARD LENGTH=193	2e-44	78.87	GO:0006869	lipid transport	GO:0003674	molecular function
Glyma06g08860	1.29453	0.0157613		UniRef100_G7ZWI8 5'-methylthioadenosine/S-adenosylhomocysteine nucleosidase n=1 Tax=Medicago truncatula RepID=G7ZWI8_MEDTR	0	98.71	AT4G28940.1 | Symbols: | Phosphorylase superfamily protein | chr4:14274414-14276920 FORWARD LENGTH=348	2e-136	80.93	GO:0009116	nucleoside metabolic process	GO:0003824	catalytic activity
Glyma11g14160	1.29367	0.0376739		UniRef100_I1LJV8 Aldehyde dehydrogenase n=1 Tax=Glycine max RepID=I1LJV8_SOYBN	0	99.8	AT4G36250.1 | Symbols: ALDH3F1 | aldehyde dehydrogenase 3F1 | chr4:17151029-17153381 FORWARD LENGTH=484	0	97.78	GO:0006081 GO:0008152 GO:0009612 GO:0019722 GO:0042631 GO:0055114	cellular aldehyde metabolic process; "metabolic process"; "response to mechanical stimulus"; "calcium-mediated signaling"; "cellular response to water deprivation"; "oxidation-reduction process"	GO:0004028 GO:0004029 GO:0004030 GO:0016491	3-chloroallyl aldehyde dehydrogenase activity; "aldehyde dehydrogenase (NAD) activity"; "aldehyde dehydrogenase [NAD(P)+] activity"; "oxidoreductase activity"
Glyma06g12890	1.28518	0.0144465		UniRef100_Q9ZV96 F9K20.18 protein n=2 Tax=Arabidopsis thaliana RepID=Q9ZV96_ARATH	2e-79	94.12	AT1G78780.2 | Symbols: | pathogenesis-related family protein | chr1:29621447-29622431 REVERSE LENGTH=238	4e-83	94.12	GO:0008150	biological process	GO:0003674	molecular function
Glyma17g10920	1.27753	0.029143		UniRef100_Q0GLD2 Dof20 (Fragment) n=1 Tax=Glycine max RepID=Q0GLD2_SOYBN	0	52.88	AT3G47500.1 | Symbols: CDF3 | cycling DOF factor 3 | chr3:17504276-17505964 REVERSE LENGTH=448	3e-124	84.35	GO:0006355	regulation of transcription, DNA-dependent	GO:0003677 GO:0003700 GO:0005515 GO:0008270	DNA binding; "sequence-specific DNA binding transcription factor activity"; "protein binding"; "zinc ion binding"
Glyma06g17233	1.27548	0.0116748		NA	NA	NA	NA	NA	NA	NA	NA	NA	NA
Glyma08g46520	1.27529	0.0163101		UniRef100_Q9XHC6 Beta-amyrin 24-hydroxylase n=1 Tax=Glycine max RepID=C93E1_SOYBN	0	99.81	AT5G06900.1 | Symbols: CYP93D1 | cytochrome P450, family 93, subfamily D, polypeptide 1 | chr5:2136160-2137925 REVERSE LENGTH=507	4e-132	98.64	GO:0055114	oxidation-reduction process	GO:0005506 GO:0009055 GO:0016705 GO:0019825 GO:0020037	iron ion binding; "electron carrier activity"; "oxidoreductase activity, acting on paired donors, with incorporation or reduction of molecular oxygen"; "oxygen binding"; "heme binding"
Glyma04g08761	1.24625	0.0356981		UniRef100_G7ZWI8 5'-methylthioadenosine/S-adenosylhomocysteine nucleosidase n=1 Tax=Medicago truncatula RepID=G7ZWI8_MEDTR	8e-80	96.7	AT4G28940.1 | Symbols: | Phosphorylase superfamily protein | chr4:14274414-14276920 FORWARD LENGTH=348	3e-57	95.6	GO:0009116	nucleoside metabolic process	GO:0003824	catalytic activity
Glyma06g13100	1.23861	0.0446679		UniRef100_I0IJP0 Sigma-like factor 5B n=1 Tax=Glycine max RepID=I0IJP0_SOYBN	0	99.8	AT5G24120.1 | Symbols: SIGE, SIG5, ATSIG5 | sigma factor E | chr5:8157794-8159746 REVERSE LENGTH=517	0	99.8	GO:0006352 GO:0006355 GO:0009637 GO:0009658 GO:0010114 GO:0010207 GO:0010218 GO:0010264 GO:0045893 G	DNA-dependent transcription, initiation; "regulation of transcription, DNA-dependent"; "response to blue light"; "chloroplast organization"; "response to red light"; "photosystem II assembly"; "response to far red light"; "myo-inositol hexakisphosphate biosynthetic process"; "positive regulation of transcription, DNA-dependent"; "cellular response to blue light"; "regulation of RNA biosynthetic p…	GO:0001053 GO:0003677 GO:0003700 GO:0003899 GO:0016987	plastid sigma factor activity; "DNA binding"; "sequence-specific DNA binding transcription factor activity"; "DNA-directed RNA polymerase activity"; "sigma factor activity"
Glyma07g38460	1.23077	0.0265124		UniRef100_I1KN68 UDP-glucosyltransferase UGT73F2 n=1 Tax=Glycine max RepID=I1KN68_SOYBN	0	99.79	AT2G15490.3 | Symbols: UGT73B4 | UDP-glycosyltransferase 73B4 | chr2:6761750-6763398 FORWARD LENGTH=481	4e-120	97.27	GO:0008152 GO:0009407 GO:0009723 GO:0010583 GO:0051707	metabolic process; "toxin catabolic process"; "response to ethylene stimulus"; "response to cyclopentenone"; "response to other organism"	GO:0008194 GO:0016757 GO:0016758 GO:0035251 GO:0080043 GO:0080044	UDP-glycosyltransferase activity; "transferase activity, transferring glycosyl groups"; "transferase activity, transferring hexosyl groups"; "UDP-glucosyltransferase activity"; "quercetin 3-O-glucosyltransferase activity"; "quercetin 7-O-glucosyltransferase activity"
Glyma16g06310	1.22722	0.0402697		UniRef100_Q9SGI5 F28J7.19 protein n=2 Tax=Arabidopsis thaliana RepID=Q9SGI5_ARATH	2e-21	60.8	AT3G01860.2 | Symbols: | unknown protein; FUNCTIONS IN: molecular_function unknown; INVOLVED IN: response to cadmium ion; EXPRESSED IN: 24 plant structures; EXPRESSED DURING: 13 growth stages; BEST Arabidopsis thaliana protein match is: unknown protein (TAIR:AT3G27210.1); Has 64 Blast hits to 64 proteins in 13 species: Archae - 0; Bacteria - 0; Metazoa - 5; Fungi - 0; Plants - 59; Viruses - 0; Ot…	4e-24	60.8	GO:0006612 GO:0009963 GO:0010363 GO:0046686	protein targeting to membrane; "positive regulation of flavonoid biosynthetic process"; "regulation of plant-type hypersensitive response"; "response to cadmium ion"	GO:0003674	molecular function
Glyma19g28550	1.20492	0.0214214		UniRef100_A2Q5R3 Thioredoxin domain 2; Thioredoxin fold n=1 Tax=Medicago truncatula RepID=A2Q5R3_MEDTR	1e-141	99.66	AT1G08570.1 | Symbols: ACHT4 | atypical CYS HIS rich thioredoxin 4 | chr1:2713059-2714312 FORWARD LENGTH=275	7e-111	99.66	GO:0006662 GO:0045454	glycerol ether metabolic process; "cell redox homeostasis"	GO:0009055 GO:0015035 GO:0016671	electron carrier activity; "protein disulfide oxidoreductase activity"; "oxidoreductase activity, acting on a sulfur group of donors, disulfide as acceptor"
Glyma16g29541	1.20372	0.0277232		UniRef100_G7K7L1 Receptor-like kinase n=1 Tax=Medicago truncatula RepID=G7K7L1_MEDTR	0	98.45	AT2G34930.1 | Symbols: | disease resistance family protein / LRR family protein | chr2:14737169-14739886 REVERSE LENGTH=905	1e-106	75.14	GO:0006952 GO:0007165 GO:0050832	defense response; "signal transduction"; "defense response to fungus"	NA	NA
Glyma02g43790	1.20058	0.0273556		UniRef100_Q9SF20 F26K24.7 protein n=1 Tax=Arabidopsis thaliana RepID=Q9SF20_ARATH	2e-34	82.58	AT3G11780.1 | Symbols: | MD-2-related lipid recognition domain-containing protein / ML domain-containing protein | chr3:3724326-3725476 REVERSE LENGTH=153	4e-37	82.58	GO:0008150 GO:0010167 GO:0015706	biological process; "response to nitrate"; "nitrate transport"	GO:0003674	molecular function
Glyma11g21001	1.19959	0.0260363		UniRef100_E0YNQ4 Disease resistance response protein 1 n=2 Tax=Glycine max RepID=E0YNQ4_SOYBN	3e-151	60.74	AT1G65870.1 | Symbols: | Disease resistance-responsive (dirigent-like protein) family protein | chr1:24503624-24504193 FORWARD LENGTH=189	1e-42	46.99	GO:0006952 GO:0009807	defense response; "lignan biosynthetic process"	GO:0003674	molecular function
Glyma08g38420	1.19847	0.030654		UniRef100_Q43446 Lipoxygenase n=2 Tax=Glycine max RepID=Q43446_SOYBN	4e-107	99.53	AT1G55020.1 | Symbols: LOX1, ATLOX1 | lipoxygenase 1 | chr1:20525798-20530143 FORWARD LENGTH=859	2e-61	99.53	GO:0006952 GO:0009611 GO:0009695 GO:0009737 GO:0009753 GO:0009816 GO:0010311 GO:0030397 GO:0034440 G	defense response; "response to wounding"; "jasmonic acid biosynthetic process"; "response to abscisic acid stimulus"; "response to jasmonic acid stimulus"; "defense response to bacterium, incompatible interaction"; "lateral root formation"; "membrane disassembly"; "lipid oxidation"; "growth"; "root development"	GO:0016165	lipoxygenase activity
Glyma03g39081	1.18666	0.0387622		UniRef100_B9RFI5 Peptide chain release factor, putative n=1 Tax=Ricinus communis RepID=B9RFI5_RICCO	6e-82	87.27	AT1G56350.1 | Symbols: | Peptide chain release factor 2 | chr1:21094840-21097826 FORWARD LENGTH=482	9e-79	87.27	GO:0006415 GO:0009640 GO:0009793 GO:0009845 GO:0009909 GO:0009933 GO:0010162 GO:0010182 GO:0010228 G	translational termination; "photomorphogenesis"; "embryo development ending in seed dormancy"; "seed germination"; "regulation of flower development"; "meristem structural organization"; "seed dormancy process"; "sugar mediated signaling pathway"; "vegetative to reproductive phase transition of meristem"; "protein ubiquitination"; "lipid storage"; "cotyledon development"; "response to freezing"; …	GO:0003747 GO:0016149	translation release factor activity; "translation release factor activity, codon specific"
Glyma04g11640	1.18509	0.0342684		UniRef100_B3TDK8 Lipoxygenase n=1 Tax=Glycine max RepID=B3TDK8_SOYBN	8e-133	96.4	AT1G55020.1 | Symbols: LOX1, ATLOX1 | lipoxygenase 1 | chr1:20525798-20530143 FORWARD LENGTH=859	1e-80	94.59	GO:0006952 GO:0009611 GO:0009695 GO:0009737 GO:0009753 GO:0009816 GO:0010311 GO:0030397 GO:0034440 G	defense response; "response to wounding"; "jasmonic acid biosynthetic process"; "response to abscisic acid stimulus"; "response to jasmonic acid stimulus"; "defense response to bacterium, incompatible interaction"; "lateral root formation"; "membrane disassembly"; "lipid oxidation"; "growth"; "root development"	GO:0016165	lipoxygenase activity
Glyma16g19800	1.18336	0.0342684		UniRef100_Q43446 Lipoxygenase n=2 Tax=Glycine max RepID=Q43446_SOYBN	4e-96	99.38	AT1G55020.1 | Symbols: LOX1, ATLOX1 | lipoxygenase 1 | chr1:20525798-20530143 FORWARD LENGTH=859	2e-64	99.38	GO:0006952 GO:0009611 GO:0009695 GO:0009737 GO:0009753 GO:0009816 GO:0010311 GO:0030397 GO:0034440 G	defense response; "response to wounding"; "jasmonic acid biosynthetic process"; "response to abscisic acid stimulus"; "response to jasmonic acid stimulus"; "defense response to bacterium, incompatible interaction"; "lateral root formation"; "membrane disassembly"; "lipid oxidation"; "growth"; "root development"	GO:0016165	lipoxygenase activity
Glyma01g43560	1.18157	0.0260308		UniRef100_F1AM72 Triacylglycerol lipase 3 n=2 Tax=Arachis hypogaea RepID=F1AM72_ARAHY	0	99.71	AT4G10955.2 | Symbols: | alpha/beta-Hydrolases superfamily protein | chr4:6713778-6715372 REVERSE LENGTH=350	4e-158	99.71	GO:0006629	lipid metabolic process	GO:0004806	triglyceride lipase activity
Glyma04g05670	1.17814	0.0333831		UniRef100_G7J8B8 Serine/threonine protein kinase 38-like protein n=2 Tax=Medicago truncatula RepID=G7J8B8_MEDTR	0	99.8	AT4G33080.2 | Symbols: | AGC (cAMP-dependent, cGMP-dependent and protein kinase C) kinase family protein | chr4:15960146-15964296 FORWARD LENGTH=507	0	99.6	GO:0006468	protein phosphorylation	GO:0004672 GO:0004674 GO:0005524 GO:0016301 GO:0016772	protein kinase activity; "protein serine/threonine kinase activity"; "ATP binding"; "kinase activity"; "transferase activity, transferring phosphorus-containing groups"
Glyma08g25950	1.16834	0.0434909		UniRef100_H1A980 Cytochrome P450 monooxygenase n=1 Tax=Medicago truncatula RepID=H1A980_MEDTR	0	97	AT3G14690.1 | Symbols: CYP72A15 | cytochrome P450, family 72, subfamily A, polypeptide 15 | chr3:4937410-4939310 FORWARD LENGTH=512	0	94.94	GO:0055114	oxidation-reduction process	GO:0005506 GO:0009055 GO:0016705 GO:0019825 GO:0020037	iron ion binding; "electron carrier activity"; "oxidoreductase activity, acting on paired donors, with incorporation or reduction of molecular oxygen"; "oxygen binding"; "heme binding"
Glyma06g17216	1.15799	0.0260363	one hour roots	NA	NA	NA	NA	NA	NA	NA	NA	NA	NA
Glyma17g12450	1.1398	0.040916		UniRef100_G7JCX6 Mitochondrial substrate carrier family protein V n=1 Tax=Medicago truncatula RepID=G7JCX6_MEDTR	0	96.59	AT4G32400.1 | Symbols: EMB104, SHS1, EMB42, ATBT1 | Mitochondrial substrate carrier family protein | chr4:15638686-15640238 FORWARD LENGTH=392	6e-156	70.49	GO:0006612 GO:0006810 GO:0006820 GO:0006839 GO:0006862 GO:0006888 GO:0006944 GO:0009165 GO:0009793 G	protein targeting to membrane; "transport"; "anion transport"; "mitochondrial transport"; "nucleotide transport"; "ER to Golgi vesicle-mediated transport"; "cellular membrane fusion"; "nucleotide biosynthetic process"; "embryo development ending in seed dormancy"; "regulation of plant-type hypersensitive response"; "ammonium transport"; "basic amino acid transport"; "negative regulation of progra…	GO:0005215 GO:0015215	transporter activity; "nucleotide transmembrane transporter activity"
Glyma15g11200	1.12628	0.0332129		UniRef100_O64438 ARG10 n=1 Tax=Vigna radiata RepID=O64438_VIGRA	5e-167	80.27	AT5G19140.1 | Symbols: ATAILP1, AILP1 | Aluminium induced protein with YGL and LRDR motifs | chr5:6423398-6425785 FORWARD LENGTH=234	1e-145	79.25	GO:0009733 GO:0010044	response to auxin stimulus; "response to aluminum ion"	GO:0003674	molecular function
Glyma12g08110	-1.09552	0.0395786		UniRef100_G7IRU1 Auxin response factor n=1 Tax=Medicago truncatula RepID=G7IRU1_MEDTR	0	99.86	AT2G28350.1 | Symbols: ARF10 | auxin response factor 10 | chr2:12114331-12116665 FORWARD LENGTH=693	0	99.57	GO:0006355 GO:0007389 GO:0009725 GO:0009734 GO:0009738 GO:0009743 GO:0010154 GO:0031540 GO:0048366 G	regulation of transcription, DNA-dependent; "pattern specification process"; "response to hormone stimulus"; "auxin mediated signaling pathway"; "abscisic acid mediated signaling pathway"; "response to carbohydrate stimulus"; "fruit development"; "regulation of anthocyanin biosynthetic process"; "leaf development"; "petal development"; "sepal development"; "developmental growth"; "root cap develo…	GO:0003677 GO:0003700 GO:0035198 GO:0046983	DNA binding; "sequence-specific DNA binding transcription factor activity"; "miRNA binding"; "protein dimerization activity"
Glyma11g03220	-1.1274	0.0446347		UniRef100_B1B538 CPD photolyase n=1 Tax=Glycine max RepID=B1B538_SOYBN	0	99.8	AT1G12370.2 | Symbols: PHR1, UVR2 | photolyase 1 | chr1:4206500-4208842 REVERSE LENGTH=496	0	98.8	GO:0000719 GO:0006281 GO:0009650	photoreactive repair; "DNA repair"; "UV protection"	GO:0003904 GO:0003913	deoxyribodipyrimidine photo-lyase activity; "DNA photolyase activity"
Glyma09g40420	-1.12804	0.0471382		UniRef100_G7L0C1 Fasciclin-like arabinogalactan protein n=1 Tax=Medicago truncatula RepID=G7L0C1_MEDTR	0	95.68	AT3G60900.1 | Symbols: FLA10 | FASCICLIN-like arabinogalactan-protein 10 | chr3:22499573-22500841 REVERSE LENGTH=422	3e-163	95.2	NA	NA	NA	NA
Glyma09g05300	-1.1579	0.0333831		UniRef100_Q9LTZ9 AT5g44670/K15C23_12 n=1 Tax=Arabidopsis thaliana RepID=Q9LTZ9_ARATH	0	99.81	AT5G44670.1 | Symbols: | Domain of unknown function (DUF23) | chr5:18019209-18021266 REVERSE LENGTH=519	0	99.81	GO:0042546	cell wall biogenesis	NA	NA
Glyma05g21820	-1.17177	0.03825		UniRef100_D7MAM1 Expressed protein n=1 Tax=Arabidopsis lyrata subsp. lyrata RepID=D7MAM1_ARALL	4e-26	99.53	AT4G37450.1 | Symbols: AGP18, ATAGP18 | arabinogalactan protein _x0001_18 | chr4:17605926-17606734 REVERSE LENGTH=209	3e-14	31.13	NA	NA	NA	NA
Glyma11g17480	-1.18047	0.0387205		NA	NA	NA	NA	NA	NA	NA	NA	NA	NA
Glyma01g39370	-1.18179	0.040882		UniRef100_B9SC80 RALFL33, putative n=1 Tax=Ricinus communis RepID=B9SC80_RICCO	2e-40	64	AT5G67070.1 | Symbols: RALFL34 | ralf-like 34 | chr5:26768120-26768509 FORWARD LENGTH=129	2e-39	52	GO:0006949 GO:0007267	syncytium formation; "cell-cell signaling"	GO:0004871	signal transducer activity
Glyma04g35030	-1.18971	0.0249004		UniRef100_B4UWC2 Gonadotropin beta chain n=1 Tax=Arachis hypogaea RepID=B4UWC2_ARAHY	6e-47	76.27	AT5G14920.1 | Symbols: | Gibberellin-regulated family protein | chr5:4826598-4827761 FORWARD LENGTH=275	6e-23	52.54	GO:0009739	response to gibberellin stimulus	GO:0005515	protein binding
Glyma08g07490	-1.19009	0.0375658		UniRef100_B9S9C9 Copper ion binding protein, putative n=1 Tax=Ricinus communis RepID=B9S9C9_RICCO	1e-06	94.89	NA	NA	NA	NA	NA	NA	NA
Glyma06g43760	-1.19319	0.0286602		UniRef100_Q0GPI0 BZIP transcription factor bZIP50 n=1 Tax=Glycine max RepID=Q0GPI0_SOYBN	4e-168	99.71	AT3G58120.1 | Symbols: ATBZIP61, BZIP61 | Basic-leucine zipper (bZIP) transcription factor family protein | chr3:21521289-21523078 REVERSE LENGTH=329	1e-119	99.71	GO:0006355 GO:0009410 GO:0030968 GO:0045893	regulation of transcription, DNA-dependent; "response to xenobiotic stimulus"; "endoplasmic reticulum unfolded protein response"; "positive regulation of transcription, DNA-dependent"	GO:0003677 GO:0003700 GO:0043565 GO:0046983	DNA binding; "sequence-specific DNA binding transcription factor activity"; "sequence-specific DNA binding"; "protein dimerization activity"
Glyma14g09620	-1.20315	0.0154234		UniRef100_B9R733 GAST1 protein, putative n=1 Tax=Ricinus communis RepID=B9R733_RICCO	2e-44	98.88	AT5G59845.1 | Symbols: | Gibberellin-regulated family protein | chr5:24111443-24111808 FORWARD LENGTH=89	5e-33	98.88	GO:0009739	response to gibberellin stimulus	GO:0003674	molecular function
Glyma11g17485	-1.20708	0.0316293		UniRef100_D5FH71 Photosystem II protein I n=25 Tax=Magnoliophyta RepID=D5FH71_PHODC	2e-16	97.3	ATCG00080.1 | Symbols: PSBI | photosystem II reaction center protein I | chrC:7583-7693 FORWARD LENGTH=36	5e-19	97.3	GO:0006091 GO:0006354 GO:0009769 GO:0010207 GO:0015979 GO:0019684	generation of precursor metabolites and energy; "DNA-dependent transcription, elongation"; "photosynthesis, light harvesting in photosystem II"; "photosystem II assembly"; "photosynthesis"; "photosynthesis, light reaction"	GO:0016168 GO:0048038	chlorophyll binding; "quinone binding"
Glyma08g11300	-1.21346	0.0276602		UniRef100_P35694 Brassinosteroid-regulated protein BRU1 n=2 Tax=Glycine max RepID=BRU1_SOYBN	4e-152	99.51	AT3G23730.1 | Symbols: XTH16 | xyloglucan endotransglucosylase/hydrolase 16 | chr3:8550222-8551248 FORWARD LENGTH=291	2e-125	99.51	GO:0005975 GO:0006073	carbohydrate metabolic process; "cellular glucan metabolic process"	GO:0004553 GO:0016762 GO:0016798	hydrolase activity, hydrolyzing O-glycosyl compounds; "xyloglucan:xyloglucosyl transferase activity"; "hydrolase activity, acting on glycosyl bonds"
Glyma05g28310	-1.21355	0.0271856		UniRef100_P35694 Brassinosteroid-regulated protein BRU1 n=2 Tax=Glycine max RepID=BRU1_SOYBN	4e-142	99.51	AT3G23730.1 | Symbols: XTH16 | xyloglucan endotransglucosylase/hydrolase 16 | chr3:8550222-8551248 FORWARD LENGTH=291	3e-126	99.51	GO:0005975 GO:0006073	carbohydrate metabolic process; "cellular glucan metabolic process"	GO:0004553 GO:0016762 GO:0016798	hydrolase activity, hydrolyzing O-glycosyl compounds; "xyloglucan:xyloglucosyl transferase activity"; "hydrolase activity, acting on glycosyl bonds"
Glyma13g04590	-1.21584	0.0140243		UniRef100_G7KIV9 Disease resistance-like protein GS6-2 (Fragment) n=1 Tax=Medicago truncatula RepID=G7KIV9_MEDTR	1e-171	96.86	AT3G28200.1 | Symbols: | Peroxidase superfamily protein | chr3:10518082-10519032 FORWARD LENGTH=316	2e-152	94.03	GO:0006979 GO:0016126 GO:0055114	response to oxidative stress; "sterol biosynthetic process"; "oxidation-reduction process"	GO:0004601 GO:0005515 GO:0020037	peroxidase activity; "protein binding"; "heme binding"
Glyma05g25980	-1.22213	0.0288938		UniRef100_G7JDY9 DNA replication licensing factor MCM3-like protein n=1 Tax=Medicago truncatula RepID=G7JDY9_MEDTR	0	99.87	AT5G46280.1 | Symbols: MCM3 | Minichromosome maintenance (MCM2/3/5) family protein | chr5:18769902-18773606 REVERSE LENGTH=776	0	99.74	GO:0000911 GO:0006260 GO:0006268 GO:0006270 GO:0006275 GO:0006306 GO:0008283 GO:0009909 GO:0016458 G	cytokinesis by cell plate formation; "DNA replication"; "DNA unwinding involved in replication"; "DNA replication initiation"; "regulation of DNA replication"; "DNA methylation"; "cell proliferation"; "regulation of flower development"; "gene silencing"; "histone lysine methylation"; "anaphase"; "histone H3-K9 methylation"; "regulation of cell cycle"	GO:0000166 GO:0003677 GO:0005524 GO:0008094 GO:0017111	nucleotide binding; "DNA binding"; "ATP binding"; "DNA-dependent ATPase activity"; "nucleoside-triphosphatase activity"
Glyma03g41330	-1.24029	0.0284154		UniRef100_G7L2Y9 GDSL esterase/lipase n=1 Tax=Medicago truncatula RepID=G7L2Y9_MEDTR	0	99.45	AT5G33370.1 | Symbols: | GDSL-like Lipase/Acylhydrolase superfamily protein | chr5:12602773-12604670 REVERSE LENGTH=366	0	91.8	GO:0006629	lipid metabolic process	GO:0004091 GO:0016788	carboxylesterase activity; "hydrolase activity, acting on ester bonds"
Glyma20g01930	-1.24608	0.0240109		UniRef100_B9RQT7 Heat-shock protein, putative n=1 Tax=Ricinus communis RepID=B9RQT7_RICCO	1e-79	99.37	AT5G12020.1 | Symbols: HSP17.6II | 17.6 kDa class II heat shock protein | chr5:3882409-3882876 REVERSE LENGTH=155	9e-54	96.23	GO:0006457 GO:0009408 GO:0009644 GO:0034976 GO:0042542	protein folding; "response to heat"; "response to high light intensity"; "response to endoplasmic reticulum stress"; "response to hydrogen peroxide"	NA	NA
Glyma11g19160	-1.24841	0.0387205		UniRef100_G7IRD9 Fatty acyl-CoA reductase n=1 Tax=Medicago truncatula RepID=G7IRD9_MEDTR	0	99.6	AT4G33790.1 | Symbols: CER4, G7, FAR3 | Jojoba acyl CoA reductase-related male sterility protein | chr4:16204325-16207891 REVERSE LENGTH=493	0	99.6	GO:0009556 GO:0010025 GO:0055114	microsporogenesis; "wax biosynthetic process"; "oxidation-reduction process"	GO:0000166 GO:0016620 GO:0016627 GO:0080019	nucleotide binding; "oxidoreductase activity, acting on the aldehyde or oxo group of donors, NAD or NADP as acceptor"; "oxidoreductase activity, acting on the CH-CH group of donors"; "fatty-acyl-CoA reductase (alcohol-forming) activity"
Glyma13g36870	-1.26517	0.027903		UniRef100_G7ZUL8 Transcription factor bZIP48 n=2 Tax=Medicago truncatula RepID=G7ZUL8_MEDTR	4e-142	99.68	AT3G58120.1 | Symbols: ATBZIP61, BZIP61 | Basic-leucine zipper (bZIP) transcription factor family protein | chr3:21521289-21523078 REVERSE LENGTH=329	3e-114	91.35	GO:0006355 GO:0009410 GO:0030968 GO:0045893	regulation of transcription, DNA-dependent; "response to xenobiotic stimulus"; "endoplasmic reticulum unfolded protein response"; "positive regulation of transcription, DNA-dependent"	GO:0003677 GO:0003700 GO:0043565 GO:0046983	DNA binding; "sequence-specific DNA binding transcription factor activity"; "sequence-specific DNA binding"; "protein dimerization activity"
Glyma13g22500	-1.27569	0.0371038		UniRef100_Q9FYR1 Gb|AAD20160.1 n=1 Tax=Arabidopsis thaliana RepID=Q9FYR1_ARATH	1e-13	64.76	AT2G46490.1 | Symbols: | unknown protein; BEST Arabidopsis thaliana protein match is: unknown protein (TAIR:AT5G35110.1); Has 34 Blast hits to 34 proteins in 7 species: Archae - 0; Bacteria - 0; Metazoa - 1; Fungi - 0; Plants - 33; Viruses - 0; Other Eukaryotes - 0 (source: NCBI BLink). | chr2:19079457-19079861 FORWARD LENGTH=134	9e-19	60.95	GO:0006944 GO:0008150 GO:0048193	cellular membrane fusion; "biological process"; "Golgi vesicle transport"	GO:0003674	molecular function
Glyma18g03580	-1.27886	0.0473335		NA	NA	NA	AT2G39870.1 | Symbols: | unknown protein; BEST Arabidopsis thaliana protein match is: unknown protein (TAIR:AT3G55690.1); Has 73 Blast hits to 71 proteins in 14 species: Archae - 0; Bacteria - 0; Metazoa - 2; Fungi - 2; Plants - 69; Viruses - 0; Other Eukaryotes - 0 (source: NCBI BLink). | chr2:16643697-16644950 FORWARD LENGTH=330	7e-22	92.21	GO:0008150	biological process	GO:0003674	molecular function
Glyma19g03570	-1.28327	0.0199684		NA	NA	NA	AT3G29370.1 | Symbols: | unknown protein; BEST Arabidopsis thaliana protein match is: unknown protein (TAIR:AT5G39240.1); Has 16 Blast hits to 16 proteins in 5 species: Archae - 0; Bacteria - 0; Metazoa - 0; Fungi - 0; Plants - 16; Viruses - 0; Other Eukaryotes - 0 (source: NCBI BLink). | chr3:11278652-11278957 FORWARD LENGTH=101	2e-15	75.76	GO:0008150	biological process	GO:0003674	molecular function
Glyma02g45690	-1.29416	0.0317264		UniRef100_F2YRC7 Protodermal factor 1.2 n=1 Tax=Gossypium barbadense RepID=F2YRC7_GOSBA	3e-62	42.45	NA	NA	NA	NA	NA	NA	NA
Glyma06g14860	-1.29763	0.0271131		UniRef100_I6UEI0 E2F target protein 1 n=1 Tax=Beta vulgaris RepID=I6UEI0_BETVU	0	99.83	AT2G40550.1 | Symbols: ETG1 | E2F target gene 1 | chr2:16934927-16938033 FORWARD LENGTH=589	0	99.83	GO:0000724 GO:0006260 GO:0006261 GO:0006270 GO:0006275 GO:0006301 GO:0006306 GO:0007062 GO:0008283 G	double-strand break repair via homologous recombination; "DNA replication"; "DNA-dependent DNA replication"; "DNA replication initiation"; "regulation of DNA replication"; "postreplication repair"; "DNA methylation"; "sister chromatid cohesion"; "cell proliferation"; "pollen development"; "trichome morphogenesis"; "somatic cell DNA recombination"; "chromatin modification"; "cell cycle process"; "…	GO:0005515	protein binding
Glyma02g42780	-1.30978	0.0339726		UniRef100_G7K7C1 Transcription factor bHLH93 n=1 Tax=Medicago truncatula RepID=G7K7C1_MEDTR	1e-83	97.45	AT2G40435.1 | Symbols: | BEST Arabidopsis thaliana protein match is: transcription regulators (TAIR:AT3G56220.1); Has 289 Blast hits to 289 proteins in 30 species: Archae - 0; Bacteria - 0; Metazoa - 0; Fungi - 0; Plants - 289; Viruses - 0; Other Eukaryotes - 0 (source: NCBI BLink). | chr2:16887048-16888407 FORWARD LENGTH=158	2e-61	98.73	NA	NA	NA	NA
Glyma03g27800	-1.31284	0.0288938		UniRef100_G7L4V0 Peptide transporter PTR5 n=1 Tax=Medicago truncatula RepID=G7L4V0_MEDTR	0	99.84	AT1G68570.1 | Symbols: | Major facilitator superfamily protein | chr1:25746811-25750110 FORWARD LENGTH=596	0	95.74	GO:0006857	oligopeptide transport	GO:0005215	transporter activity
Glyma13g27725	-1.32396	0.0166833		NA	NA	NA	AT5G19190.1 | Symbols: | unknown protein; BEST Arabidopsis thaliana protein match is: unknown protein (TAIR:AT3G06070.1); Has 1807 Blast hits to 1807 proteins in 277 species: Archae - 0; Bacteria - 0; Metazoa - 736; Fungi - 347; Plants - 385; Viruses - 0; Other Eukaryotes - 339 (source: NCBI BLink). | chr5:6457349-6457918 FORWARD LENGTH=154	1e-18	94.17	GO:0008150	biological process	GO:0003674	molecular function
Glyma18g00610	-1.32835	0.0100383		UniRef100_G7JAT8 Receptor-like kinase n=1 Tax=Medicago truncatula RepID=G7JAT8_MEDTR	0	99.89	AT3G23750.1 | Symbols: | Leucine-rich repeat protein kinase family protein | chr3:8558332-8561263 FORWARD LENGTH=928	0	96.99	GO:0006468	protein phosphorylation	GO:0004672 GO:0004674 GO:0005524 GO:0016772	protein kinase activity; "protein serine/threonine kinase activity"; "ATP binding"; "transferase activity, transferring phosphorus-containing groups"
Glyma11g12110	-1.32911	0.0159138		UniRef100_B0LUQ7 Minichromosome maintenance 4 protein n=1 Tax=Pisum sativum RepID=B0LUQ7_PEA	0	99.88	AT2G16440.1 | Symbols: MCM4 | Minichromosome maintenance (MCM2/3/5) family protein | chr2:7126536-7130665 REVERSE LENGTH=847	0	99.76	GO:0000280 GO:0000911 GO:0006260 GO:0006261 GO:0006268 GO:0006270 GO:0006275 GO:0006306 GO:0006342 G	nuclear division; "cytokinesis by cell plate formation"; "DNA replication"; "DNA-dependent DNA replication"; "DNA unwinding involved in replication"; "DNA replication initiation"; "regulation of DNA replication"; "DNA methylation"; "chromatin silencing"; "nucleolus organization"; "cell proliferation"; "nucleotide biosynthetic process"; "regulation of flower development"; "histone lysine methylati…	GO:0000166 GO:0003677 GO:0005524 GO:0008094 GO:0017111	nucleotide binding; "DNA binding"; "ATP binding"; "DNA-dependent ATPase activity"; "nucleoside-triphosphatase activity"
Glyma17g11220	-1.33605	0.0276602		UniRef100_B3GNI3 Minichromosome maintenance 5 protein n=1 Tax=Pisum sativum RepID=B3GNI3_PEA	0	99.86	AT2G07690.1 | Symbols: MCM5 | Minichromosome maintenance (MCM2/3/5) family protein | chr2:3523379-3527388 REVERSE LENGTH=727	0	99.86	GO:0000911 GO:0006260 GO:0006268 GO:0006270 GO:0006275 GO:0006306 GO:0008283 GO:0009909 GO:0010389 G	cytokinesis by cell plate formation; "DNA replication"; "DNA unwinding involved in replication"; "DNA replication initiation"; "regulation of DNA replication"; "DNA methylation"; "cell proliferation"; "regulation of flower development"; "regulation of G2/M transition of mitotic cell cycle"; "histone lysine methylation"; "anaphase"; "histone H3-K9 methylation"; "regulation of cell cycle"	GO:0003677 GO:0005524 GO:0008094	DNA binding; "ATP binding"; "DNA-dependent ATPase activity"
Glyma16g33840	-1.33634	0.0102103		UniRef100_G7KKB8 Yellow stripe-like protein 2.1 n=1 Tax=Medicago truncatula RepID=G7KKB8_MEDTR	0	99.86	AT1G65730.1 | Symbols: YSL7 | YELLOW STRIPE like 7 | chr1:24442639-24446122 FORWARD LENGTH=688	0	95.31	GO:0006857 GO:0006865 GO:0055085	oligopeptide transport; "amino acid transport"; "transmembrane transport"	GO:0015198	oligopeptide transporter activity
Glyma08g22400	-1.34286	0.00391759		UniRef100_B9RV05 DNA photolyase, putative n=1 Tax=Ricinus communis RepID=B9RV05_RICCO	0	93.62	AT3G15620.1 | Symbols: UVR3 | DNA photolyase family protein | chr3:5293475-5296548 REVERSE LENGTH=556	0	96.81	GO:0006281 GO:0006290 GO:0009411	DNA repair; "pyrimidine dimer repair"; "response to UV"	GO:0003913 GO:0003914	DNA photolyase activity; "DNA (6-4) photolyase activity"
Glyma13g22420	-1.35895	0.0184813		UniRef100_B3GNI3 Minichromosome maintenance 5 protein n=1 Tax=Pisum sativum RepID=B3GNI3_PEA	0	99.86	AT2G07690.1 | Symbols: MCM5 | Minichromosome maintenance (MCM2/3/5) family protein | chr2:3523379-3527388 REVERSE LENGTH=727	0	99.86	GO:0000911 GO:0006260 GO:0006268 GO:0006270 GO:0006275 GO:0006306 GO:0008283 GO:0009909 GO:0010389 G	cytokinesis by cell plate formation; "DNA replication"; "DNA unwinding involved in replication"; "DNA replication initiation"; "regulation of DNA replication"; "DNA methylation"; "cell proliferation"; "regulation of flower development"; "regulation of G2/M transition of mitotic cell cycle"; "histone lysine methylation"; "anaphase"; "histone H3-K9 methylation"; "regulation of cell cycle"	GO:0003677 GO:0005524 GO:0008094	DNA binding; "ATP binding"; "DNA-dependent ATPase activity"
Glyma11g36700	-1.36016	0.0116139		UniRef100_G7JAT8 Receptor-like kinase n=1 Tax=Medicago truncatula RepID=G7JAT8_MEDTR	0	99.89	AT3G23750.1 | Symbols: | Leucine-rich repeat protein kinase family protein | chr3:8558332-8561263 FORWARD LENGTH=928	0	96.98	GO:0006468	protein phosphorylation	GO:0004672 GO:0004674 GO:0005524 GO:0016772	protein kinase activity; "protein serine/threonine kinase activity"; "ATP binding"; "transferase activity, transferring phosphorus-containing groups"
Glyma02g41990	-1.36402	0.00530981		NA	NA	NA	AT2G39870.1 | Symbols: | unknown protein; BEST Arabidopsis thaliana protein match is: unknown protein (TAIR:AT3G55690.1); Has 73 Blast hits to 71 proteins in 14 species: Archae - 0; Bacteria - 0; Metazoa - 2; Fungi - 2; Plants - 69; Viruses - 0; Other Eukaryotes - 0 (source: NCBI BLink). | chr2:16643697-16644950 FORWARD LENGTH=330	2e-25	97.39	GO:0008150	biological process	GO:0003674	molecular function
Glyma19g01810	-1.37203	0.0085097		UniRef100_O49859 Cytochrome P450 82A4 n=1 Tax=Glycine max RepID=C82A4_SOYBN	0	99.61	AT4G31970.1 | Symbols: CYP82C2 | cytochrome P450, family 82, subfamily C, polypeptide 2 | chr4:15462408-15464358 FORWARD LENGTH=523	3e-166	92.62	GO:0055114 GO:0071456	oxidation-reduction process; "cellular response to hypoxia"	GO:0004497 GO:0005506 GO:0009055 GO:0016705 GO:0019825 GO:0020037	monooxygenase activity; "iron ion binding"; "electron carrier activity"; "oxidoreductase activity, acting on paired donors, with incorporation or reduction of molecular oxygen"; "oxygen binding"; "heme binding"
Glyma20g37580	-1.3729	0.0046994		UniRef100_C6ZRT6 Protein kinase n=2 Tax=Glycine max RepID=C6ZRT6_SOYBN	0	99.77	AT1G54820.1 | Symbols: | Protein kinase superfamily protein | chr1:20447370-20450761 FORWARD LENGTH=458	4e-152	79.41	GO:0006468	protein phosphorylation	GO:0004672 GO:0004713 GO:0005524 GO:0016301 GO:0016772	protein kinase activity; "protein tyrosine kinase activity"; "ATP binding"; "kinase activity"; "transferase activity, transferring phosphorus-containing groups"
Glyma06g09100	-1.38337	0.00521464		UniRef100_G7J3H4 Class III HD-Zip protein n=1 Tax=Medicago truncatula RepID=G7J3H4_MEDTR	0	99.76	AT4G32880.1 | Symbols: ATHB-8, ATHB8, HB-8 | homeobox gene 8 | chr4:15863587-15867822 REVERSE LENGTH=833	0	98.11	GO:0006355 GO:0007062 GO:0007155 GO:0008284 GO:0009733 GO:0009793 GO:0009855 GO:0009880 GO:0009887 G	regulation of transcription, DNA-dependent; "sister chromatid cohesion"; "cell adhesion"; "positive regulation of cell proliferation"; "response to auxin stimulus"; "embryo development ending in seed dormancy"; "determination of bilateral symmetry"; "embryonic pattern specification"; "organ morphogenesis"; "tissue development"; "polarity specification of adaxial/abaxial axis"; "meristem initiatio…	GO:0003677 GO:0003700 GO:0043565	DNA binding; "sequence-specific DNA binding transcription factor activity"; "sequence-specific DNA binding"
Glyma02g39960	-1.38745	0.00552301		UniRef100_G7K7C1 Transcription factor bHLH93 n=1 Tax=Medicago truncatula RepID=G7K7C1_MEDTR	1e-41	96.23	AT2G40435.1 | Symbols: | BEST Arabidopsis thaliana protein match is: transcription regulators (TAIR:AT3G56220.1); Has 289 Blast hits to 289 proteins in 30 species: Archae - 0; Bacteria - 0; Metazoa - 0; Fungi - 0; Plants - 289; Viruses - 0; Other Eukaryotes - 0 (source: NCBI BLink). | chr2:16887048-16888407 FORWARD LENGTH=158	8e-43	97.48	NA	NA	NA	NA
Glyma05g32430	-1.40611	0.0390048		UniRef100_Q9FUF3 FAS2 n=1 Tax=Glycine max RepID=Q9FUF3_SOYBN	0	99.83	AT5G64630.2 | Symbols: FAS2, NFB01, NFB1, MUB3.9 | Transducin/WD40 repeat-like superfamily protein | chr5:25833298-25836158 FORWARD LENGTH=487	0	81.4	GO:0000724 GO:0006310 GO:0006334 GO:0008283 GO:0009555 GO:0009933 GO:0010026 GO:0031507 GO:0048366	double-strand break repair via homologous recombination; "DNA recombination"; "nucleosome assembly"; "cell proliferation"; "pollen development"; "meristem structural organization"; "trichome differentiation"; "heterochromatin assembly"; "leaf development"	GO:0000166 GO:0005515	nucleotide binding; "protein binding"
Glyma18g01290	-1.40638	0.0400346		UniRef100_G7JC29 DNA polymerase alpha subunit B n=1 Tax=Medicago truncatula RepID=G7JC29_MEDTR	0	99.84	AT1G67630.1 | Symbols: POLA2 | DNA polymerase alpha 2 | chr1:25344573-25348287 REVERSE LENGTH=620	0	99.67	GO:0000724 GO:0006260 GO:0006261 GO:0006270 GO:0006275 GO:0006306 GO:0008283 GO:0009909 GO:0010389 G	double-strand break repair via homologous recombination; "DNA replication"; "DNA-dependent DNA replication"; "DNA replication initiation"; "regulation of DNA replication"; "DNA methylation"; "cell proliferation"; "regulation of flower development"; "regulation of G2/M transition of mitotic cell cycle"; "gene silencing"; "histone lysine methylation"; "histone H3-K9 methylation"; "regulation of cel…	GO:0003677 GO:0003887	DNA binding; "DNA-directed DNA polymerase activity"
Glyma02g01910	-1.40838	0.00631484		UniRef100_B9RTB3 Polygalacturonase, putative n=1 Tax=Ricinus communis RepID=B9RTB3_RICCO	0	82.02	AT3G16850.1 | Symbols: | Pectin lyase-like superfamily protein | chr3:5748692-5750981 FORWARD LENGTH=455	0	82.58	GO:0005975 GO:0006816 GO:0007030 GO:0009637 GO:0009651 GO:0010155 GO:0046777 GO:0048767	carbohydrate metabolic process; "calcium ion transport"; "Golgi organization"; "response to blue light"; "response to salt stress"; "regulation of proton transport"; "protein autophosphorylation"; "root hair elongation"	GO:0004650	polygalacturonase activity
Glyma12g04320	-1.40876	0.00707519		UniRef100_B0LUQ7 Minichromosome maintenance 4 protein n=1 Tax=Pisum sativum RepID=B0LUQ7_PEA	0	99.88	AT2G16440.1 | Symbols: MCM4 | Minichromosome maintenance (MCM2/3/5) family protein | chr2:7126536-7130665 REVERSE LENGTH=847	0	99.76	GO:0000280 GO:0000911 GO:0006260 GO:0006261 GO:0006268 GO:0006270 GO:0006275 GO:0006306 GO:0006342 G	nuclear division; "cytokinesis by cell plate formation"; "DNA replication"; "DNA-dependent DNA replication"; "DNA unwinding involved in replication"; "DNA replication initiation"; "regulation of DNA replication"; "DNA methylation"; "chromatin silencing"; "nucleolus organization"; "cell proliferation"; "nucleotide biosynthetic process"; "regulation of flower development"; "histone lysine methylati…	GO:0000166 GO:0003677 GO:0005524 GO:0008094 GO:0017111	nucleotide binding; "DNA binding"; "ATP binding"; "DNA-dependent ATPase activity"; "nucleoside-triphosphatase activity"
Glyma19g40370	-1.41182	0.0104366		UniRef100_Q6UEJ2 Mini-chromosome maintenance 7 n=1 Tax=Pisum sativum RepID=Q6UEJ2_PEA	0	99.86	AT4G02060.2 | Symbols: PRL | Minichromosome maintenance (MCM2/3/5) family protein | chr4:901484-905297 FORWARD LENGTH=716	0	99.17	GO:0006260 GO:0006268 GO:0006270 GO:0006306 GO:0006342 GO:0008283 GO:0010182 GO:0051567	DNA replication; "DNA unwinding involved in replication"; "DNA replication initiation"; "DNA methylation"; "chromatin silencing"; "cell proliferation"; "sugar mediated signaling pathway"; "histone H3-K9 methylation"	GO:0000166 GO:0003677 GO:0005515 GO:0005524 GO:0008094 GO:0017111	nucleotide binding; "DNA binding"; "protein binding"; "ATP binding"; "DNA-dependent ATPase activity"; "nucleoside-triphosphatase activity"
Glyma03g37770	-1.42578	0.00426311		UniRef100_G7KST3 Mini-chromosome maintenance n=1 Tax=Medicago truncatula RepID=G7KST3_MEDTR	0	99.86	AT4G02060.2 | Symbols: PRL | Minichromosome maintenance (MCM2/3/5) family protein | chr4:901484-905297 FORWARD LENGTH=716	0	99.17	GO:0006260 GO:0006268 GO:0006270 GO:0006306 GO:0006342 GO:0008283 GO:0010182 GO:0051567	DNA replication; "DNA unwinding involved in replication"; "DNA replication initiation"; "DNA methylation"; "chromatin silencing"; "cell proliferation"; "sugar mediated signaling pathway"; "histone H3-K9 methylation"	GO:0000166 GO:0003677 GO:0005515 GO:0005524 GO:0008094 GO:0017111	nucleotide binding; "DNA binding"; "protein binding"; "ATP binding"; "DNA-dependent ATPase activity"; "nucleoside-triphosphatase activity"
Glyma01g26580	-1.43263	0.0271026		UniRef100_G7L2Y6 GDSL esterase/lipase n=1 Tax=Medicago truncatula RepID=G7L2Y6_MEDTR	0	99.72	AT5G33370.1 | Symbols: | GDSL-like Lipase/Acylhydrolase superfamily protein | chr5:12602773-12604670 REVERSE LENGTH=366	0	99.15	GO:0006629	lipid metabolic process	GO:0004091 GO:0016788	carboxylesterase activity; "hydrolase activity, acting on ester bonds"
Glyma08g11315	-1.43646	0.0277232		UniRef100_Q9LK44 Emb|CAB10191.1 n=1 Tax=Arabidopsis thaliana RepID=Q9LK44_ARATH	8e-33	12.02	AT3G23740.1 | Symbols: | unknown protein; FUNCTIONS IN: molecular_function unknown; INVOLVED IN: biological_process unknown; LOCATED IN: chloroplast; EXPRESSED IN: 9 plant structures; EXPRESSED DURING: C globular stage, F mature embryo stage, petal differentiation and expansion stage, E expanded cotyledon stage, D bilateral stage; BEST Arabidopsis thaliana protein match is: unknown protein (TAIR:…	2e-35	12.02	GO:0006260 GO:0006270 GO:0006275 GO:0006306 GO:0008150 GO:0008283 GO:0051567 GO:0051726	DNA replication; "DNA replication initiation"; "regulation of DNA replication"; "DNA methylation"; "biological process"; "cell proliferation"; "histone H3-K9 methylation"; "regulation of cell cycle"	GO:0003674	molecular function
Glyma04g12480	-1.44448	0.00537629		UniRef100_Q9ZWN0 GPI-anchored protein n=1 Tax=Vigna radiata RepID=Q9ZWN0_VIGRA	2e-89	91.23	AT5G56170.1 | Symbols: LLG1 | LORELEI-LIKE-GPI-ANCHORED PROTEIN 1 | chr5:22736072-22737108 FORWARD LENGTH=168	9e-58	80.12	GO:0008150	biological process	GO:0003674	molecular function
Glyma14g05870	-1.44476	0.00563461		UniRef100_G7K7C1 Transcription factor bHLH93 n=1 Tax=Medicago truncatula RepID=G7K7C1_MEDTR	2e-82	97.45	AT2G40435.1 | Symbols: | BEST Arabidopsis thaliana protein match is: transcription regulators (TAIR:AT3G56220.1); Has 289 Blast hits to 289 proteins in 30 species: Archae - 0; Bacteria - 0; Metazoa - 0; Fungi - 0; Plants - 289; Viruses - 0; Other Eukaryotes - 0 (source: NCBI BLink). | chr2:16887048-16888407 FORWARD LENGTH=158	3e-60	98.73	NA	NA	NA	NA
Glyma03g32830	-1.44482	0.00685628		UniRef100_O22600 Glycine-rich protein n=1 Tax=Onobrychis viciifolia RepID=O22600_ONOVI	8e-06	43.97	NA	NA	NA	NA	NA	NA	NA
Glyma05g29630	-1.45169	0.0226779		UniRef100_G7L7Z9 GDSL esterase/lipase n=1 Tax=Medicago truncatula RepID=G7L7Z9_MEDTR	0	97.82	AT5G45670.1 | Symbols: | GDSL-like Lipase/Acylhydrolase superfamily protein | chr5:18528600-18530164 FORWARD LENGTH=362	0	97.82	GO:0006629	lipid metabolic process	GO:0004091 GO:0016788	carboxylesterase activity; "hydrolase activity, acting on ester bonds"
Glyma17g37900	-1.45239	0.0260363		UniRef100_G7I7S5 GDSL esterase/lipase n=1 Tax=Medicago truncatula RepID=G7I7S5_MEDTR	7e-175	91.96	AT1G75900.1 | Symbols: | GDSL-like Lipase/Acylhydrolase superfamily protein | chr1:28499179-28500943 FORWARD LENGTH=364	6e-132	92.76	GO:0006629 GO:0019761 GO:0019953	lipid metabolic process; "glucosinolate biosynthetic process"; "sexual reproduction"	GO:0004091 GO:0016298 GO:0016746 GO:0016788	carboxylesterase activity; "lipase activity"; "transferase activity, transferring acyl groups"; "hydrolase activity, acting on ester bonds"
Glyma15g17550	-1.45648	0.00858113		UniRef100_D7MC79 Transcription factor/ transcription regulator n=1 Tax=Arabidopsis lyrata subsp. lyrata RepID=D7MC79_ARALL	1e-20	95.59	AT2G18969.1 | Symbols: | BEST Arabidopsis thaliana protein match is: sequence-specific DNA binding transcription factors;transcription regulators (TAIR:AT4G30180.1); Has 30201 Blast hits to 17322 proteins in 780 species: Archae - 12; Bacteria - 1396; Metazoa - 17338; Fungi - 3422; Plants - 5037; Viruses - 0; Other Eukaryotes - 2996 (source: NCBI BLink). | chr2:8229047-8229574 REVERSE LENGTH=175	2e-27	95.59	NA	NA	NA	NA
Glyma13g37890	-1.45871	0.0137494		UniRef100_G7IRM6 Cyclin-D5-2 n=1 Tax=Medicago truncatula RepID=G7IRM6_MEDTR	8e-170	94.01	AT4G03270.1 | Symbols: CYCD6;1 | Cyclin D6;1 | chr4:1432375-1433691 REVERSE LENGTH=302	1e-81	94.64	GO:0000278 GO:0010440 GO:0042023 GO:0045736 GO:0051726	mitotic cell cycle; "stomatal lineage progression"; "DNA endoreduplication"; "negative regulation of cyclin-dependent protein kinase activity"; "regulation of cell cycle"	GO:0004693 GO:0005515	cyclin-dependent protein kinase activity; "protein binding"
Glyma07g15190	-1.47165	0.0140243		UniRef100_G7LJN9 Inositol oxygenase n=2 Tax=Medicago truncatula RepID=G7LJN9_MEDTR	0	99.68	AT2G19800.1 | Symbols: MIOX2 | myo-inositol oxygenase 2 | chr2:8531106-8533354 REVERSE LENGTH=317	5e-171	99.68	GO:0006949 GO:0019310 GO:0055114	syncytium formation; "inositol catabolic process"; "oxidation-reduction process"	GO:0005506 GO:0050113	iron ion binding; "inositol oxygenase activity"
Glyma13g31620	-1.47238	0.00588775		UniRef100_E4MXT0 mRNA, clone: RTFL01-24-N23 n=1 Tax=Eutrema halophilum RepID=E4MXT0_THEHA	9e-149	96.41	AT1G61100.2 | Symbols: | disease resistance protein (TIR class), putative | chr1:22508831-22512122 REVERSE LENGTH=807	1e-150	95.33	GO:0006952	defense response	NA	NA
Glyma15g19490	-1.48559	0.0449196		UniRef100_Q9S9M0 T24D18.25 protein n=2 Tax=Arabidopsis thaliana RepID=Q9S9M0_ARATH	1e-18	98.95	AT1G79660.1 | Symbols: | unknown protein; BEST Arabidopsis thaliana protein match is: unknown protein (TAIR:AT1G16170.1); Has 30201 Blast hits to 17322 proteins in 780 species: Archae - 12; Bacteria - 1396; Metazoa - 17338; Fungi - 3422; Plants - 5037; Viruses - 0; Other Eukaryotes - 2996 (source: NCBI BLink). | chr1:29976294-29976575 FORWARD LENGTH=93	2e-24	96.84	GO:0008150	biological process	GO:0003674	molecular function
Glyma19g28950	-1.48734	0.00199687		UniRef100_Q9LVC0 Arabinogalactan peptide 14 n=1 Tax=Arabidopsis thaliana RepID=AGP14_ARATH	1e-09	98.33	AT5G56540.1 | Symbols: AGP14, ATAGP14 | arabinogalactan protein 14 | chr5:22893243-22893425 FORWARD LENGTH=60	2e-12	98.33	GO:0048767	root hair elongation	GO:0005515	protein binding
Glyma08g12750	-1.48788	0.0276602		UniRef100_G7L7Z9 GDSL esterase/lipase n=1 Tax=Medicago truncatula RepID=G7L7Z9_MEDTR	0	99.18	AT5G45670.1 | Symbols: | GDSL-like Lipase/Acylhydrolase superfamily protein | chr5:18528600-18530164 FORWARD LENGTH=362	0	99.73	GO:0006629	lipid metabolic process	GO:0004091 GO:0016788	carboxylesterase activity; "hydrolase activity, acting on ester bonds"
Glyma20g28411	-1.50414	0.00359089		UniRef100_G7I7D3 With no lysine kinase n=1 Tax=Medicago truncatula RepID=G7I7D3_MEDTR	0	99.86	AT3G04910.1 | Symbols: WNK1, ZIK4, ATWNK1 | with no lysine (K) kinase 1 | chr3:1355084-1358057 FORWARD LENGTH=700	0	99.73	GO:0006468 GO:0007623	protein phosphorylation; "circadian rhythm"	GO:0004672 GO:0004674 GO:0004713 GO:0005524 GO:0016301 GO:0016772	protein kinase activity; "protein serine/threonine kinase activity"; "protein tyrosine kinase activity"; "ATP binding"; "kinase activity"; "transferase activity, transferring phosphorus-containing groups"
Glyma20g36650	-1.51141	0.000971549		UniRef100_G7I6W5 Pollen-specific protein SF21 n=1 Tax=Medicago truncatula RepID=G7I6W5_MEDTR	0	99.44	AT5G56750.1 | Symbols: NDL1 | N-MYC downregulated-like 1 | chr5:22957986-22960606 FORWARD LENGTH=346	2e-168	98.59	GO:0030154 GO:0060918	cell differentiation; "auxin transport"	GO:0003674	molecular function
Glyma18g51170	-1.52119	0.0455152		UniRef100_G7KS07 FHA domain protein n=1 Tax=Medicago truncatula RepID=G7KS07_MEDTR	0	99.72	AT5G38840.1 | Symbols: | SMAD/FHA domain-containing protein _x0001_| chr5:15551329-15554846 FORWARD LENGTH=735	0	99.72	GO:0008150	biological process	GO:0003674	molecular function
Glyma13g38080	-1.54043	0.0046994		UniRef100_G7IRJ4 GRAS family transcription factor n=1 Tax=Medicago truncatula RepID=G7IRJ4_MEDTR	0	98.08	AT3G49950.1 | Symbols: | GRAS family transcription factor | chr3:18522570-18523802 FORWARD LENGTH=410	3e-118	89.74	GO:0006355	regulation of transcription, DNA-dependent	GO:0003700	sequence-specific DNA binding transcription factor activity
Glyma13g01740	-1.55173	0.00549195		UniRef100_G7KBA8 RNA-binding protein n=1 Tax=Medicago truncatula RepID=G7KBA8_MEDTR	3e-113	99.64	AT1G22330.1 | Symbols: | RNA-binding (RRM/RBD/RNP motifs) family protein | chr1:7886693-7889241 FORWARD LENGTH=291	4e-66	91.7	GO:0008150	biological process	GO:0000166 GO:0003676 GO:0003723	nucleotide binding; "nucleic acid binding"; "RNA binding"
Glyma16g03650	-1.57784	0.000660643		UniRef100_C6ZRW5 Protein kinase family protein n=1 Tax=Glycine max RepID=C6ZRW5_SOYBN	0	77.31	AT1G01540.2 | Symbols: | Protein kinase superfamily protein | chr1:195980-198383 FORWARD LENGTH=472	0	99.2	GO:0006468 GO:0046777	protein phosphorylation; "protein autophosphorylation"	GO:0004672 GO:0004674 GO:0004713 GO:0005524 GO:0016301 GO:0016772	protein kinase activity; "protein serine/threonine kinase activity"; "protein tyrosine kinase activity"; "ATP binding"; "kinase activity"; "transferase activity, transferring phosphorus-containing groups"
Glyma18g07444	-1.57869	0.0432596		UniRef100_B9SI02 Cdc6, putative n=1 Tax=Ricinus communis RepID=B9SI02_RICCO	0	89.87	AT2G29680.2 | Symbols: CDC6, ATCDC6 | cell division control 6 | chr2:12689586-12692854 FORWARD LENGTH=508	0	86.81	GO:0006260 GO:0006261 GO:0051726	DNA replication; "DNA-dependent DNA replication"; "regulation of cell cycle"	GO:0005515 GO:0005524	protein binding; "ATP binding"
Glyma01g35880	-1.58407	0.0220328		UniRef100_Q9S9M0 T24D18.25 protein n=2 Tax=Arabidopsis thaliana RepID=Q9S9M0_ARATH	7e-20	98.95	AT1G79660.1 | Symbols: | unknown protein; BEST Arabidopsis thaliana protein match is: unknown protein (TAIR:AT1G16170.1); Has 30201 Blast hits to 17322 proteins in 780 species: Archae - 12; Bacteria - 1396; Metazoa - 17338; Fungi - 3422; Plants - 5037; Viruses - 0; Other Eukaryotes - 2996 (source: NCBI BLink). | chr1:29976294-29976575 FORWARD LENGTH=93	3e-26	98.95	GO:0008150	biological process	GO:0003674	molecular function
Glyma08g45230	-1.5861	0.0242394		UniRef100_B9SI02 Cdc6, putative n=1 Tax=Ricinus communis RepID=B9SI02_RICCO	0	96.62	AT2G29680.2 | Symbols: CDC6, ATCDC6 | cell division control 6 | chr2:12689586-12692854 FORWARD LENGTH=508	0	95.77	GO:0006260 GO:0006261 GO:0051726	DNA replication; "DNA-dependent DNA replication"; "regulation of cell cycle"	GO:0005515 GO:0005524	protein binding; "ATP binding"
Glyma20g22200	-1.59108	0.0403927		UniRef100_G7IAD6 Peptide transporter PTR1 n=1 Tax=Medicago truncatula RepID=G7IAD6_MEDTR	0	99.5	AT1G59740.1 | Symbols: | Major facilitator superfamily protein | chr1:21968227-21972312 FORWARD LENGTH=591	1e-148	88.54	GO:0006857 GO:0009624	oligopeptide transport; "response to nematode"	GO:0005215	transporter activity
Glyma15g12920	-1.59883	0.00376843		UniRef100_A2Q5E8 Zinc finger, RING-type n=1 Tax=Medicago truncatula RepID=A2Q5E8_MEDTR	0	83.57	AT3G54780.1 | Symbols: | Zinc finger (C3HC4-type RING finger) family protein | chr3:20278985-20281429 FORWARD LENGTH=675	2e-38	69.13	NA	NA	GO:0004842 GO:0008270	ubiquitin-protein ligase activity; "zinc ion binding"
Glyma08g42260	-1.61328	0.0038439		UniRef100_F2YRC7 Protodermal factor 1.2 n=1 Tax=Gossypium barbadense RepID=F2YRC7_GOSBA	9e-76	99.27	AT2G42840.1 | Symbols: PDF1 | protodermal factor 1 | chr2:17826327-17827426 REVERSE LENGTH=306	1e-60	56.78	GO:0010075	regulation of meristem growth	NA	NA
Glyma20g30370	-1.62201	0.0097889		UniRef100_Q84JK8 Probable membrane-associated kinase regulator 6 n=1 Tax=Arabidopsis thaliana RepID=MAKR6_ARATH	1e-39	98.2	AT5G52900.1 | Symbols: | unknown protein; Has 30201 Blast hits to 17322 proteins in 780 species: Archae - 12; Bacteria - 1396; Metazoa - 17338; Fungi - 3422; Plants - 5037; Viruses - 0; Other Eukaryotes - 2996 (source: NCBI BLink). | chr5:21452893-21453692 REVERSE LENGTH=235	3e-42	98.2	GO:0008150 GO:0009741	biological process; "response to brassinosteroid stimulus"	GO:0003674	molecular function
Glyma09g33480	-1.63543	0.0434311		UniRef100_I1L4U2 Serine hydroxymethyltransferase n=2 Tax=Glycine max RepID=I1L4U2_SOYBN	0	99.81	AT4G37930.1 | Symbols: SHM1, STM, SHMT1 | serine transhydroxymethyltransferase 1 | chr4:17831891-17834742 REVERSE LENGTH=517	0	99.03	GO:0006544 GO:0006563 GO:0009409 GO:0009626 GO:0009697 GO:0009814 GO:0009853 GO:0019464 GO:0019684 G	glycine metabolic process; "L-serine metabolic process"; "response to cold"; "plant-type hypersensitive response"; "salicylic acid biosynthetic process"; "defense response, incompatible interaction"; "photorespiration"; "glycine decarboxylation via glycine cleavage system"; "photosynthesis, light reaction"; "defense response to bacterium"; "response to cadmium ion"	GO:0003824 GO:0004372 GO:0005515 GO:0008266 GO:0030170	catalytic activity; "glycine hydroxymethyltransferase activity"; "protein binding"; "poly(U) RNA binding"; "pyridoxal phosphate binding"
Glyma01g00771	-1.6387	0.000737371		UniRef100_Q9M373 Arabinogalactan peptide 20 n=1 Tax=Arabidopsis thaliana RepID=AGP20_ARATH	2e-12	47.66	AT3G61640.1 | Symbols: AGP20, AtAGP20 | arabinogalactan protein 20 | chr3:22810283-22810629 REVERSE LENGTH=74	4e-15	47.66	GO:0008150 GO:0009612	biological process; "response to mechanical stimulus"	NA	NA
Glyma03g34990	-1.66105	0.00365726		NA	NA	NA	AT5G03670.1 | Symbols: | unknown protein; BEST Arabidopsis thaliana protein match is: unknown protein (TAIR:AT2G36420.1); Has 700 Blast hits to 624 proteins in 104 species: Archae - 0; Bacteria - 18; Metazoa - 333; Fungi - 60; Plants - 73; Viruses - 24; Other Eukaryotes - 192 (source: NCBI BLink). | chr5:947311-949898 FORWARD LENGTH=516	7e-98	99.22	GO:0008150 GO:0009888 GO:0030154	biological process; "tissue development"; "cell differentiation"	GO:0003674	molecular function
Glyma11g10130	-1.68561	0.000982998		UniRef100_G7K998 Hexokinase n=1 Tax=Medicago truncatula RepID=G7K998_MEDTR	0	92.87	AT1G50460.1 | Symbols: HKL1, ATHKL1 | hexokinase-like 1 | chr1:18694031-18697429 FORWARD LENGTH=498	0	93.86	GO:0006970 GO:0009409 GO:0009651 GO:0080147	response to osmotic stress; "response to cold"; "response to salt stress"; "root hair cell development"	GO:0004396 GO:0005515 GO:0005524	hexokinase activity; "protein binding"; "ATP binding"
Glyma08g21430	-1.68975	0.0454215		UniRef100_G7LGP8 IQ domain-containing protein n=1 Tax=Medicago truncatula RepID=G7LGP8_MEDTR	0	95.53	AT3G16490.1 | Symbols: IQD26 | IQ-domain 26 | chr3:5603962-5605489 REVERSE LENGTH=389	1e-107	93.8	GO:0008150	biological process	GO:0005516	calmodulin binding
Glyma10g30270	-1.70117	0.00131289		UniRef100_G7I6W5 Pollen-specific protein SF21 n=1 Tax=Medicago truncatula RepID=G7I6W5_MEDTR	0	99.44	AT5G11790.1 | Symbols: NDL2 | N-MYC downregulated-like 2 | chr5:3799682-3802496 FORWARD LENGTH=344	3e-166	98.59	GO:0030154	cell differentiation	GO:0003674	molecular function
Glyma12g14130	-1.74617	0.000107212		UniRef100_Q0GPI0 BZIP transcription factor bZIP50 n=1 Tax=Glycine max RepID=Q0GPI0_SOYBN	2e-178	99.7	AT3G58120.1 | Symbols: ATBZIP61, BZIP61 | Basic-leucine zipper (bZIP) transcription factor family protein | chr3:21521289-21523078 REVERSE LENGTH=329	1e-116	99.7	GO:0006355 GO:0009410 GO:0030968 GO:0045893	regulation of transcription, DNA-dependent; "response to xenobiotic stimulus"; "endoplasmic reticulum unfolded protein response"; "positive regulation of transcription, DNA-dependent"	GO:0003677 GO:0003700 GO:0043565 GO:0046983	DNA binding; "sequence-specific DNA binding transcription factor activity"; "sequence-specific DNA binding"; "protein dimerization activity"
Glyma12g33600	-1.74862	0.010703		UniRef100_G7ZUL8 Transcription factor bZIP48 n=2 Tax=Medicago truncatula RepID=G7ZUL8_MEDTR	8e-144	99.69	AT3G58120.1 | Symbols: ATBZIP61, BZIP61 | Basic-leucine zipper (bZIP) transcription factor family protein | chr3:21521289-21523078 REVERSE LENGTH=329	8e-118	99.69	GO:0006355 GO:0009410 GO:0030968 GO:0045893	regulation of transcription, DNA-dependent; "response to xenobiotic stimulus"; "endoplasmic reticulum unfolded protein response"; "positive regulation of transcription, DNA-dependent"	GO:0003677 GO:0003700 GO:0043565 GO:0046983	DNA binding; "sequence-specific DNA binding transcription factor activity"; "sequence-specific DNA binding"; "protein dimerization activity"
Glyma14g01540	-1.75195	0.0259837		UniRef100_Q9FKU6 Serine-rich protein-like protein n=1 Tax=Arabidopsis thaliana RepID=Q9FKU6_ARATH	2e-08	36.79	AT3G13227.1 | Symbols: | serine-rich protein-related | chr3:4258028-4258363 FORWARD LENGTH=111	5e-12	94.34	GO:0008150	biological process	GO:0003674	molecular function
Glyma04g09270	-1.75493	6.65509e-05		UniRef100_Q7XZV9 Expressed protein n=1 Tax=Oryza sativa Japonica Group RepID=Q7XZV9_ORYSJ	2e-142	98.03	AT1G10020.1 | Symbols: | Protein of unknown function (DUF1005) | chr1:3269939-3271732 REVERSE LENGTH=461	0	98.69	GO:0008150	biological process	GO:0003674	molecular function
Glyma10g32250	-1.75535	0.00104122		UniRef100_D7L8T1 Phosphate-responsive 1 family protein (Fragment) n=1 Tax=Arabidopsis lyrata subsp. lyrata RepID=D7L8T1_ARALL	3e-167	88.6	AT2G17230.1 | Symbols: EXL5 | EXORDIUM like 5 | chr2:7494892-7495983 REVERSE LENGTH=363	1e-171	89.46	GO:0008150	biological process	GO:0003674	molecular function
Glyma12g32560	-1.77008	0.0421819		UniRef100_G7IRM6 Cyclin-D5-2 n=1 Tax=Medicago truncatula RepID=G7IRM6_MEDTR	2e-164	93.99	AT4G03270.1 | Symbols: CYCD6;1 | Cyclin D6;1 | chr4:1432375-1433691 REVERSE LENGTH=302	2e-79	94.62	GO:0000278 GO:0010440 GO:0042023 GO:0045736 GO:0051726	mitotic cell cycle; "stomatal lineage progression"; "DNA endoreduplication"; "negative regulation of cyclin-dependent protein kinase activity"; "regulation of cell cycle"	GO:0004693 GO:0005515	cyclin-dependent protein kinase activity; "protein binding"
Glyma06g09410	-1.77495	4.19225e-05		UniRef100_Q7XZV9 Expressed protein n=1 Tax=Oryza sativa Japonica Group RepID=Q7XZV9_ORYSJ	3e-145	98.03	AT1G10020.1 | Symbols: | Protein of unknown function (DUF1005) | chr1:3269939-3271732 REVERSE LENGTH=461	0	98.69	GO:0008150	biological process	GO:0003674	molecular function
Glyma02g37060	-1.77577	0.000168329		UniRef100_O82161 Phi-1 protein n=1 Tax=Nicotiana tabacum RepID=O82161_TOBAC	2e-152	97.77	AT4G08950.1 | Symbols: EXO | Phosphate-responsive 1 family protein | chr4:5740378-5741322 FORWARD LENGTH=314	2e-146	91.72	GO:0009741 GO:0016126	response to brassinosteroid stimulus; "sterol biosynthetic process"	GO:0003674	molecular function
Glyma09g06290	-1.79451	0.000737371		UniRef100_D7MC79 Transcription factor/ transcription regulator n=1 Tax=Arabidopsis lyrata subsp. lyrata RepID=D7MC79_ARALL	1e-17	95.67	AT2G18969.1 | Symbols: | BEST Arabidopsis thaliana protein match is: sequence-specific DNA binding transcription factors;transcription regulators (TAIR:AT4G30180.1); Has 30201 Blast hits to 17322 proteins in 780 species: Archae - 12; Bacteria - 1396; Metazoa - 17338; Fungi - 3422; Plants - 5037; Viruses - 0; Other Eukaryotes - 2996 (source: NCBI BLink). | chr2:8229047-8229574 REVERSE LENGTH=175	4e-28	95.67	NA	NA	NA	NA
Glyma18g12670	-1.79637	0.00168027		UniRef100_F2YRC7 Protodermal factor 1.2 n=1 Tax=Gossypium barbadense RepID=F2YRC7_GOSBA	4e-75	99.26	AT2G42840.1 | Symbols: PDF1 | protodermal factor 1 | chr2:17826327-17827426 REVERSE LENGTH=306	7e-61	57.2	GO:0010075	regulation of meristem growth	NA	NA
Glyma02g45620	-1.80929	0.0395786		UniRef100_I1MK76 Pectinesterase n=2 Tax=Glycine max RepID=I1MK76_SOYBN	3e-25	29.85	AT3G14310.1 | Symbols: ATPME3, PME3 | pectin methylesterase 3 | chr3:4772214-4775095 REVERSE LENGTH=592	2e-19	31.34	GO:0006546 GO:0006569 GO:0009624 GO:0009684 GO:0042545	glycine catabolic process; "tryptophan catabolic process"; "response to nematode"; "indoleacetic acid biosynthetic process"; "cell wall modification"	GO:0004857 GO:0030599	enzyme inhibitor activity; "pectinesterase activity"
Glyma10g43800	-1.81583	0.0122843		UniRef100_I1LFE3 3-ketoacyl-CoA synthase n=1 Tax=Glycine max RepID=I1LFE3_SOYBN	0	97.11	AT5G04530.1 | Symbols: KCS19 | 3-ketoacyl-CoA synthase 19 | chr5:1292222-1293616 REVERSE LENGTH=464	0	95.25	GO:0006633 GO:0008152 GO:0008610 GO:0009409 GO:0009416	fatty acid biosynthetic process; "metabolic process"; "lipid biosynthetic process"; "response to cold"; "response to light stimulus"	GO:0003824 GO:0016746 GO:0016747	catalytic activity; "transferase activity, transferring acyl groups"; "transferase activity, transferring acyl groups other than amino-acyl groups"
Glyma05g34200	-1.82496	0.000693784		UniRef100_Q7XST6 OSJNBa0039K24.20 protein n=2 Tax=Oryza sativa Japonica Group RepID=Q7XST6_ORYSJ	8e-112	99.32	AT1G45688.1 | Symbols: | unknown protein; FUNCTIONS IN: molecular_function unknown; INVOLVED IN: biological_process unknown; LOCATED IN: plasma membrane; EXPRESSED IN: 22 plant structures; EXPRESSED DURING: 13 growth stages; BEST Arabidopsis thaliana protein match is: unknown protein (TAIR:AT5G42860.1); Has 258 Blast hits to 242 proteins in 39 species: Archae - 0; Bacteria - 11; Metazoa - 10; Fun…	1e-115	98.98	GO:0008150 GO:0048767	biological process; "root hair elongation"	GO:0003674	molecular function
Glyma19g05570	-1.82581	0.000469221		UniRef100_Q6RUF9 Proline dehydrogenase n=1 Tax=Glycine max RepID=Q6RUF9_SOYBN	0	99.8	AT5G38710.1 | Symbols: | Methylenetetrahydrofolate reductase family protein | chr5:15501340-15503899 FORWARD LENGTH=476	0	99.2	GO:0006537 GO:0006562 GO:0006612 GO:0006970 GO:0009407 GO:0009414 GO:0009611 GO:0009620 GO:0009695 G	glutamate biosynthetic process; "proline catabolic process"; "protein targeting to membrane"; "response to osmotic stress"; "toxin catabolic process"; "response to water deprivation"; "response to wounding"; "response to fungus"; "jasmonic acid biosynthetic process"; "response to jasmonic acid stimulus"; "salicylic acid mediated signaling pathway"; "jasmonic acid mediated signaling pathway"; "reg…	GO:0004657	proline dehydrogenase activity
Glyma08g28260	-1.83473	0.0137494		NA	NA	NA	NA	NA	NA	NA	NA	NA	NA
Glyma12g06895	-1.8437	0.0351602		UniRef100_B9SZE2 Transcription factor, putative n=1 Tax=Ricinus communis RepID=B9SZE2_RICCO	9e-70	73.17	AT5G59340.1 | Symbols: WOX2 | WUSCHEL related homeobox 2 | chr5:23933408-23934627 REVERSE LENGTH=260	1e-53	68.6	GO:0008284 GO:0009880 GO:0009942 GO:0010654 GO:0048825 GO:0080167 GO:0090451	positive regulation of cell proliferation; "embryonic pattern specification"; "longitudinal axis specification"; "apical cell fate commitment"; "cotyledon development"; "response to karrikin"; "cotyledon boundary formation"	GO:0003700 GO:0043565	sequence-specific DNA binding transcription factor activity; "sequence-specific DNA binding"
Glyma04g05720	-1.87571	0.0025254		UniRef100_B9RQT7 Heat-shock protein, putative n=1 Tax=Ricinus communis RepID=B9RQT7_RICCO	3e-81	99.37	AT5G12020.1 | Symbols: HSP17.6II | 17.6 kDa class II heat shock protein | chr5:3882409-3882876 REVERSE LENGTH=155	8e-55	96.23	GO:0006457 GO:0009408 GO:0009644 GO:0034976 GO:0042542	protein folding; "response to heat"; "response to high light intensity"; "response to endoplasmic reticulum stress"; "response to hydrogen peroxide"	NA	NA
Glyma09g31070	-1.89084	0.000469221		UniRef100_Q7XST6 OSJNBa0039K24.20 protein n=2 Tax=Oryza sativa Japonica Group RepID=Q7XST6_ORYSJ	5e-119	99.33	AT1G45688.1 | Symbols: | unknown protein; FUNCTIONS IN: molecular_function unknown; INVOLVED IN: biological_process unknown; LOCATED IN: plasma membrane; EXPRESSED IN: 22 plant structures; EXPRESSED DURING: 13 growth stages; BEST Arabidopsis thaliana protein match is: unknown protein (TAIR:AT5G42860.1); Has 258 Blast hits to 242 proteins in 39 species: Archae - 0; Bacteria - 11; Metazoa - 10; Fun…	5e-126	98.99	GO:0008150 GO:0048767	biological process; "root hair elongation"	GO:0003674	molecular function
Glyma13g04221	-1.91093	0.0260363		UniRef100_B6D7P2 Malate O-hydroxycinnamoyl transferase n=1 Tax=Trifolium pratense RepID=B6D7P2_TRIPR	4e-89	90.3	AT2G19070.1 | Symbols: SHT | spermidine hydroxycinnamoyl transferase | chr2:8260185-8261958 REVERSE LENGTH=451	4e-60	89.63	GO:0009555 GO:0010584 GO:0080088	pollen development; "pollen exine formation"; "spermidine hydroxycinnamate conjugate biosynthetic process"	GO:0016410 GO:0016747 GO:0050734 GO:0080072 GO:0080073 GO:0080074 GO:0080075	N-acyltransferase activity; "transferase activity, transferring acyl groups other than amino-acyl groups"; "hydroxycinnamoyltransferase activity"; "spermidine:sinapoyl CoA N-acyltransferase activity"; "spermidine:coumaroyl CoA N-acyltransferase activity"; "spermidine:caffeoyl CoA N-acyltransferase activity"; "spermidine:feruloyl CoA N-acyltransferase activity"
Glyma01g35660	-1.91804	0.0208757		UniRef100_B0L642 Abscisic acid 8'-hydroxylase n=1 Tax=Glycine max RepID=B0L642_SOYBN	0	99.79	AT4G19230.1 | Symbols: CYP707A1 | cytochrome P450, family 707, subfamily A, polypeptide 1 | chr4:10521524-10523517 FORWARD LENGTH=467	0	98.72	GO:0009639 GO:0009687 GO:0048838 GO:0050832 GO:0055114	response to red or far red light; "abscisic acid metabolic process"; "release of seed from dormancy"; "defense response to fungus"; "oxidation-reduction process"	GO:0005506 GO:0009055 GO:0010295 GO:0016705 GO:0019825 GO:0020037	iron ion binding; "electron carrier activity"; "(+)-abscisic acid 8'-hydroxylase activity"; "oxidoreductase activity, acting on paired donors, with incorporation or reduction of molecular oxygen"; "oxygen binding"; "heme binding"
Glyma14g06920	-1.92884	8.98628e-06		NA	NA	NA	AT2G39870.1 | Symbols: | unknown protein; BEST Arabidopsis thaliana protein match is: unknown protein (TAIR:AT3G55690.1); Has 73 Blast hits to 71 proteins in 14 species: Archae - 0; Bacteria - 0; Metazoa - 2; Fungi - 2; Plants - 69; Viruses - 0; Other Eukaryotes - 0 (source: NCBI BLink). | chr2:16643697-16644950 FORWARD LENGTH=330	3e-20	97.38	GO:0008150	biological process	GO:0003674	molecular function
Glyma05g13660	-1.93925	0.0193655		UniRef100_P35694 Brassinosteroid-regulated protein BRU1 n=2 Tax=Glycine max RepID=BRU1_SOYBN	8e-52	48.48	AT4G14130.1 | Symbols: XTR7, XTH15 | xyloglucan endotransglucosylase/hydrolase 15 | chr4:8137161-8138196 REVERSE LENGTH=289	1e-30	48.48	GO:0005975 GO:0006073 GO:0006499	carbohydrate metabolic process; "cellular glucan metabolic process"; "N-terminal protein myristoylation"	GO:0004553 GO:0016762 GO:0016798	hydrolase activity, hydrolyzing O-glycosyl compounds; "xyloglucan:xyloglucosyl transferase activity"; "hydrolase activity, acting on glycosyl bonds"
Glyma03g16140	-1.98088	0.000153875		UniRef100_G7L2Y6 GDSL esterase/lipase n=1 Tax=Medicago truncatula RepID=G7L2Y6_MEDTR	0	99.73	AT5G33370.1 | Symbols: | GDSL-like Lipase/Acylhydrolase superfamily protein | chr5:12602773-12604670 REVERSE LENGTH=366	0	97.05	GO:0006629	lipid metabolic process	GO:0004091 GO:0016788	carboxylesterase activity; "hydrolase activity, acting on ester bonds"
Glyma20g35370	-2.01797	3.11584e-05		UniRef100_D7L8T1 Phosphate-responsive 1 family protein (Fragment) n=1 Tax=Arabidopsis lyrata subsp. lyrata RepID=D7L8T1_ARALL	4e-167	90.09	AT2G17230.1 | Symbols: EXL5 | EXORDIUM like 5 | chr2:7494892-7495983 REVERSE LENGTH=363	3e-173	90.96	GO:0008150	biological process	GO:0003674	molecular function
Glyma04g23760	-2.02452	0.0219902		UniRef100_G7ZWB7 IQ domain-containing protein n=1 Tax=Medicago truncatula RepID=G7ZWB7_MEDTR	0	99.56	AT5G13460.1 | Symbols: IQD11 | IQ-domain 11 | chr5:4316323-4318247 FORWARD LENGTH=443	2e-92	99.56	GO:0000271 GO:0008150 GO:0042546	polysaccharide biosynthetic process; "biological process"; "cell wall biogenesis"	GO:0005516	calmodulin binding
Glyma13g01690	-2.03034	0.0104366		UniRef100_G7KBB5 Cytokinin-O-glucosyltransferase n=1 Tax=Medicago truncatula RepID=G7KBB5_MEDTR	0	98.15	AT1G22360.1 | Symbols: AtUGT85A2, UGT85A2 | UDP-glucosyl transferase 85A2 | chr1:7895068-7897527 REVERSE LENGTH=481	0	98.56	GO:0008152	metabolic process	GO:0008194 GO:0015020 GO:0016757 GO:0016758	UDP-glycosyltransferase activity; "glucuronosyltransferase activity"; "transferase activity, transferring glycosyl groups"; "transferase activity, transferring hexosyl groups"
Glyma13g37621	-2.04924	0.0046994		NA	NA	NA	AT1G52855.1 | Symbols: | unknown protein; BEST Arabidopsis thaliana protein match is: unknown protein (TAIR:AT3G15534.1); Has 35333 Blast hits to 34131 proteins in 2444 species: Archae - 798; Bacteria - 22429; Metazoa - 974; Fungi - 991; Plants - 531; Viruses - 0; Other Eukaryotes - 9610 (source: NCBI BLink). | chr1:19683137-19683343 REVERSE LENGTH=68	7e-33	53.54	GO:0008150	biological process	GO:0003674	molecular function
Glyma13g08940	-2.07412	0.0335223		UniRef100_G9IJ28 Ycf1 n=1 Tax=Millettia pinnata RepID=G9IJ28_9FABA	5e-21	70.75	ATCG01130.1 | Symbols: YCF1.2 | Ycf1 protein | chrC:123884-129244 REVERSE LENGTH=1786	6e-18	69.81	NA	NA	GO:0005515	protein binding
Glyma17g34220	-2.07864	0.000520186		UniRef100_P05477 17.9 kDa class II heat shock protein n=1 Tax=Glycine max RepID=HSP21_SOYBN	2e-114	99.38	AT5G12020.1 | Symbols: HSP17.6II | 17.6 kDa class II heat shock protein | chr5:3882409-3882876 REVERSE LENGTH=155	6e-55	93.13	GO:0006457 GO:0009408 GO:0009644 GO:0034976 GO:0042542	protein folding; "response to heat"; "response to high light intensity"; "response to endoplasmic reticulum stress"; "response to hydrogen peroxide"	NA	NA
Glyma18g51273	-2.10552	0.00251966		NA	NA	NA	NA	NA	NA	NA	NA	NA	NA
Glyma15g16075	-2.10627	0.0333831		UniRef100_Q9FH22 Gb|AAF17687.1 n=1 Tax=Arabidopsis thaliana RepID=Q9FH22_ARATH	7e-19	45.31	AT5G49120.1 | Symbols: | Protein of unknown function (DUF581) | chr5:19908800-19909332 REVERSE LENGTH=150	2e-21	45.31	GO:0008150	biological process	GO:0003674	molecular function
Glyma06g05170	-2.12157	0.0464858		UniRef100_B9H6Q2 AP2 domain-containing transcription factor n=1 Tax=Populus trichocarpa RepID=B9H6Q2_POPTR	0	93.65	AT4G37750.1 | Symbols: ANT, DRG, CKC, CKC1 | Integrase-type DNA-binding superfamily protein | chr4:17739782-17742189 FORWARD LENGTH=555	1e-159	73.22	GO:0006306 GO:0006346 GO:0006355 GO:0007276 GO:0009855 GO:0009887 GO:0009944 GO:0009965 GO:0010014 G	DNA methylation; "methylation-dependent chromatin silencing"; "regulation of transcription, DNA-dependent"; "gamete generation"; "determination of bilateral symmetry"; "organ morphogenesis"; "polarity specification of adaxial/abaxial axis"; "leaf morphogenesis"; "meristem initiation"; "xylem and phloem pattern formation"; "meristem maintenance"; "xylem development"; "maintenance of shoot apical m…	GO:0003677 GO:0003700	DNA binding; "sequence-specific DNA binding transcription factor activity"
Glyma05g14440	-2.12572	0.0277232		UniRef100_B9RBJ1 ATP binding protein, putative n=1 Tax=Ricinus communis RepID=B9RBJ1_RICCO	0	99.85	AT3G27120.1 | Symbols: | P-loop containing nucleoside triphosphate hydrolases superfamily protein | chr3:10000248-10003265 REVERSE LENGTH=476	0	77.12	NA	NA	GO:0000166 GO:0005524 GO:0016887 GO:0017111	nucleotide binding; "ATP binding"; "ATPase activity"; "nucleoside-triphosphatase activity"
Glyma18g10760	-2.12984	0.000153875		UniRef100_G7J004 Small heat shock protein n=1 Tax=Medicago truncatula RepID=G7J004_MEDTR	3e-115	98.7	AT4G27670.1 | Symbols: HSP21 | heat shock protein 21 | chr4:13819048-13819895 REVERSE LENGTH=227	3e-36	68.4	GO:0006457 GO:0009408 GO:0009644 GO:0010286 GO:0042542	protein folding; "response to heat"; "response to high light intensity"; "heat acclimation"; "response to hydrogen peroxide"	NA	NA
Glyma13g34770	-2.14692	1.8472e-06		UniRef100_B9SGM7 Transcription factor RF2a, putative n=1 Tax=Ricinus communis RepID=B9SGM7_RICCO	4e-104	85.98	AT3G58120.1 | Symbols: ATBZIP61, BZIP61 | Basic-leucine zipper (bZIP) transcription factor family protein | chr3:21521289-21523078 REVERSE LENGTH=329	6e-96	88.79	GO:0006355 GO:0009410 GO:0030968 GO:0045893	regulation of transcription, DNA-dependent; "response to xenobiotic stimulus"; "endoplasmic reticulum unfolded protein response"; "positive regulation of transcription, DNA-dependent"	GO:0003677 GO:0003700 GO:0043565 GO:0046983	DNA binding; "sequence-specific DNA binding transcription factor activity"; "sequence-specific DNA binding"; "protein dimerization activity"
Glyma13g06130	-2.15628	9.07596e-05		NA	NA	NA	AT3G29370.1 | Symbols: | unknown protein; BEST Arabidopsis thaliana protein match is: unknown protein (TAIR:AT5G39240.1); Has 16 Blast hits to 16 proteins in 5 species: Archae - 0; Bacteria - 0; Metazoa - 0; Fungi - 0; Plants - 16; Viruses - 0; Other Eukaryotes - 0 (source: NCBI BLink). | chr3:11278652-11278957 FORWARD LENGTH=101	5e-13	71.67	GO:0008150	biological process	GO:0003674	molecular function
Glyma06g45860	-2.18646	6.02068e-07		UniRef100_B9S9N2 Xyloglucan endotransglucosylase/hydrolase protein 9, putative n=1 Tax=Ricinus communis RepID=B9S9N2_RICCO	4e-177	77.46	AT4G03210.1 | Symbols: XTH9 | xyloglucan endotransglucosylase/hydrolase 9 | chr4:1416019-1417197 FORWARD LENGTH=290	4e-152	81.69	GO:0005975 GO:0006073 GO:0010075	carbohydrate metabolic process; "cellular glucan metabolic process"; "regulation of meristem growth"	GO:0004553 GO:0016762 GO:0016798	hydrolase activity, hydrolyzing O-glycosyl compounds; "xyloglucan:xyloglucosyl transferase activity"; "hydrolase activity, acting on glycosyl bonds"
Glyma18g48330	-2.2122	0.00508661		UniRef100_G7KTC0 Cyclin-dependent protein kinase regulator Pho80 n=1 Tax=Medicago truncatula RepID=G7KTC0_MEDTR	6e-128	99.51	AT2G44740.1 | Symbols: CYCP4;1 | cyclin p4;1 | chr2:18442287-18443304 REVERSE LENGTH=202	3e-102	94.66	GO:0010440 GO:0051726	stomatal lineage progression; "regulation of cell cycle"	GO:0004693 GO:0005515	cyclin-dependent protein kinase activity; "protein binding"
Glyma03g37700	-2.2268	1.04382e-07		UniRef100_B9RNG2 Heat shock protein binding protein, putative n=1 Tax=Ricinus communis RepID=B9RNG2_RICCO	0	98.42	AT4G02100.1 | Symbols: | Heat shock protein DnaJ with tetratricopeptide repeat | chr4:930228-932049 FORWARD LENGTH=546	0	97.9	GO:0006457	protein folding	GO:0031072	heat shock protein binding
Glyma12g35650	-2.24187	0.000442461		UniRef100_B9SGM7 Transcription factor RF2a, putative n=1 Tax=Ricinus communis RepID=B9SGM7_RICCO	7e-91	83.57	AT3G58120.1 | Symbols: ATBZIP61, BZIP61 | Basic-leucine zipper (bZIP) transcription factor family protein | chr3:21521289-21523078 REVERSE LENGTH=329	8e-57	41.96	GO:0006355 GO:0009410 GO:0030968 GO:0045893	regulation of transcription, DNA-dependent; "response to xenobiotic stimulus"; "endoplasmic reticulum unfolded protein response"; "positive regulation of transcription, DNA-dependent"	GO:0003677 GO:0003700 GO:0043565 GO:0046983	DNA binding; "sequence-specific DNA binding transcription factor activity"; "sequence-specific DNA binding"; "protein dimerization activity"
Glyma06g18620	-2.2505	0.0390048		UniRef100_B9SVM2 Protein phosphatase 2c, putative n=1 Tax=Ricinus communis RepID=B9SVM2_RICCO	3e-127	97.55	AT4G12690.2 | Symbols: | Plant protein of unknown function (DUF868) | chr4:7480896-7481753 FORWARD LENGTH=285	2e-84	96.02	GO:0008150 GO:0009744 GO:0009750	biological process; "response to sucrose stimulus"; "response to fructose stimulus"	GO:0003674	molecular function
Glyma08g20810	-2.25598	0.0279638		UniRef100_D7PEX6 Haloacid dehalogenase n=1 Tax=Phaseolus vulgaris RepID=D7PEX6_PHAVU	4e-164	99.62	AT1G17710.1 | Symbols: | Pyridoxal phosphate phosphatase-related protein | chr1:6090763-6091975 REVERSE LENGTH=279	1e-135	97.34	GO:0008152 GO:0016036 GO:0019375 GO:0045892	metabolic process; "cellular response to phosphate starvation"; "galactolipid biosynthetic process"; "negative regulation of transcription, DNA-dependent"	GO:0016791 GO:0052731 GO:0052732	phosphatase activity; "phosphocholine phosphatase activity"; "phosphoethanolamine phosphatase activity"
Glyma01g32130	-2.31077	3.8825e-09		UniRef100_B9S4A6 DNA binding protein, putative n=1 Tax=Ricinus communis RepID=B9S4A6_RICCO	6e-55	98.68	AT2G40435.1 | Symbols: | BEST Arabidopsis thaliana protein match is: transcription regulators (TAIR:AT3G56220.1); Has 289 Blast hits to 289 proteins in 30 species: Archae - 0; Bacteria - 0; Metazoa - 0; Fungi - 0; Plants - 289; Viruses - 0; Other Eukaryotes - 0 (source: NCBI BLink). | chr2:16887048-16888407 FORWARD LENGTH=158	1e-48	96.03	NA	NA	NA	NA
Glyma09g35250	-2.3944	0.0046994		UniRef100_B0L642 Abscisic acid 8'-hydroxylase n=1 Tax=Glycine max RepID=B0L642_SOYBN	0	99.79	AT4G19230.1 | Symbols: CYP707A1 | cytochrome P450, family 707, subfamily A, polypeptide 1 | chr4:10521524-10523517 FORWARD LENGTH=467	0	98.72	GO:0009639 GO:0009687 GO:0048838 GO:0050832 GO:0055114	response to red or far red light; "abscisic acid metabolic process"; "release of seed from dormancy"; "defense response to fungus"; "oxidation-reduction process"	GO:0005506 GO:0009055 GO:0010295 GO:0016705 GO:0019825 GO:0020037	iron ion binding; "electron carrier activity"; "(+)-abscisic acid 8'-hydroxylase activity"; "oxidoreductase activity, acting on paired donors, with incorporation or reduction of molecular oxygen"; "oxygen binding"; "heme binding"
Glyma09g37000	-2.41534	0.00729544		UniRef100_Q2HT55 SPX, N-terminal; EXS, C-terminal n=1 Tax=Medicago truncatula RepID=Q2HT55_MEDTR	0	99.61	AT3G29060.1 | Symbols: | EXS (ERD1/XPR1/SYG1) family protein | chr3:11044990-11048465 REVERSE LENGTH=800	0	98.55	GO:0006817 GO:0016036	phosphate ion transport; "cellular response to phosphate starvation"	NA	NA
Glyma06g05320	-2.41953	5.39408e-08		NA	NA	NA	NA	NA	NA	NA	NA	NA	NA
Glyma17g07280	-2.42448	0.00376542		UniRef100_B9SJQ9 Xyloglucan endotransglucosylase/hydrolase protein 22, putative n=1 Tax=Ricinus communis RepID=B9SJQ9_RICCO	2e-167	91.84	AT4G25810.1 | Symbols: XTR6, XTH23 | xyloglucan endotransglycosylase 6 | chr4:13128694-13129715 FORWARD LENGTH=286	3e-157	90.82	GO:0005975 GO:0006073	carbohydrate metabolic process; "cellular glucan metabolic process"	GO:0004553 GO:0016762 GO:0016798	hydrolase activity, hydrolyzing O-glycosyl compounds; "xyloglucan:xyloglucosyl transferase activity"; "hydrolase activity, acting on glycosyl bonds"
Glyma08g15005	-2.46231	0.0137285		NA	NA	NA	NA	NA	NA	NA	NA	NA	NA
Glyma10g39730	-2.48421	4.80419e-09		UniRef100_F4IVV0 ROP-interactive CRIB motif-containing protein 1 n=1 Tax=Arabidopsis thaliana RepID=F4IVV0_ARATH	8e-23	31.02	AT2G33460.1 | Symbols: RIC1 | ROP-interactive CRIB motif-containing protein 1 | chr2:14174590-14175561 REVERSE LENGTH=224	2e-25	31.02	GO:0000226 GO:0000902 GO:0009827 GO:0009860 GO:0010215 GO:0031122	microtubule cytoskeleton organization; "cell morphogenesis"; "plant-type cell wall modification"; "pollen tube growth"; "cellulose microfibril organization"; "cytoplasmic microtubule organization"	GO:0005515	protein binding
Glyma12g10960	-2.50353	2.30612e-09		UniRef100_B9S9N2 Xyloglucan endotransglucosylase/hydrolase protein 9, putative n=1 Tax=Ricinus communis RepID=B9S9N2_RICCO	7e-179	90.3	AT4G03210.1 | Symbols: XTH9 | xyloglucan endotransglucosylase/hydrolase 9 | chr4:1416019-1417197 FORWARD LENGTH=290	2e-156	99.33	GO:0005975 GO:0006073 GO:0010075	carbohydrate metabolic process; "cellular glucan metabolic process"; "regulation of meristem growth"	GO:0004553 GO:0016762 GO:0016798	hydrolase activity, hydrolyzing O-glycosyl compounds; "xyloglucan:xyloglucosyl transferase activity"; "hydrolase activity, acting on glycosyl bonds"
Glyma10g40580	-2.51812	3.43212e-05		UniRef100_B9R733 GAST1 protein, putative n=1 Tax=Ricinus communis RepID=B9R733_RICCO	5e-32	98.9	AT2G14900.1 | Symbols: | Gibberellin-regulated family protein | chr2:6404210-6405043 FORWARD LENGTH=108	2e-27	86.81	GO:0009739	response to gibberellin stimulus	GO:0003674	molecular function
Glyma09g32261	-2.52351	0.0103872		UniRef100_I2E2U4 Hypothetical chloroplast RF19 n=1 Tax=Vigna unguiculata RepID=I2E2U4_VIGUN	7e-18	88.3	NA	NA	NA	NA	NA	NA	NA
Glyma06g10700	-2.62169	0.0333831		UniRef100_O82161 Phi-1 protein n=1 Tax=Nicotiana tabacum RepID=O82161_TOBAC	4e-150	98.38	AT4G08950.1 | Symbols: EXO | Phosphate-responsive 1 family protein | chr4:5740378-5741322 FORWARD LENGTH=314	3e-147	92.88	GO:0009741 GO:0016126	response to brassinosteroid stimulus; "sterol biosynthetic process"	GO:0003674	molecular function
Glyma17g07250	-2.65493	0.0402697		UniRef100_G7JD12 Xyloglucan endotransglucosylase/hydrolase n=1 Tax=Medicago truncatula RepID=G7JD12_MEDTR	6e-170	94.1	AT4G25810.1 | Symbols: XTR6, XTH23 | xyloglucan endotransglycosylase 6 | chr4:13128694-13129715 FORWARD LENGTH=286	7e-158	98.61	GO:0005975 GO:0006073	carbohydrate metabolic process; "cellular glucan metabolic process"	GO:0004553 GO:0016762 GO:0016798	hydrolase activity, hydrolyzing O-glycosyl compounds; "xyloglucan:xyloglucosyl transferase activity"; "hydrolase activity, acting on glycosyl bonds"
Glyma07g04850	-2.6804	9.17813e-06		UniRef100_B9GXR4 SAUR family protein n=1 Tax=Populus trichocarpa RepID=B9GXR4_POPTR	6e-37	96.48	AT1G72430.1 | Symbols: | SAUR-like auxin-responsive protein family | chr1:27265150-27265509 REVERSE LENGTH=119	7e-34	97.18	GO:0009733 GO:0016126	response to auxin stimulus; "sterol biosynthetic process"	GO:0003674	molecular function
Glyma17g33370	-2.71576	0.0205297		UniRef100_Q6UY57 Lectin-like receptor kinase n=1 Tax=Medicago truncatula RepID=Q6UY57_MEDTR	0	96.89	AT5G10530.1 | Symbols: | Concanavalin A-like lectin protein kinase family protein | chr5:3324978-3326933 REVERSE LENGTH=651	3e-179	93.19	GO:0006468	protein phosphorylation	GO:0004672 GO:0004674 GO:0005524 GO:0016301 GO:0016772	protein kinase activity; "protein serine/threonine kinase activity"; "ATP binding"; "kinase activity"; "transferase activity, transferring phosphorus-containing groups"
Glyma13g01150	-2.7172	0.000642489		UniRef100_B9SJQ9 Xyloglucan endotransglucosylase/hydrolase protein 22, putative n=1 Tax=Ricinus communis RepID=B9SJQ9_RICCO	2e-171	99.65	AT5G57560.1 | Symbols: TCH4, XTH22 | Xyloglucan endotransglucosylase/hydrolase family protein | chr5:23307296-23308235 REVERSE LENGTH=284	2e-158	98.6	GO:0005975 GO:0006073 GO:0009408 GO:0009409 GO:0009611 GO:0009612 GO:0009664 GO:0009733 GO:0009741 G	carbohydrate metabolic process; "cellular glucan metabolic process"; "response to heat"; "response to cold"; "response to wounding"; "response to mechanical stimulus"; "plant-type cell wall organization"; "response to auxin stimulus"; "response to brassinosteroid stimulus"; "response to chitin"; "response to cyclopentenone"	GO:0004553 GO:0016762 GO:0016798	hydrolase activity, hydrolyzing O-glycosyl compounds; "xyloglucan:xyloglucosyl transferase activity"; "hydrolase activity, acting on glycosyl bonds"
Glyma13g38040	-2.7535	2.88702e-11		UniRef100_G7IRJ7 Xyloglucan endotransglucosylase/hydrolase n=2 Tax=Medicago truncatula RepID=G7IRJ7_MEDTR	0	99.31	AT4G03210.1 | Symbols: XTH9 | xyloglucan endotransglucosylase/hydrolase 9 | chr4:1416019-1417197 FORWARD LENGTH=290	9e-163	98.63	GO:0005975 GO:0006073 GO:0010075	carbohydrate metabolic process; "cellular glucan metabolic process"; "regulation of meristem growth"	GO:0004553 GO:0016762 GO:0016798	hydrolase activity, hydrolyzing O-glycosyl compounds; "xyloglucan:xyloglucosyl transferase activity"; "hydrolase activity, acting on glycosyl bonds"
Glyma19g40290	-2.77779	1.74801e-11		UniRef100_B9RNG2 Heat shock protein binding protein, putative n=1 Tax=Ricinus communis RepID=B9RNG2_RICCO	0	98.42	AT4G02100.1 | Symbols: | Heat shock protein DnaJ with tetratricopeptide repeat | chr4:930228-932049 FORWARD LENGTH=546	0	97.9	GO:0006457	protein folding	GO:0031072	heat shock protein binding
Glyma01g38720	-2.78587	0.0271026		NA	NA	NA	AT2G23690.1 | Symbols: | unknown protein; FUNCTIONS IN: molecular_function unknown; INVOLVED IN: N-terminal protein myristoylation; LOCATED IN: cellular_component unknown; EXPRESSED IN: 7 plant structures; EXPRESSED DURING: petal differentiation and expansion stage; BEST Arabidopsis thaliana protein match is: unknown protein (TAIR:AT4G37240.1); Has 243 Blast hits to 243 proteins in 15 species: Ar…	5e-48	87.5	GO:0006499	N-terminal protein myristoylation	GO:0003674	molecular function
Glyma01g45200	-2.82024	7.25839e-08		UniRef100_Q7XZV9 Expressed protein n=1 Tax=Oryza sativa Japonica Group RepID=Q7XZV9_ORYSJ	7e-121	99.28	AT1G10020.1 | Symbols: | Protein of unknown function (DUF1005) | chr1:3269939-3271732 REVERSE LENGTH=461	1e-122	99.28	GO:0008150	biological process	GO:0003674	molecular function
Glyma11g06590	-2.84501	0.000971885		NA	NA	NA	AT2G23690.1 | Symbols: | unknown protein; FUNCTIONS IN: molecular_function unknown; INVOLVED IN: N-terminal protein myristoylation; LOCATED IN: cellular_component unknown; EXPRESSED IN: 7 plant structures; EXPRESSED DURING: petal differentiation and expansion stage; BEST Arabidopsis thaliana protein match is: unknown protein (TAIR:AT4G37240.1); Has 243 Blast hits to 243 proteins in 15 species: Ar…	4e-45	90.85	GO:0006499	N-terminal protein myristoylation	GO:0003674	molecular function
Glyma17g14720	-3.20824	0.000497125		NA	NA	NA	NA	NA	NA	NA	NA	NA	NA
Glyma04g10880	-3.29215	2.64114e-14		UniRef100_G7LH86 Phi-1 protein n=1 Tax=Medicago truncatula RepID=G7LH86_MEDTR	3e-175	82.85	AT4G08950.1 | Symbols: EXO | Phosphate-responsive 1 family protein | chr4:5740378-5741322 FORWARD LENGTH=314	9e-156	78.1	GO:0009741 GO:0016126	response to brassinosteroid stimulus; "sterol biosynthetic process"	GO:0003674	molecular function
Glyma12g32390	-3.31874	3.10943e-16		UniRef100_G7IRJ7 Xyloglucan endotransglucosylase/hydrolase n=2 Tax=Medicago truncatula RepID=G7IRJ7_MEDTR	0	96.97	AT4G03210.1 | Symbols: XTH9 | xyloglucan endotransglucosylase/hydrolase 9 | chr4:1416019-1417197 FORWARD LENGTH=290	3e-160	95.96	GO:0005975 GO:0006073 GO:0010075	carbohydrate metabolic process; "cellular glucan metabolic process"; "regulation of meristem growth"	GO:0004553 GO:0016762 GO:0016798	hydrolase activity, hydrolyzing O-glycosyl compounds; "xyloglucan:xyloglucosyl transferase activity"; "hydrolase activity, acting on glycosyl bonds"
Glyma02g06810	-3.32839	0.00225227		UniRef100_Q9AVP1 mRNA, 952 bp sequence n=1 Tax=Nicotiana tabacum RepID=Q9AVP1_TOBAC	3e-12	77.71	AT2G23690.1 | Symbols: | unknown protein; FUNCTIONS IN: molecular_function unknown; INVOLVED IN: N-terminal protein myristoylation; LOCATED IN: cellular_component unknown; EXPRESSED IN: 7 plant structures; EXPRESSED DURING: petal differentiation and expansion stage; BEST Arabidopsis thaliana protein match is: unknown protein (TAIR:AT4G37240.1); Has 243 Blast hits to 243 proteins in 15 species: Ar…	1e-37	98.19	GO:0006499	N-terminal protein myristoylation	GO:0003674	molecular function
Glyma06g10710	-3.3504	8.86569e-12		UniRef100_G7LH86 Phi-1 protein n=1 Tax=Medicago truncatula RepID=G7LH86_MEDTR	2e-171	97.85	AT4G08950.1 | Symbols: EXO | Phosphate-responsive 1 family protein | chr4:5740378-5741322 FORWARD LENGTH=314	9e-154	93.54	GO:0009741 GO:0016126	response to brassinosteroid stimulus; "sterol biosynthetic process"	GO:0003674	molecular function
Glyma02g38200	-3.56315	0.000737371		UniRef100_G7K601 PB1 domain-containing protein n=1 Tax=Medicago truncatula RepID=G7K601_MEDTR	9e-70	94.17	AT5G64430.1 | Symbols: | Octicosapeptide/Phox/Bem1p family protein | chr5:25762540-25764081 REVERSE LENGTH=513	2e-49	53.06	GO:0008150	biological process	GO:0003674	molecular function
Glyma16g01430	-3.56892	7.44126e-10		UniRef100_B9GXR4 SAUR family protein n=1 Tax=Populus trichocarpa RepID=B9GXR4_POPTR	8e-43	94.33	AT1G72430.1 | Symbols: | SAUR-like auxin-responsive protein family | chr1:27265150-27265509 REVERSE LENGTH=119	6e-37	93.62	GO:0009733 GO:0016126	response to auxin stimulus; "sterol biosynthetic process"	GO:0003674	molecular function
Glyma13g33780	-3.87654	2.89913e-15		NA	NA	NA	NA	NA	NA	NA	NA	NA	NA
Glyma11g03500	-4.05803	1.43327e-20		UniRef100_G7JW26 Aspartic proteinase nepenthesin-2 n=1 Tax=Medicago truncatula RepID=G7JW26_MEDTR	0	99.74	AT4G16563.1 | Symbols: | Eukaryotic aspartyl protease family protein | chr4:9329933-9331432 REVERSE LENGTH=499	1e-170	98.69	GO:0006508	proteolysis	GO:0004190	aspartic-type endopeptidase activity
Glyma01g01530	-4.09959	9.9485e-05		UniRef100_B6SYD9 Triacylglycerol lipase n=1 Tax=Zea mays RepID=B6SYD9_MAIZE	3e-21	97.34	AT4G16070.1 | Symbols: | Mono-/di-acylglycerol lipase, N-terminal;Lipase, class 3 | chr4:9096808-9100596 REVERSE LENGTH=654	1e-10	31.23	GO:0006629 GO:0016042	lipid metabolic process; "lipid catabolic process"	GO:0004091 GO:0004806	carboxylesterase activity; "triglyceride lipase activity"
Glyma01g01500	-4.446	3.97702e-05		UniRef100_D7MA87 Lipase class 3 family protein n=1 Tax=Arabidopsis lyrata subsp. lyrata RepID=D7MA87_ARALL	8e-79	61.36	AT4G16070.1 | Symbols: | Mono-/di-acylglycerol lipase, N-terminal;Lipase, class 3 | chr4:9096808-9100596 REVERSE LENGTH=654	1e-80	61.36	GO:0006629 GO:0016042	lipid metabolic process; "lipid catabolic process"	GO:0004091 GO:0004806	carboxylesterase activity; "triglyceride lipase activity"
Glyma14g35330	-4.66893	2.44057e-25		UniRef100_O82161 Phi-1 protein n=1 Tax=Nicotiana tabacum RepID=O82161_TOBAC	1e-171	99.36	AT4G08950.1 | Symbols: EXO | Phosphate-responsive 1 family protein | chr4:5740378-5741322 FORWARD LENGTH=314	5e-158	94.9	GO:0009741 GO:0016126	response to brassinosteroid stimulus; "sterol biosynthetic process"	GO:0003674	molecular function
Glyma14g35340	-5.50404	4.57558e-19		UniRef100_O82161 Phi-1 protein n=1 Tax=Nicotiana tabacum RepID=O82161_TOBAC	8e-154	96.51	AT4G08950.1 | Symbols: EXO | Phosphate-responsive 1 family protein | chr4:5740378-5741322 FORWARD LENGTH=314	2e-146	91.43	GO:0009741 GO:0016126	response to brassinosteroid stimulus; "sterol biosynthetic process"	GO:0003674	molecular function
