# Supplementary material for: Identification of candidate genes involved in early iron deficiency chlorosis signaling in soybean (Glycine max) roots and leaves
Source: BMC Genomics. 2014 Aug 22;15:702. doi: 10.1186/1471-2164-15-702 (PMC4161901; doi:10.1186/1471-2164-15-702)
Supplement: Supplementary file 4 — Additional file 4: Genes significantly differentially expressed in roots one hour post iron stress. Glyma1.1 ID refers to Glycine max version 1.1 release. For more information see http://www.phytozome.net/soybean.php. The top descriptive Uniref100 BLASTP hit was determined via BLASTP [52] of Glyma1.1 primary proteins against Uniref100 (version 11/26/2012). The generated BLAST report was parsed to eliminate uninformative hits with descriptions including the words uncharacterized, putative, related, predicted, orf or expressed. Descriptions containing Arabidopsis or Rice gene identifiers (AtXgXXXXX, OsXXgXXXXX) were also ignored. A minimum E-value score E < 10-6 was required. The percent coverage determined by dividing the top high scoring pair length by predicted protein length. The top A. thaliana hit (TAIR version 10) was determined by BLASTP of Glyma1.1 primary proteins against A. thaliana proteins (TAIR10, E < 10-6). Gene ontology information was inferred from the top A. thaliana protein. (XLSX 120 KB) [file 12864_2014_6420_MOESM4_ESM.xlsx]

## Sheet: Sheet1
Additional File 4. Genes significantly differentially expressed in roots one hour post iron stress. Glyma1.1 ID refers to Glycine max version 1.1 release. For more information see http://www.phytozome.net/soybean.php. The top descriptive Uniref100 BlastP hit was determined via BLASTP of Glyma1.1 primary proteins against Uniref100 (version 11/26/2012). The generated BLAST report was parsed to elim…
Glyma 1.1 ID	Log 2 Fold Change (Deficient/Sufficient)	False Discovery Rate	DEG in other tissue/time point	Top Descriptive Uniref100 Blastp Hit	E-value (E<10-6)	Percent Coverage	Top TAIR10 Blastp Hit	E-value (E<10-6)	Percent Coverage	Gene Ontology Biological Process IDs	Gene Ontology Biological Process Descriptions	Gene Ontology Molecular Function IDs	Gene Ontology Molecular Function Descriptions
Glyma10g02730	4.84446	9.24074e-15		UniRef100_G8A179 Peroxidase n=3 Tax=Medicago truncatula RepID=G8A179_MEDTR	4e-180	99.38	AT1G05260.1 | Symbols: RCI3, RCI3A | Peroxidase superfamily protein | chr1:1529827-1531271 FORWARD LENGTH=326	9e-120	99.69	GO:0006826 GO:0006979 GO:0009269 GO:0009409 GO:0010054 GO:0010106 GO:0010167 GO:0015706 GO:0016132 G	iron ion transport; "response to oxidative stress"; "response to desiccation"; "response to cold"; "trichoblast differentiation"; "cellular response to iron ion starvation"; "response to nitrate"; "nitrate transport"; "brassinosteroid biosynthetic process"; "hyperosmotic salinity response"; "oxidation-reduction process"	GO:0004601 GO:0020037	peroxidase activity; "heme binding"
Glyma17g27187	4.65077	3.466e-06		UniRef100_G7IDL0 Centromere protein n=1 Tax=Medicago truncatula RepID=G7IDL0_MEDTR	0	97.96	AT1G03080.1 | Symbols: | kinase interacting (KIP1-like) family protein | chr1:731794-737332 REVERSE LENGTH=1733	2e-139	97.96	GO:0006612 GO:0008150 GO:0009963 GO:0010363	protein targeting to membrane; "biological process"; "positive regulation of flavonoid biosynthetic process"; "regulation of plant-type hypersensitive response"	GO:0003674	molecular function
Glyma03g28850	3.89035	1.01412e-08		UniRef100_Q03773 Glucan endo-1,3-beta-glucosidase n=2 Tax=Glycine RepID=E13A_SOYBN	0	99.71	AT3G57270.1 | Symbols: BG1 | beta-1,3-glucanase 1 | chr3:21191336-21193118 REVERSE LENGTH=340	1e-138	91.95	GO:0005975	carbohydrate metabolic process	GO:0003824 GO:0004553 GO:0043169	catalytic activity; "hydrolase activity, hydrolyzing O-glycosyl compounds"; "cation binding"
Glyma02g17060	3.8389	2.15154e-05		UniRef100_G8A179 Peroxidase n=3 Tax=Medicago truncatula RepID=G8A179_MEDTR	5e-177	99.38	AT1G05260.1 | Symbols: RCI3, RCI3A | Peroxidase superfamily protein | chr1:1529827-1531271 FORWARD LENGTH=326	3e-118	99.69	GO:0006826 GO:0006979 GO:0009269 GO:0009409 GO:0010054 GO:0010106 GO:0010167 GO:0015706 GO:0016132 G	iron ion transport; "response to oxidative stress"; "response to desiccation"; "response to cold"; "trichoblast differentiation"; "cellular response to iron ion starvation"; "response to nitrate"; "nitrate transport"; "brassinosteroid biosynthetic process"; "hyperosmotic salinity response"; "oxidation-reduction process"	GO:0004601 GO:0020037	peroxidase activity; "heme binding"
Glyma17g23660	3.75788	4.48965e-05		UniRef100_G7IDL0 Centromere protein n=1 Tax=Medicago truncatula RepID=G7IDL0_MEDTR	0	99.18	AT1G03080.1 | Symbols: | kinase interacting (KIP1-like) family protein | chr1:731794-737332 REVERSE LENGTH=1733	1e-140	99.18	GO:0006612 GO:0008150 GO:0009963 GO:0010363	protein targeting to membrane; "biological process"; "positive regulation of flavonoid biosynthetic process"; "regulation of plant-type hypersensitive response"	GO:0003674	molecular function
Glyma19g31580	3.66797	1.03e-06		UniRef100_Q39900 Beta-1,3-glucanase n=1 Tax=Glycine max RepID=Q39900_SOYBN	0	99.71	AT3G57270.1 | Symbols: BG1 | beta-1,3-glucanase 1 | chr3:21191336-21193118 REVERSE LENGTH=340	3e-137	92.84	GO:0005975	carbohydrate metabolic process	GO:0003824 GO:0004553 GO:0043169	catalytic activity; "hydrolase activity, hydrolyzing O-glycosyl compounds"; "cation binding"
Glyma15g12600	3.63965	1.90545e-06		UniRef100_G7IPC0 14 kDa proline-rich protein DC2.15 n=1 Tax=Medicago truncatula RepID=G7IPC0_MEDTR	3e-53	89.84	AT5G46890.1 | Symbols: | Bifunctional inhibitor/lipid-transfer protein/seed storage 2S albumin superfamily protein | chr5:19036437-19036820 REVERSE LENGTH=127	1e-35	93.75	GO:0006869	lipid transport	GO:0008289	lipid binding
Glyma17g27135	3.607	0.000242475		UniRef100_G7IDL0 Centromere protein n=1 Tax=Medicago truncatula RepID=G7IDL0_MEDTR	0	98.52	AT1G03080.1 | Symbols: | kinase interacting (KIP1-like) family protein | chr1:731794-737332 REVERSE LENGTH=1733	7e-147	98.52	GO:0006612 GO:0008150 GO:0009963 GO:0010363	protein targeting to membrane; "biological process"; "positive regulation of flavonoid biosynthetic process"; "regulation of plant-type hypersensitive response"	GO:0003674	molecular function
Glyma03g02834	3.3957	6.21053e-06		UniRef100_P39657 RuBisCO-associated protein n=1 Tax=Glycine max RepID=RUAP_SOYBN	3e-25	91.19	NA	NA	NA	NA	NA	NA	NA
Glyma09g01680	3.15939	4.28579e-07		UniRef100_G7IPC0 14 kDa proline-rich protein DC2.15 n=1 Tax=Medicago truncatula RepID=G7IPC0_MEDTR	7e-52	89.92	AT2G45180.1 | Symbols: | Bifunctional inhibitor/lipid-transfer protein/seed storage 2S albumin superfamily protein | chr2:18626377-18626781 FORWARD LENGTH=134	2e-34	98.45	GO:0000038 GO:0006869 GO:0042335	very long-chain fatty acid metabolic process; "lipid transport"; "cuticle development"	GO:0008289	lipid binding
Glyma10g28040	3.15736	1.03012e-06		UniRef100_G7KVH3 Alpha-expansin n=1 Tax=Medicago truncatula RepID=G7KVH3_MEDTR	8e-161	99.61	AT4G01630.1 | Symbols: ATEXPA17, ATEXP17, ATHEXP ALPHA 1.13, EXPA17 | expansin A17 | chr4:700653-701527 FORWARD LENGTH=255	4e-144	98.04	GO:0009664 GO:0009826 GO:0009828 GO:0009831	plant-type cell wall organization; "unidimensional cell growth"; "plant-type cell wall loosening"; "plant-type cell wall modification involved in multidimensional cell growth"	NA	NA
Glyma20g22050	3.15094	1.16624e-06		UniRef100_G7KVH3 Alpha-expansin n=1 Tax=Medicago truncatula RepID=G7KVH3_MEDTR	4e-162	99.61	AT4G01630.1 | Symbols: ATEXPA17, ATEXP17, ATHEXP ALPHA 1.13, EXPA17 | expansin A17 | chr4:700653-701527 FORWARD LENGTH=255	2e-145	98.04	GO:0009664 GO:0009826 GO:0009828 GO:0009831	plant-type cell wall organization; "unidimensional cell growth"; "plant-type cell wall loosening"; "plant-type cell wall modification involved in multidimensional cell growth"	NA	NA
Glyma03g02810	3.07171	5.12218e-08		UniRef100_P39657 RuBisCO-associated protein n=1 Tax=Glycine max RepID=RUAP_SOYBN	4e-48	94.48	NA	NA	NA	NA	NA	NA	NA
Glyma03g36620	3.0708	1.26529e-09		UniRef100_G8A179 Peroxidase n=3 Tax=Medicago truncatula RepID=G8A179_MEDTR	2e-159	99.24	AT1G05260.1 | Symbols: RCI3, RCI3A | Peroxidase superfamily protein | chr1:1529827-1531271 FORWARD LENGTH=326	4e-103	99.62	GO:0006826 GO:0006979 GO:0009269 GO:0009409 GO:0010054 GO:0010106 GO:0010167 GO:0015706 GO:0016132 G	iron ion transport; "response to oxidative stress"; "response to desiccation"; "response to cold"; "trichoblast differentiation"; "cellular response to iron ion starvation"; "response to nitrate"; "nitrate transport"; "brassinosteroid biosynthetic process"; "hyperosmotic salinity response"; "oxidation-reduction process"	GO:0004601 GO:0020037	peroxidase activity; "heme binding"
Glyma03g02818	3.03111	3.00344e-07		NA	NA	NA	NA	NA	NA	NA	NA	NA	NA
Glyma19g24400	3.02079	4.92544e-07		UniRef100_C6T4E0 Casparian strip membrane protein 5 n=1 Tax=Glycine max RepID=CASP5_SOYBN	9e-74	98.16	AT2G27370.1 | Symbols: | Uncharacterised protein family (UPF0497) | chr2:11708628-11709905 REVERSE LENGTH=221	1e-54	94.01	GO:0007043 GO:0042545	cell-cell junction assembly; "cell wall modification"	GO:0005515 GO:0042803	protein binding; "protein homodimerization activity"
Glyma18g52461	3.01375	0.00665619		UniRef100_Q9ZSL3 Heat shock protein (Fragment) n=1 Tax=Cichorium intybus RepID=Q9ZSL3_CICIN	2e-35	88.75	AT5G02500.2 | Symbols: HSC70-1, HSP70-1, AT-HSC70-1, HSC70 | heat shock cognate protein 70-1 | chr5:554055-556334 REVERSE LENGTH=521	6e-35	88.75	GO:0006094 GO:0006096 GO:0006457 GO:0009408 GO:0009409 GO:0009615 GO:0009651 GO:0010187 GO:0042742 G	gluconeogenesis; "glycolysis"; "protein folding"; "response to heat"; "response to cold"; "response to virus"; "response to salt stress"; "negative regulation of seed germination"; "defense response to bacterium"; "response to cadmium ion"; "defense response to fungus"; "stomatal closure"	GO:0002020 GO:0005515 GO:0005524	protease binding; "protein binding"; "ATP binding"
Glyma03g02843	2.99814	4.28579e-07		NA	NA	NA	NA	NA	NA	NA	NA	NA	NA
Glyma19g31590	2.96851	3.49176e-05		UniRef100_Q39900 Beta-1,3-glucanase n=1 Tax=Glycine max RepID=Q39900_SOYBN	0	99.72	AT3G57270.1 | Symbols: BG1 | beta-1,3-glucanase 1 | chr3:21191336-21193118 REVERSE LENGTH=340	1e-140	87.74	GO:0005975	carbohydrate metabolic process	GO:0003824 GO:0004553 GO:0043169	catalytic activity; "hydrolase activity, hydrolyzing O-glycosyl compounds"; "cation binding"
Glyma09g40336	2.92938	3.76959e-06		UniRef100_G7L1D4 Neurobeachin-like protein n=1 Tax=Medicago truncatula RepID=G7L1D4_MEDTR	0	99.84	AT2G45540.1 | Symbols: | WD-40 repeat family protein / beige-related | chr2:18757881-18772229 REVERSE LENGTH=2946	0	95.07	GO:0008150	biological process	GO:0000166	nucleotide binding
Glyma03g02775	2.91426	8.87806e-08		UniRef100_P39657 RuBisCO-associated protein n=1 Tax=Glycine max RepID=RUAP_SOYBN	3e-54	94.48	NA	NA	NA	NA	NA	NA	NA
Glyma19g39270	2.8922	0.000309407		UniRef100_G8A179 Peroxidase n=3 Tax=Medicago truncatula RepID=G8A179_MEDTR	8e-131	82.74	AT4G11290.1 | Symbols: | Peroxidase superfamily protein | chr4:6869993-6871476 FORWARD LENGTH=326	9e-75	73.62	GO:0006979 GO:0055114	response to oxidative stress; "oxidation-reduction process"	GO:0004601 GO:0020037	peroxidase activity; "heme binding"
Glyma03g02790	2.88248	2.64336e-07		UniRef100_P39657 RuBisCO-associated protein n=1 Tax=Glycine max RepID=RUAP_SOYBN	3e-54	94.48	NA	NA	NA	NA	NA	NA	NA
Glyma03g02760	2.88029	2.64336e-07		UniRef100_P39657 RuBisCO-associated protein n=1 Tax=Glycine max RepID=RUAP_SOYBN	3e-54	94.48	NA	NA	NA	NA	NA	NA	NA
Glyma03g30360	2.86341	0.00255833		UniRef100_B9SYV5 Disease resistance response protein, putative n=1 Tax=Ricinus communis RepID=B9SYV5_RICCO	6e-78	99.49	AT1G65870.1 | Symbols: | Disease resistance-responsive (dirigent-like protein) family protein | chr1:24503624-24504193 FORWARD LENGTH=189	1e-60	85.13	GO:0006952 GO:0009807	defense response; "lignan biosynthetic process"	GO:0003674	molecular function
Glyma03g02852	2.83917	4.34326e-07		UniRef100_P39657 RuBisCO-associated protein n=1 Tax=Glycine max RepID=RUAP_SOYBN	4e-48	94.48	NA	NA	NA	NA	NA	NA	NA
Glyma03g37410	2.82168	1.16313e-10		UniRef100_I1JQN7 Pectinesterase n=2 Tax=Glycine max RepID=I1JQN7_SOYBN	0	99.82	AT1G02810.1 | Symbols: | Plant invertase/pectin methylesterase inhibitor superfamily | chr1:618284-620333 FORWARD LENGTH=579	0	97.69	GO:0042545	cell wall modification	GO:0004857 GO:0030599	enzyme inhibitor activity; "pectinesterase activity"
Glyma12g10850	2.79914	1.22645e-09		UniRef100_G7IKK4 Peroxidase n=1 Tax=Medicago truncatula RepID=G7IKK4_MEDTR	3e-162	97.85	AT1G05260.1 | Symbols: RCI3, RCI3A | Peroxidase superfamily protein | chr1:1529827-1531271 FORWARD LENGTH=326	6e-149	95.69	GO:0006826 GO:0006979 GO:0009269 GO:0009409 GO:0010054 GO:0010106 GO:0010167 GO:0015706 GO:0016132 G	iron ion transport; "response to oxidative stress"; "response to desiccation"; "response to cold"; "trichoblast differentiation"; "cellular response to iron ion starvation"; "response to nitrate"; "nitrate transport"; "brassinosteroid biosynthetic process"; "hyperosmotic salinity response"; "oxidation-reduction process"	GO:0004601 GO:0020037	peroxidase activity; "heme binding"
Glyma19g40010	2.74069	3.76959e-06		UniRef100_I1NB85 Pectinesterase (Fragment) n=2 Tax=Glycine max RepID=I1NB85_SOYBN	0	93.43	AT1G02810.1 | Symbols: | Plant invertase/pectin methylesterase inhibitor superfamily | chr1:618284-620333 FORWARD LENGTH=579	0	95.74	GO:0042545	cell wall modification	GO:0004857 GO:0030599	enzyme inhibitor activity; "pectinesterase activity"
Glyma16g21774	2.72726	0.00270155		UniRef100_B9SCN8 Eukaryotic translation initiation factor 2c, putative n=1 Tax=Ricinus communis RepID=B9SCN8_RICCO	9e-11	60.56	AT1G48410.1 | Symbols: AGO1 | Stabilizer of iron transporter SufD / Polynucleotidyl transferase | chr1:17886285-17891892 REVERSE LENGTH=1048	3e-10	59.15	GO:0006306 GO:0006342 GO:0006346 GO:0007062 GO:0007155 GO:0007267 GO:0009616 GO:0009733 GO:0009793 G	DNA methylation; "chromatin silencing"; "methylation-dependent chromatin silencing"; "sister chromatid cohesion"; "cell adhesion"; "cell-cell signaling"; "virus induced gene silencing"; "response to auxin stimulus"; "embryo development ending in seed dormancy"; "auxin metabolic process"; "determination of bilateral symmetry"; "embryonic pattern specification"; "organ morphogenesis"; "auxin polar …	GO:0004521 GO:0005515 GO:0035197 GO:0035198	endoribonuclease activity; "protein binding"; "siRNA binding"; "miRNA binding"
Glyma13g44140	2.707	6.47461e-05		UniRef100_G7IUV8 Polygalacturonase n=2 Tax=Medicago truncatula RepID=G7IUV8_MEDTR	0	99.75	AT5G17200.1 | Symbols: | Pectin lyase-like superfamily protein | chr5:5653524-5655336 REVERSE LENGTH=421	9e-113	92.79	GO:0005975	carbohydrate metabolic process	GO:0004650	polygalacturonase activity
Glyma13g00790	2.7026	1.0731e-05		UniRef100_H9NEK7 Peroxidase n=1 Tax=Phaseolus vulgaris RepID=H9NEK7_PHAVU	0	92.92	AT2G18980.1 | Symbols: | Peroxidase superfamily protein | chr2:8233419-8235294 REVERSE LENGTH=323	5e-171	96.92	GO:0000041 GO:0006826 GO:0006979 GO:0009736 GO:0010106 GO:0010167 GO:0010359 GO:0015706 GO:0055114	transition metal ion transport; "iron ion transport"; "response to oxidative stress"; "cytokinin mediated signaling pathway"; "cellular response to iron ion starvation"; "response to nitrate"; "regulation of anion channel activity"; "nitrate transport"; "oxidation-reduction process"	GO:0004601 GO:0020037	peroxidase activity; "heme binding"
Glyma17g03863	2.7008	4.09766e-07		UniRef100_Q5W274 Pleiotropic drug resistance protein 3 n=1 Tax=Nicotiana tabacum RepID=PDR3_TOBAC	2e-39	48.13	AT3G53480.1 | Symbols: PIS1, PDR9, ATPDR9, ABCG37 | pleiotropic drug resistance 9 | chr3:19825366-19831644 FORWARD LENGTH=1450	3e-40	48.13	GO:0000041 GO:0006855 GO:0009926 GO:0010359 GO:0048364 GO:0071366	transition metal ion transport; "drug transmembrane transport"; "auxin polar transport"; "regulation of anion channel activity"; "root development"; "cellular response to indolebutyric acid stimulus"	GO:0000166 GO:0005215 GO:0005524 GO:0016887 GO:0017111 GO:0042626	nucleotide binding; "transporter activity"; "ATP binding"; "ATPase activity"; "nucleoside-triphosphatase activity"; "ATPase activity, coupled to transmembrane movement of substances"
Glyma13g07360	2.6935	0.00964514		UniRef100_G7IDL0 Centromere protein n=1 Tax=Medicago truncatula RepID=G7IDL0_MEDTR	0	99.8	AT1G03080.1 | Symbols: | kinase interacting (KIP1-like) family protein | chr1:731794-737332 REVERSE LENGTH=1733	4e-135	99.8	GO:0006612 GO:0008150 GO:0009963 GO:0010363	protein targeting to membrane; "biological process"; "positive regulation of flavonoid biosynthetic process"; "regulation of plant-type hypersensitive response"	GO:0003674	molecular function
Glyma04g07480	2.68833	0.0139669		UniRef100_G7I6C0 2-oxoglutarate-dependent dioxygenase n=1 Tax=Medicago truncatula RepID=G7I6C0_MEDTR	4e-129	91.17	AT1G52820.1 | Symbols: | 2-oxoglutarate (2OG) and Fe(II)-dependent oxygenase superfamily protein | chr1:19669216-19670321 FORWARD LENGTH=317	2e-71	99.68	GO:0055114	oxidation-reduction process	GO:0016491 GO:0016706	oxidoreductase activity; "oxidoreductase activity, acting on paired donors, with incorporation or reduction of molecular oxygen, 2-oxoglutarate as one donor, and incorporation of one atom each of oxygen into both donors"
Glyma13g25550	2.6792	2.64336e-07		UniRef100_I1M0H0 Pectinesterase (Fragment) n=1 Tax=Glycine max RepID=I1M0H0_SOYBN	0	72.68	AT3G10720.2 | Symbols: | Plant invertase/pectin methylesterase inhibitor superfamily | chr3:3354639-3357581 REVERSE LENGTH=619	0	79.64	GO:0016126 GO:0042545	sterol biosynthetic process; "cell wall modification"	GO:0004857 GO:0030599	enzyme inhibitor activity; "pectinesterase activity"
Glyma09g02650	2.67672	3.94335e-10	six hour roots	UniRef100_G7IJU6 Peroxidase n=1 Tax=Medicago truncatula RepID=G7IJU6_MEDTR	1e-175	99.71	AT5G06730.1 | Symbols: | Peroxidase superfamily protein | chr5:2080207-2081621 REVERSE LENGTH=358	9e-129	93.39	GO:0006979 GO:0055114	response to oxidative stress; "oxidation-reduction process"	GO:0004601 GO:0020037	peroxidase activity; "heme binding"
Glyma15g35290	2.65589	4.28579e-07		UniRef100_I1MII2 Pectinesterase n=1 Tax=Glycine max RepID=I1MII2_SOYBN	0	76.7	AT3G10720.2 | Symbols: | Plant invertase/pectin methylesterase inhibitor superfamily | chr3:3354639-3357581 REVERSE LENGTH=619	0	85.09	GO:0016126 GO:0042545	sterol biosynthetic process; "cell wall modification"	GO:0004857 GO:0030599	enzyme inhibitor activity; "pectinesterase activity"
Glyma19g41080	2.65164	4.42258e-07		UniRef100_G7KVH3 Alpha-expansin n=1 Tax=Medicago truncatula RepID=G7KVH3_MEDTR	1e-161	99.61	AT4G01630.1 | Symbols: ATEXPA17, ATEXP17, ATHEXP ALPHA 1.13, EXPA17 | expansin A17 | chr4:700653-701527 FORWARD LENGTH=255	2e-141	98.43	GO:0009664 GO:0009826 GO:0009828 GO:0009831	plant-type cell wall organization; "unidimensional cell growth"; "plant-type cell wall loosening"; "plant-type cell wall modification involved in multidimensional cell growth"	NA	NA
Glyma16g30440	2.64464	0.0200993		NA	NA	NA	AT2G34930.1 | Symbols: | disease resistance family protein / LRR family protein | chr2:14737169-14739886 REVERSE LENGTH=905	3e-143	96	GO:0006952 GO:0007165 GO:0050832	defense response; "signal transduction"; "defense response to fungus"	NA	NA
Glyma02g34201	2.634	0.00765569		UniRef100_B9GL08 2-oxoglutarate-dependent dioxygenase n=1 Tax=Populus trichocarpa RepID=B9GL08_POPTR	1e-46	95.45	AT1G52820.1 | Symbols: | 2-oxoglutarate (2OG) and Fe(II)-dependent oxygenase superfamily protein | chr1:19669216-19670321 FORWARD LENGTH=317	4e-44	90.15	GO:0055114	oxidation-reduction process	GO:0016491 GO:0016706	oxidoreductase activity; "oxidoreductase activity, acting on paired donors, with incorporation or reduction of molecular oxygen, 2-oxoglutarate as one donor, and incorporation of one atom each of oxygen into both donors"
Glyma20g21440	2.62984	0.00446708		UniRef100_G7I6M3 Stem 28 kDa glycoprotein n=1 Tax=Medicago truncatula RepID=G7I6M3_MEDTR	6e-156	93.41	AT1G04040.1 | Symbols: | HAD superfamily, subfamily IIIB acid phosphatase | chr1:1042564-1043819 REVERSE LENGTH=271	3e-93	93.41	GO:0000271 GO:0009825 GO:0009832 GO:0009932 GO:0010817 GO:0016049 GO:0030243 GO:0043481 GO:0048767 G	polysaccharide biosynthetic process; "multidimensional cell growth"; "plant-type cell wall biogenesis"; "cell tip growth"; "regulation of hormone levels"; "cell growth"; "cellulose metabolic process"; "anthocyanin accumulation in tissues in response to UV light"; "root hair elongation"; "cell wall organization"	GO:0003993	acid phosphatase activity
Glyma20g01070	2.57646	0.00118594		UniRef100_G7K9G0 Guanine nucleotide-binding protein alpha-2 subunit n=1 Tax=Medicago truncatula RepID=G7K9G0_MEDTR	2e-98	58.45	AT2G23460.1 | Symbols: XLG1, ATXLG1 | extra-large G-protein 1 | chr2:9995699-9998945 FORWARD LENGTH=888	1e-96	56.7	GO:0006184 GO:0007165 GO:0007186 GO:0007188 GO:0009737 GO:0009744 GO:0009749 GO:0009750 GO:0010555 G	GTP catabolic process; "signal transduction"; "G-protein coupled receptor signaling pathway"; "adenylate cyclase-modulating G-protein coupled receptor signaling pathway"; "response to abscisic acid stimulus"; "response to sucrose stimulus"; "response to glucose stimulus"; "response to fructose stimulus"; "response to mannitol stimulus"; "regulation of root morphogenesis"	GO:0001664 GO:0003924 GO:0004871 GO:0019001 GO:0031683	G-protein coupled receptor binding; "GTPase activity"; "signal transducer activity"; "guanyl nucleotide binding"; "G-protein beta/gamma-subunit complex binding"
Glyma20g22230	2.56852	0.012807		UniRef100_G7IAD1 R2R3-MYB transcription factor n=1 Tax=Medicago truncatula RepID=G7IAD1_MEDTR	4e-146	99.77	AT1G09540.1 | Symbols: MYB61, ATMYB61 | myb domain protein 61 | chr1:3086333-3087689 FORWARD LENGTH=366	5e-111	99.77	GO:0001944 GO:0006355 GO:0009733 GO:0010089 GO:0010119 GO:0010214 GO:0016132 GO:0044036 GO:0048364	vasculature development; "regulation of transcription, DNA-dependent"; "response to auxin stimulus"; "xylem development"; "regulation of stomatal movement"; "seed coat development"; "brassinosteroid biosynthetic process"; "cell wall macromolecule metabolic process"; "root development"	GO:0003677 GO:0003700	DNA binding; "sequence-specific DNA binding transcription factor activity"
Glyma16g12820	2.55016	0.0129962		UniRef100_G7IQZ2 Receptor-like serine/threonine kinase n=1 Tax=Medicago truncatula RepID=G7IQZ2_MEDTR	2e-58	56.69	AT1G53440.1 | Symbols: | Leucine-rich repeat transmembrane protein kinase | chr1:19945959-19951562 FORWARD LENGTH=1035	8e-47	54.23	GO:0006468	protein phosphorylation	GO:0004672 GO:0004674 GO:0004713 GO:0005524 GO:0016301 GO:0016772	protein kinase activity; "protein serine/threonine kinase activity"; "protein tyrosine kinase activity"; "ATP binding"; "kinase activity"; "transferase activity, transferring phosphorus-containing groups"
Glyma10g15280	2.51924	0.00111935		UniRef100_G7I6M3 Stem 28 kDa glycoprotein n=1 Tax=Medicago truncatula RepID=G7I6M3_MEDTR	5e-156	99.61	AT1G04040.1 | Symbols: | HAD superfamily, subfamily IIIB acid phosphatase | chr1:1042564-1043819 REVERSE LENGTH=271	3e-92	99.61	GO:0000271 GO:0009825 GO:0009832 GO:0009932 GO:0010817 GO:0016049 GO:0030243 GO:0043481 GO:0048767 G	polysaccharide biosynthetic process; "multidimensional cell growth"; "plant-type cell wall biogenesis"; "cell tip growth"; "regulation of hormone levels"; "cell growth"; "cellulose metabolic process"; "anthocyanin accumulation in tissues in response to UV light"; "root hair elongation"; "cell wall organization"	GO:0003993	acid phosphatase activity
Glyma13g03866	2.51672	0.00170962		UniRef100_Q9CAU1 Serine carboxypeptidase-like 3 n=1 Tax=Arabidopsis thaliana RepID=SCP3_ARATH	3e-30	97.87	AT1G73280.1 | Symbols: scpl3 | serine carboxypeptidase-like 3 | chr1:27552970-27555322 REVERSE LENGTH=441	7e-33	97.87	GO:0006508	proteolysis	GO:0004185	serine-type carboxypeptidase activity
Glyma07g36351	2.50373	0.00720234		UniRef100_G7IDL0 Centromere protein n=1 Tax=Medicago truncatula RepID=G7IDL0_MEDTR	6e-140	79.13	AT1G03080.1 | Symbols: | kinase interacting (KIP1-like) family protein | chr1:731794-737332 REVERSE LENGTH=1733	3e-58	76.84	GO:0006612 GO:0008150 GO:0009963 GO:0010363	protein targeting to membrane; "biological process"; "positive regulation of flavonoid biosynthetic process"; "regulation of plant-type hypersensitive response"	GO:0003674	molecular function
Glyma15g15200	2.49208	1.25605e-06		UniRef100_F8SMB8 Acidic glucanase n=1 Tax=Glycine max RepID=F8SMB8_SOYBN	0	99.73	AT4G16260.1 | Symbols: | Glycosyl hydrolase superfamily protein | chr4:9200180-9201441 REVERSE LENGTH=344	3e-155	92.72	GO:0002215 GO:0009651 GO:0009817	defense response to nematode; "response to salt stress"; "defense response to fungus, incompatible interaction"	GO:0003824 GO:0004553 GO:0043169	catalytic activity; "hydrolase activity, hydrolyzing O-glycosyl compounds"; "cation binding"
Glyma10g27020	2.48657	0.000822064		UniRef100_G7I6M3 Stem 28 kDa glycoprotein n=1 Tax=Medicago truncatula RepID=G7I6M3_MEDTR	2e-155	99.61	AT1G04040.1 | Symbols: | HAD superfamily, subfamily IIIB acid phosphatase | chr1:1042564-1043819 REVERSE LENGTH=271	2e-91	99.61	GO:0000271 GO:0009825 GO:0009832 GO:0009932 GO:0010817 GO:0016049 GO:0030243 GO:0043481 GO:0048767 G	polysaccharide biosynthetic process; "multidimensional cell growth"; "plant-type cell wall biogenesis"; "cell tip growth"; "regulation of hormone levels"; "cell growth"; "cellulose metabolic process"; "anthocyanin accumulation in tissues in response to UV light"; "root hair elongation"; "cell wall organization"	GO:0003993	acid phosphatase activity
Glyma07g31640	2.48481	0.0150527		NA	NA	NA	NA	NA	NA	NA	NA	NA	NA
Glyma03g08544	2.48221	1.77972e-05		UniRef100_B9N113 Glycosyltransferase, CAZy family GT2 n=1 Tax=Populus trichocarpa RepID=B9N113_POPTR	8e-72	97.92	AT3G03050.1 | Symbols: CSLD3, KJK, ATCSLD3 | cellulose synthase-like D3 | chr3:687873-691629 FORWARD LENGTH=1145	1e-65	96.53	GO:0000271 GO:0009409 GO:0009832 GO:0010583 GO:0030244	polysaccharide biosynthetic process; "response to cold"; "plant-type cell wall biogenesis"; "response to cyclopentenone"; "cellulose biosynthetic process"	GO:0016757 GO:0016759 GO:0051753	transferase activity, transferring glycosyl groups; "cellulose synthase activity"; "mannan synthase activity"
Glyma10g25461	2.46994	6.27341e-05		NA	NA	NA	NA	NA	NA	NA	NA	NA	NA
Glyma06g36351	2.46903	0.0221995		UniRef100_F4I1T6 Nuclear pore complex protein n=2 Tax=Arabidopsis thaliana RepID=F4I1T6_ARATH	1e-70	95.45	AT1G55540.1 | Symbols: emb1011 | Nuclear pore complex protein | chr1:20734759-20743049 REVERSE LENGTH=1816	2e-73	95.45	GO:0007062 GO:0007131 GO:0009790 GO:0009793 GO:0010070 GO:0033044 GO:0042138 GO:0045132	sister chromatid cohesion; "reciprocal meiotic recombination"; "embryo development"; "embryo development ending in seed dormancy"; "zygote asymmetric cell division"; "regulation of chromosome organization"; "meiotic DNA double-strand break formation"; "meiotic chromosome segregation"	GO:0003674	molecular function
Glyma06g45910	2.46664	5.30667e-06		UniRef100_G7IKK4 Peroxidase n=1 Tax=Medicago truncatula RepID=G7IKK4_MEDTR	4e-160	98.48	AT1G05260.1 | Symbols: RCI3, RCI3A | Peroxidase superfamily protein | chr1:1529827-1531271 FORWARD LENGTH=326	6e-144	95.74	GO:0006826 GO:0006979 GO:0009269 GO:0009409 GO:0010054 GO:0010106 GO:0010167 GO:0015706 GO:0016132 G	iron ion transport; "response to oxidative stress"; "response to desiccation"; "response to cold"; "trichoblast differentiation"; "cellular response to iron ion starvation"; "response to nitrate"; "nitrate transport"; "brassinosteroid biosynthetic process"; "hyperosmotic salinity response"; "oxidation-reduction process"	GO:0004601 GO:0020037	peroxidase activity; "heme binding"
Glyma15g16680	2.46104	0.00144334		UniRef100_G7J4D0 Sulfate/bicarbonate/oxalate exchanger and transporter sat-1 n=1 Tax=Medicago truncatula RepID=G7J4D0_MEDTR	6e-110	100	AT5G10180.1 | Symbols: AST68, SULTR2;1 | slufate transporter 2;1 | chr5:3193225-3196818 FORWARD LENGTH=677	9e-98	100	GO:0006810 GO:0008272 GO:0009684 GO:0019344 GO:0019761 GO:0030003 GO:0055085 GO:0070838	transport; "sulfate transport"; "indoleacetic acid biosynthetic process"; "cysteine biosynthetic process"; "glucosinolate biosynthetic process"; "cellular cation homeostasis"; "transmembrane transport"; "divalent metal ion transport"	GO:0005215 GO:0008271 GO:0015116	transporter activity; "secondary active sulfate transmembrane transporter activity"; "sulfate transmembrane transporter activity"
Glyma18g36276	2.45041	0.00270155		UniRef100_G7J4D0 Sulfate/bicarbonate/oxalate exchanger and transporter sat-1 n=1 Tax=Medicago truncatula RepID=G7J4D0_MEDTR	2e-110	87.92	AT5G10180.1 | Symbols: AST68, SULTR2;1 | slufate transporter 2;1 | chr5:3193225-3196818 FORWARD LENGTH=677	2e-82	76.67	GO:0006810 GO:0008272 GO:0009684 GO:0019344 GO:0019761 GO:0030003 GO:0055085 GO:0070838	transport; "sulfate transport"; "indoleacetic acid biosynthetic process"; "cysteine biosynthetic process"; "glucosinolate biosynthetic process"; "cellular cation homeostasis"; "transmembrane transport"; "divalent metal ion transport"	GO:0005215 GO:0008271 GO:0015116	transporter activity; "secondary active sulfate transmembrane transporter activity"; "sulfate transmembrane transporter activity"
Glyma07g36166	2.4483	4.07335e-06		UniRef100_B9RFG3 ATP-binding cassette transporter, putative n=1 Tax=Ricinus communis RepID=B9RFG3_RICCO	0	98.22	AT3G53480.1 | Symbols: PIS1, PDR9, ATPDR9, ABCG37 | pleiotropic drug resistance 9 | chr3:19825366-19831644 FORWARD LENGTH=1450	0	97.43	GO:0000041 GO:0006855 GO:0009926 GO:0010359 GO:0048364 GO:0071366	transition metal ion transport; "drug transmembrane transport"; "auxin polar transport"; "regulation of anion channel activity"; "root development"; "cellular response to indolebutyric acid stimulus"	GO:0000166 GO:0005215 GO:0005524 GO:0016887 GO:0017111 GO:0042626	nucleotide binding; "transporter activity"; "ATP binding"; "ATPase activity"; "nucleoside-triphosphatase activity"; "ATPase activity, coupled to transmembrane movement of substances"
Glyma12g35370	2.42921	0.000284925		UniRef100_G7IRC0 BIP1 n=1 Tax=Medicago truncatula RepID=G7IRC0_MEDTR	2e-60	71.07	AT1G53130.1 | Symbols: GRI | Stigma-specific Stig1 family protein | chr1:19794947-19795453 REVERSE LENGTH=168	1e-39	95.6	GO:0009863 GO:0009867 GO:0010193 GO:0010942 GO:0042742 GO:0048316 GO:0080141 GO:0080142	salicylic acid mediated signaling pathway; "jasmonic acid mediated signaling pathway"; "response to ozone"; "positive regulation of cell death"; "defense response to bacterium"; "seed development"; "regulation of jasmonic acid biosynthetic process"; "regulation of salicylic acid biosynthetic process"	NA	NA
Glyma02g40010	2.41251	2.56376e-05		UniRef100_G7KFK6 Peroxidase n=1 Tax=Medicago truncatula RepID=G7KFK6_MEDTR	6e-179	99.4	AT5G05340.1 | Symbols: | Peroxidase superfamily protein | chr5:1579142-1580819 REVERSE LENGTH=324	8e-119	91.84	GO:0006979 GO:0055114	response to oxidative stress; "oxidation-reduction process"	GO:0004601 GO:0005515 GO:0020037	peroxidase activity; "protein binding"; "heme binding"
Glyma02g08590	2.4071	0.0150527		UniRef100_Q9M9H2 F14O23.12 n=1 Tax=Arabidopsis thaliana RepID=Q9M9H2_ARATH	7e-25	81.51	AT1G71740.1 | Symbols: | unknown protein; Has 82 Blast hits to 82 proteins in 12 species: Archae - 0; Bacteria - 0; Metazoa - 0; Fungi - 0; Plants - 82; Viruses - 0; Other Eukaryotes - 0 (source: NCBI BLink). | chr1:26987245-26987637 FORWARD LENGTH=130	1e-27	81.51	GO:0008150 GO:0048765	biological process; "root hair cell differentiation"	GO:0003674	molecular function
Glyma11g03310	2.40035	0.024659		UniRef100_G7KG82 Lipid binding protein n=1 Tax=Medicago truncatula RepID=G7KG82_MEDTR	2e-36	97.95	AT1G62790.1 | Symbols: | Bifunctional inhibitor/lipid-transfer protein/seed storage 2S albumin superfamily protein | chr1:23252369-23253481 FORWARD LENGTH=150	5e-12	91.78	GO:0006869	lipid transport	GO:0008289	lipid binding
Glyma16g12830	2.37414	0.0124277		UniRef100_B9GL08 2-oxoglutarate-dependent dioxygenase n=1 Tax=Populus trichocarpa RepID=B9GL08_POPTR	4e-70	89.22	AT1G52820.1 | Symbols: | 2-oxoglutarate (2OG) and Fe(II)-dependent oxygenase superfamily protein | chr1:19669216-19670321 FORWARD LENGTH=317	2e-64	82.04	GO:0055114	oxidation-reduction process	GO:0016491 GO:0016706	oxidoreductase activity; "oxidoreductase activity, acting on paired donors, with incorporation or reduction of molecular oxygen, 2-oxoglutarate as one donor, and incorporation of one atom each of oxygen into both donors"
Glyma12g00720	2.37374	0.00447802		UniRef100_B9R9Q8 21 kDa protein, putative n=1 Tax=Ricinus communis RepID=B9R9Q8_RICCO	5e-38	89.3	AT5G51520.1 | Symbols: | Plant invertase/pectin methylesterase inhibitor superfamily protein | chr5:20925980-20926594 FORWARD LENGTH=204	4e-35	91.63	NA	NA	GO:0004857 GO:0030599 GO:0046910	enzyme inhibitor activity; "pectinesterase activity"; "pectinesterase inhibitor activity"
Glyma05g21420	2.32767	0.0486691		UniRef100_C6ZRS9 Protein kinase family protein n=1 Tax=Glycine max RepID=C6ZRS9_SOYBN	0	84.1	AT2G23200.1 | Symbols: | Protein kinase superfamily protein | chr2:9879351-9881855 FORWARD LENGTH=834	5e-149	99.18	GO:0006468 GO:0051510	protein phosphorylation; "regulation of unidimensional cell growth"	GO:0004672 GO:0004674 GO:0005524 GO:0016301 GO:0016772	protein kinase activity; "protein serine/threonine kinase activity"; "ATP binding"; "kinase activity"; "transferase activity, transferring phosphorus-containing groups"
Glyma17g01221	2.32249	0.00411743		NA	NA	NA	NA	NA	NA	NA	NA	NA	NA
Glyma16g09963	2.32089	0.0372088		UniRef100_G7L6T3 Resistance protein n=1 Tax=Medicago truncatula RepID=G7L6T3_MEDTR	0	98.34	AT5G36930.2 | Symbols: | Disease resistance protein (TIR-NBS-LRR class) family | chr5:14567771-14571916 REVERSE LENGTH=1191	8e-104	96.67	GO:0006952 GO:0007165	defense response; "signal transduction"	GO:0043531	ADP binding
Glyma02g36150	2.3134	0.00160271		UniRef100_C6T1K6 Casparian strip membrane protein 4 n=1 Tax=Glycine max RepID=CASP4_SOYBN	4e-104	99.49	AT2G36100.1 | Symbols: | Uncharacterised protein family (UPF0497) | chr2:15159744-15160669 REVERSE LENGTH=206	9e-72	98.97	GO:0007043 GO:0042545	cell-cell junction assembly; "cell wall modification"	GO:0005515 GO:0042803	protein binding; "protein homodimerization activity"
Glyma02g28212	2.31303	0.00108469		UniRef100_I1NHP8 Pyruvate kinase n=1 Tax=Glycine max RepID=I1NHP8_SOYBN	3e-87	97.22	AT3G52990.1 | Symbols: | Pyruvate kinase family protein | chr3:19649046-19652237 FORWARD LENGTH=527	3e-74	97.22	GO:0006096 GO:0046686	glycolysis; "response to cadmium ion"	GO:0000287 GO:0003824 GO:0004743 GO:0030955	magnesium ion binding; "catalytic activity"; "pyruvate kinase activity"; "potassium ion binding"
Glyma17g06890	2.30946	3.23855e-05		UniRef100_H9NEK7 Peroxidase n=1 Tax=Phaseolus vulgaris RepID=H9NEK7_PHAVU	0	99.69	AT2G18980.1 | Symbols: | Peroxidase superfamily protein | chr2:8233419-8235294 REVERSE LENGTH=323	5e-174	98.15	GO:0000041 GO:0006826 GO:0006979 GO:0009736 GO:0010106 GO:0010167 GO:0010359 GO:0015706 GO:0055114	transition metal ion transport; "iron ion transport"; "response to oxidative stress"; "cytokinin mediated signaling pathway"; "cellular response to iron ion starvation"; "response to nitrate"; "regulation of anion channel activity"; "nitrate transport"; "oxidation-reduction process"	GO:0004601 GO:0020037	peroxidase activity; "heme binding"
Glyma20g35210	2.30509	7.46409e-06		NA	NA	NA	NA	NA	NA	NA	NA	NA	NA
Glyma20g03520	2.29306	0.0441072		UniRef100_G7J6W1 Dipeptidyl peptidase n=1 Tax=Medicago truncatula RepID=G7J6W1_MEDTR	4e-55	64.74	AT5G24260.1 | Symbols: | prolyl oligopeptidase family protein | chr5:8234865-8237810 REVERSE LENGTH=746	6e-34	64.74	GO:0006508	proteolysis	GO:0008236	serine-type peptidase activity
Glyma15g00460	2.29298	0.0329578		UniRef100_B9RGP5 Aspartic proteinase nepenthesin-1, putative n=1 Tax=Ricinus communis RepID=B9RGP5_RICCO	0	87.47	AT1G79720.1 | Symbols: | Eukaryotic aspartyl protease family protein | chr1:29997259-29998951 REVERSE LENGTH=484	2e-167	92.36	GO:0006508	proteolysis	GO:0004190	aspartic-type endopeptidase activity
Glyma12g33530	2.28485	0.00270155		UniRef100_A9XTK9 Fasciclin-like arabinogalactan protein 4 n=1 Tax=Gossypium hirsutum RepID=A9XTK9_GOSHI	9e-74	99.6	AT1G03870.1 | Symbols: FLA9 | FASCICLIN-like arabinoogalactan 9 | chr1:982625-983368 REVERSE LENGTH=247	9e-70	85.26	NA	NA	NA	NA
Glyma10g08740	2.28468	6.0974e-05		UniRef100_C6T1K6 Casparian strip membrane protein 4 n=1 Tax=Glycine max RepID=CASP4_SOYBN	3e-135	99.49	AT2G36100.1 | Symbols: | Uncharacterised protein family (UPF0497) | chr2:15159744-15160669 REVERSE LENGTH=206	4e-68	98.98	GO:0007043 GO:0042545	cell-cell junction assembly; "cell wall modification"	GO:0005515 GO:0042803	protein binding; "protein homodimerization activity"
Glyma20g38590	2.27747	3.97856e-08		UniRef100_G7IF04 Peroxidase n=1 Tax=Medicago truncatula RepID=G7IF04_MEDTR	7e-169	91.83	AT5G05340.1 | Symbols: | Peroxidase superfamily protein | chr5:1579142-1580819 REVERSE LENGTH=324	2e-117	84.79	GO:0006979 GO:0055114	response to oxidative stress; "oxidation-reduction process"	GO:0004601 GO:0005515 GO:0020037	peroxidase activity; "protein binding"; "heme binding"
Glyma11g20710	2.25413	1.15182e-05		UniRef100_B9SWC6 Structural constituent of cell wall, putative n=1 Tax=Ricinus communis RepID=B9SWC6_RICCO	2e-161	73.02	AT5G60520.1 | Symbols: | Late embryogenesis abundant (LEA) protein-related | chr5:24331787-24332947 REVERSE LENGTH=338	3e-154	75.99	NA	NA	GO:0003674	molecular function
Glyma18g47210	2.24226	0.00797537		NA	NA	NA	NA	NA	NA	NA	NA	NA	NA
Glyma17g09530	2.23277	0.0037232		UniRef100_B9RAZ4 Serine-threonine protein kinase, plant-type, putative n=1 Tax=Ricinus communis RepID=B9RAZ4_RICCO	0	99.69	AT4G20140.1 | Symbols: GSO1 | Leucine-rich repeat transmembrane protein kinase | chr4:10884220-10888045 FORWARD LENGTH=1249	0	90.12	GO:0006468 GO:0007169 GO:0008544 GO:0009790	protein phosphorylation; "transmembrane receptor protein tyrosine kinase signaling pathway"; "epidermis development"; "embryo development"	GO:0004672 GO:0004674 GO:0005524 GO:0016772	protein kinase activity; "protein serine/threonine kinase activity"; "ATP binding"; "transferase activity, transferring phosphorus-containing groups"
Glyma14g12315	2.20954	0.0280354		UniRef100_P49608 Aconitate hydratase, cytoplasmic n=1 Tax=Cucurbita maxima RepID=ACOC_CUCMA	9e-104	92.54	AT2G05710.1 | Symbols: ACO3 | aconitase 3 | chr2:2141591-2146350 FORWARD LENGTH=990	2e-105	92.54	GO:0000302 GO:0000303 GO:0006094 GO:0006096 GO:0006101 GO:0006102 GO:0006486 GO:0006487 GO:0006511 G	response to reactive oxygen species; "response to superoxide"; "gluconeogenesis"; "glycolysis"; "citrate metabolic process"; "isocitrate metabolic process"; "protein glycosylation"; "protein N-linked glycosylation"; "ubiquitin-dependent protein catabolic process"; "water transport"; "hyperosmotic response"; "response to oxidative stress"; "Golgi organization"; "metabolic process"; "response to te…	GO:0003994 GO:0005507 GO:0005524 GO:0051539	aconitate hydratase activity; "copper ion binding"; "ATP binding"; "4 iron, 4 sulfur cluster binding"
Glyma07g01620	2.20467	0.011849		UniRef100_G7LGQ9 Kinase-like protein n=1 Tax=Medicago truncatula RepID=G7LGQ9_MEDTR	0	99.33	AT1G51800.1 | Symbols: | Leucine-rich repeat protein kinase family protein | chr1:19214203-19217833 FORWARD LENGTH=894	0	98.56	GO:0002679 GO:0006468 GO:0006569 GO:0006857 GO:0006865 GO:0009684 GO:0010200 GO:0015824 GO:0050832	respiratory burst involved in defense response; "protein phosphorylation"; "tryptophan catabolic process"; "oligopeptide transport"; "amino acid transport"; "indoleacetic acid biosynthetic process"; "response to chitin"; "proline transport"; "defense response to fungus"	GO:0004672 GO:0004674 GO:0005524 GO:0016301 GO:0016772	protein kinase activity; "protein serine/threonine kinase activity"; "ATP binding"; "kinase activity"; "transferase activity, transferring phosphorus-containing groups"
Glyma15g01166	2.20386	0.000495138		UniRef100_G7IUV8 Polygalacturonase n=2 Tax=Medicago truncatula RepID=G7IUV8_MEDTR	0	94.84	AT5G17200.1 | Symbols: | Pectin lyase-like superfamily protein | chr5:5653524-5655336 REVERSE LENGTH=421	1e-114	87.56	GO:0005975	carbohydrate metabolic process	GO:0004650	polygalacturonase activity
Glyma02g35072	2.19551	0.0396596		NA	NA	NA	NA	NA	NA	NA	NA	NA	NA
Glyma02g17390	2.17578	0.00683006		NA	NA	NA	NA	NA	NA	NA	NA	NA	NA
Glyma08g25221	2.15241	0.0230257		UniRef100_F4IF36 RING/FYVE/PHD zinc finger domain-containing protein n=1 Tax=Arabidopsis thaliana RepID=F4IF36_ARATH	2e-158	62.45	AT1G79350.1 | Symbols: EMB1135 | RING/FYVE/PHD zinc finger superfamily protein | chr1:29844829-29853215 REVERSE LENGTH=1295	5e-161	62.45	GO:0006355 GO:0009793	regulation of transcription, DNA-dependent; "embryo development ending in seed dormancy"	GO:0003677 GO:0008270	DNA binding; "zinc ion binding"
Glyma05g04411	2.14954	0.0011554		UniRef100_G8XQT3 Extensin-like protein n=1 Tax=Glycine max RepID=G8XQT3_SOYBN	5e-53	94.89	AT4G12490.1 | Symbols: | Bifunctional inhibitor/lipid-transfer protein/seed storage 2S albumin superfamily protein | chr4:7409830-7410378 REVERSE LENGTH=182	2e-39	94.16	GO:0006869 GO:0050832	lipid transport; "defense response to fungus"	GO:0008289	lipid binding
Glyma18g44650	2.14338	0.00234754		UniRef100_B6TVE6 Dirigent-like protein n=1 Tax=Zea mays RepID=B6TVE6_MAIZE	1e-25	77.69	AT1G07730.2 | Symbols: | Disease resistance-responsive (dirigent-like protein) family protein | chr1:2397527-2398696 REVERSE LENGTH=389	2e-24	69.32	GO:0008150	biological process	GO:0003674	molecular function
Glyma11g29920	2.14175	0.0160468		UniRef100_Q40372 Peroxidase n=1 Tax=Medicago truncatula RepID=Q40372_MEDTR	2e-177	98.77	AT5G05340.1 | Symbols: | Peroxidase superfamily protein | chr5:1579142-1580819 REVERSE LENGTH=324	2e-121	92	GO:0006979 GO:0055114	response to oxidative stress; "oxidation-reduction process"	GO:0004601 GO:0005515 GO:0020037	peroxidase activity; "protein binding"; "heme binding"
Glyma10g08730	2.12513	3.49176e-05		UniRef100_C6T2E7 Casparian strip membrane protein 2 n=1 Tax=Glycine max RepID=CASP2_SOYBN	8e-100	99.49	AT2G36100.1 | Symbols: | Uncharacterised protein family (UPF0497) | chr2:15159744-15160669 REVERSE LENGTH=206	1e-68	98.48	GO:0007043 GO:0042545	cell-cell junction assembly; "cell wall modification"	GO:0005515 GO:0042803	protein binding; "protein homodimerization activity"
Glyma02g39750	2.11156	5.39537e-06		UniRef100_G7JZP3 Laccase-like multicopper oxidase n=1 Tax=Medicago truncatula RepID=G7JZP3_MEDTR	0	97.4	AT2G30210.1 | Symbols: LAC3 | laccase 3 | chr2:12887735-12889827 REVERSE LENGTH=570	0	97.74	GO:0046274 GO:0055114	lignin catabolic process; "oxidation-reduction process"	GO:0005507 GO:0016491 GO:0052716	copper ion binding; "oxidoreductase activity"; "hydroquinone:oxygen oxidoreductase activity"
Glyma11g14011	2.11081	0.0309041		NA	NA	NA	AT5G12950.1 | Symbols: | Putative glycosyl hydrolase of unknown function (DUF1680) | chr5:4093117-4096806 FORWARD LENGTH=861	6e-178	95.77	NA	NA	GO:0003824	catalytic activity
Glyma15g41000	2.11044	0.00154743		UniRef100_G7IGZ5 1-aminocyclopropane-1-carboxylate oxidase n=1 Tax=Medicago truncatula RepID=G7IGZ5_MEDTR	3e-75	99.06	AT3G12900.1 | Symbols: | 2-oxoglutarate (2OG) and Fe(II)-dependent oxygenase superfamily protein | chr3:4104576-4106112 FORWARD LENGTH=357	1e-60	97.64	GO:0055114 GO:0071281 GO:0071369 GO:0071732	oxidation-reduction process; "cellular response to iron ion"; "cellular response to ethylene stimulus"; "cellular response to nitric oxide"	GO:0016491 GO:0016706	oxidoreductase activity; "oxidoreductase activity, acting on paired donors, with incorporation or reduction of molecular oxygen, 2-oxoglutarate as one donor, and incorporation of one atom each of oxygen into both donors"
Glyma17g14860	2.11022	0.000948172		UniRef100_G8XQT3 Extensin-like protein n=1 Tax=Glycine max RepID=G8XQT3_SOYBN	2e-68	99.27	AT4G12510.1 | Symbols: | Bifunctional inhibitor/lipid-transfer protein/seed storage 2S albumin superfamily protein | chr4:7417414-7417803 REVERSE LENGTH=129	3e-44	99.27	GO:0006869	lipid transport	GO:0008289	lipid binding
Glyma06g41342	2.10751	0.0286601		UniRef100_C6ZS27 TIR-NBS-LRR type disease resistance protein n=1 Tax=Glycine max RepID=C6ZS27_SOYBN	3e-63	80.65	AT5G36930.2 | Symbols: | Disease resistance protein (TIR-NBS-LRR class) family | chr5:14567771-14571916 REVERSE LENGTH=1191	1e-42	70.51	GO:0006952 GO:0007165	defense response; "signal transduction"	GO:0043531	ADP binding
Glyma04g16980	2.09911	0.000523254		UniRef100_B9RG78 Ankyrin-repeat containing protein, putative n=1 Tax=Ricinus communis RepID=B9RG78_RICCO	0	100	AT5G13530.1 | Symbols: KEG | protein kinases;ubiquitin-protein ligases | chr5:4345618-4354369 FORWARD LENGTH=1625	0	100	GO:0000956 GO:0006468 GO:0006952 GO:0009737 GO:0009738 GO:0009788 GO:0016567 GO:0048589	nuclear-transcribed mRNA catabolic process; "protein phosphorylation"; "defense response"; "response to abscisic acid stimulus"; "abscisic acid mediated signaling pathway"; "negative regulation of abscisic acid mediated signaling pathway"; "protein ubiquitination"; "developmental growth"	GO:0004672 GO:0004842 GO:0005515 GO:0043621	protein kinase activity; "ubiquitin-protein ligase activity"; "protein binding"; "protein self-association"
Glyma12g07350	2.09449	7.60848e-05		UniRef100_B9SWC6 Structural constituent of cell wall, putative n=1 Tax=Ricinus communis RepID=B9SWC6_RICCO	3e-161	78.29	AT5G60520.1 | Symbols: | Late embryogenesis abundant (LEA) protein-related | chr5:24331787-24332947 REVERSE LENGTH=338	1e-153	79.33	NA	NA	GO:0003674	molecular function
Glyma07g04320	2.08735	6.36471e-06		UniRef100_C7S8C3 Germin-like protein 9 n=1 Tax=Glycine max RepID=C7S8C3_SOYBN	1e-126	99.52	AT5G20630.1 | Symbols: GLP3, GLP3A, GLP3B, ATGER3, GER3 | germin 3 | chr5:6975315-6975950 REVERSE LENGTH=211	1e-81	98.56	GO:0009409 GO:0010103 GO:0018119 GO:0019684 GO:0030003 GO:0042742 GO:0070838	response to cold; "stomatal complex morphogenesis"; "peptidyl-cysteine S-nitrosylation"; "photosynthesis, light reaction"; "cellular cation homeostasis"; "defense response to bacterium"; "divalent metal ion transport"	GO:0030145 GO:0045735	manganese ion binding; "nutrient reservoir activity"
Glyma19g41181	2.08348	0.0349018		NA	NA	NA	NA	NA	NA	NA	NA	NA	NA
Glyma04g10301	2.07873	2.34977e-06		UniRef100_G7J4K4 Neurobeachin n=1 Tax=Medicago truncatula RepID=G7J4K4_MEDTR	0	100	AT1G58230.1 | Symbols: | binding | chr1:21566331-21578865 FORWARD LENGTH=2604	0	75.86	GO:0007165	signal transduction	NA	NA
Glyma13g36680	2.07608	0.0122212		UniRef100_B9RWQ4 Copper transport protein atox1, putative n=1 Tax=Ricinus communis RepID=B9RWQ4_RICCO	5e-74	99.3	AT1G06330.1 | Symbols: | Heavy metal transport/detoxification superfamily protein | chr1:1931671-1932266 REVERSE LENGTH=159	4e-63	99.3	GO:0006825 GO:0030001	copper ion transport; "metal ion transport"	GO:0005507 GO:0046872	copper ion binding; "metal ion binding"
Glyma09g02630	2.07203	0.00735133		UniRef100_G7IMM5 Reticuline oxidase-like protein n=1 Tax=Medicago truncatula RepID=G7IMM5_MEDTR	0	99.25	AT4G20840.1 | Symbols: | FAD-binding Berberine family protein | chr4:11157916-11159535 FORWARD LENGTH=539	0	94.57	GO:0055114	oxidation-reduction process	GO:0003824 GO:0008762 GO:0009055 GO:0016491 GO:0016614 GO:0050660	catalytic activity; "UDP-N-acetylmuramate dehydrogenase activity"; "electron carrier activity"; "oxidoreductase activity"; "oxidoreductase activity, acting on CH-OH group of donors"; "flavin adenine dinucleotide binding"
Glyma02g36600	2.07071	0.0197705		UniRef100_B9STT3 Serine carboxypeptidase, putative n=1 Tax=Ricinus communis RepID=B9STT3_RICCO	0	99.35	AT4G30610.1 | Symbols: BRS1, SCPL24 | alpha/beta-Hydrolases superfamily protein | chr4:14944219-14948391 FORWARD LENGTH=465	0	98.05	GO:0006508 GO:0009742	proteolysis; "brassinosteroid mediated signaling pathway"	GO:0004185	serine-type carboxypeptidase activity
Glyma18g38650	2.06716	0.025474		UniRef100_Q9M460 Plasma membrane H+ ATPase n=1 Tax=Prunus persica RepID=Q9M460_PRUPE	3e-84	100	AT5G62670.1 | Symbols: AHA11, HA11 | H(+)-ATPase 11 | chr5:25159495-25164957 FORWARD LENGTH=956	5e-86	100	GO:0006200 GO:0006754 GO:0006812 GO:0008152	ATP catabolic process; "ATP biosynthetic process"; "cation transport"; "metabolic process"	GO:0000166 GO:0003824 GO:0005524 GO:0015662 GO:0016887 GO:0046872	nucleotide binding; "catalytic activity"; "ATP binding"; "ATPase activity, coupled to transmembrane movement of ions, phosphorylative mechanism"; "ATPase activity"; "metal ion binding"
Glyma08g47751	2.06706	0.000314709		NA	NA	NA	NA	NA	NA	NA	NA	NA	NA
Glyma18g10360	2.05772	0.0210812		UniRef100_Q9SZ28 STIG1 like protein n=1 Tax=Arabidopsis thaliana RepID=Q9SZ28_ARATH	1e-37	77.42	AT1G50720.1 | Symbols: | Stigma-specific Stig1 family protein | chr1:18789180-18789644 REVERSE LENGTH=154	4e-47	99.35	GO:0008150	biological process	GO:0003674	molecular function
Glyma05g35430	2.05733	0.0264838		UniRef100_B9RKR3 Monooxygenase, putative n=1 Tax=Ricinus communis RepID=B9RKR3_RICCO	0	98.55	AT4G13260.1 | Symbols: YUC2 | Flavin-binding monooxygenase family protein | chr4:7721840-7723616 REVERSE LENGTH=415	0	97.35	GO:0009851 GO:0055114	auxin biosynthetic process; "oxidation-reduction process"	GO:0004499 GO:0016491 GO:0050660 GO:0050661	N,N-dimethylaniline monooxygenase activity; "oxidoreductase activity"; "flavin adenine dinucleotide binding"; "NADP binding"
Glyma18g31115	2.05476	0.0052827		NA	NA	NA	NA	NA	NA	NA	NA	NA	NA
Glyma15g35351	2.05097	0.0488373		UniRef100_G7ZZG9 Calcium-binding protein, putative n=1 Tax=Medicago truncatula RepID=G7ZZG9_MEDTR	2e-29	95.24	AT5G54130.4 | Symbols: | Calcium-binding endonuclease/exonuclease/phosphatase family | chr5:21962900-21964841 FORWARD LENGTH=351	6e-27	77.78	NA	NA	GO:0005509	calcium ion binding
Glyma02g36140	2.0359	0.0122212		UniRef100_C6TH93 Casparian strip membrane protein 3 n=1 Tax=Glycine max RepID=CASP3_SOYBN	5e-112	82.09	AT2G36100.1 | Symbols: | Uncharacterised protein family (UPF0497) | chr2:15159744-15160669 REVERSE LENGTH=206	1e-69	99	GO:0007043 GO:0042545	cell-cell junction assembly; "cell wall modification"	GO:0005515 GO:0042803	protein binding; "protein homodimerization activity"
Glyma08g21190	2.03271	0.0148697		UniRef100_G7LGQ9 Kinase-like protein n=1 Tax=Medicago truncatula RepID=G7LGQ9_MEDTR	0	99.42	AT4G29990.1 | Symbols: | Leucine-rich repeat transmembrane protein kinase protein | chr4:14665802-14669438 REVERSE LENGTH=876	0	96.42	GO:0006468	protein phosphorylation	GO:0004672 GO:0004674 GO:0005524 GO:0016772	protein kinase activity; "protein serine/threonine kinase activity"; "ATP binding"; "transferase activity, transferring phosphorus-containing groups"
Glyma10g14860	2.02975	0.000495138		UniRef100_G7IDL0 Centromere protein n=1 Tax=Medicago truncatula RepID=G7IDL0_MEDTR	0	99.75	AT1G03080.1 | Symbols: | kinase interacting (KIP1-like) family protein | chr1:731794-737332 REVERSE LENGTH=1733	0	99.58	GO:0006612 GO:0008150 GO:0009963 GO:0010363	protein targeting to membrane; "biological process"; "positive regulation of flavonoid biosynthetic process"; "regulation of plant-type hypersensitive response"	GO:0003674	molecular function
Glyma16g31280	2.02253	0.00299131		UniRef100_G7KMD3 MYB transcription factor n=1 Tax=Medicago truncatula RepID=G7KMD3_MEDTR	2e-128	93.15	AT4G25560.1 | Symbols: AtMYB18, MYB18 | myb domain protein 18 | chr4:13052555-13053573 FORWARD LENGTH=283	1e-60	65.41	GO:0006355 GO:0009639 GO:0009751 GO:0010018 GO:0045893	regulation of transcription, DNA-dependent; "response to red or far red light"; "response to salicylic acid stimulus"; "far-red light signaling pathway"; "positive regulation of transcription, DNA-dependent"	GO:0003677 GO:0003700 GO:0005515	DNA binding; "sequence-specific DNA binding transcription factor activity"; "protein binding"
Glyma18g46101	2.00276	0.0160227		UniRef100_C0JJH4 Rpp4 candidate 1 n=1 Tax=Glycine max RepID=C0JJH4_SOYBN	0	100	AT4G27220.1 | Symbols: | NB-ARC domain-containing disease resistance protein | chr4:13633953-13636712 REVERSE LENGTH=919	5e-62	93.96	GO:0006952	defense response	GO:0043531	ADP binding
Glyma17g32846	1.99575	0.0239365		UniRef100_B9SUU6 Receptor serine/threonine kinase, putative n=1 Tax=Ricinus communis RepID=B9SUU6_RICCO	8e-33	90.97	AT2G25410.1 | Symbols: | RING/U-box superfamily protein | chr2:10814470-10815917 FORWARD LENGTH=377	5e-12	64.55	GO:0008150	biological process	GO:0008270	zinc ion binding
Glyma10g25560	1.99073	0.000140212		UniRef100_D7L4A6 Disease resistance-responsive family protein n=1 Tax=Arabidopsis lyrata subsp. lyrata RepID=D7L4A6_ARALL	2e-100	85.71	AT3G24020.1 | Symbols: | Disease resistance-responsive (dirigent-like protein) family protein | chr3:8678827-8679558 FORWARD LENGTH=243	7e-102	82.5	NA	NA	GO:0003674	molecular function
Glyma03g38480	1.98741	0.000983989		UniRef100_G7KVH3 Alpha-expansin n=1 Tax=Medicago truncatula RepID=G7KVH3_MEDTR	6e-158	99.61	AT4G01630.1 | Symbols: ATEXPA17, ATEXP17, ATHEXP ALPHA 1.13, EXPA17 | expansin A17 | chr4:700653-701527 FORWARD LENGTH=255	2e-142	95.7	GO:0009664 GO:0009826 GO:0009828 GO:0009831	plant-type cell wall organization; "unidimensional cell growth"; "plant-type cell wall loosening"; "plant-type cell wall modification involved in multidimensional cell growth"	NA	NA
Glyma18g50525	1.98681	0.0304689		NA	NA	NA	NA	NA	NA	NA	NA	NA	NA
Glyma19g37760	1.98623	0.00131834		UniRef100_G7L5Z6 Pleiotropic drug resistance ABC transporter family protein n=1 Tax=Medicago truncatula RepID=G7L5Z6_MEDTR	0	99.93	AT1G66950.1 | Symbols: PDR11, ATPDR11 | pleiotropic drug resistance 11 | chr1:24978239-24984461 FORWARD LENGTH=1454	0	99.73	GO:0000302 GO:0006855	response to reactive oxygen species; "drug transmembrane transport"	GO:0000166 GO:0005524 GO:0016887 GO:0017111 GO:0042626	nucleotide binding; "ATP binding"; "ATPase activity"; "nucleoside-triphosphatase activity"; "ATPase activity, coupled to transmembrane movement of substances"
Glyma08g16730	1.98136	8.13628e-05		UniRef100_Q9SL03 Callose synthase 2 n=1 Tax=Arabidopsis thaliana RepID=CALS2_ARATH	0	99.93	AT2G31960.2 | Symbols: GSL03 | glucan synthase-like 3 | chr2:13589545-13600066 FORWARD LENGTH=1950	0	99.93	GO:0006075 GO:0006944 GO:0009556 GO:0010228 GO:0016926 GO:0050665 GO:0052543	(1->3)-beta-D-glucan biosynthetic process; "cellular membrane fusion"; "microsporogenesis"; "vegetative to reproductive phase transition of meristem"; "protein desumoylation"; "hydrogen peroxide biosynthetic process"; "callose deposition in cell wall"	GO:0003843 GO:0016757	1,3-beta-D-glucan synthase activity; "transferase activity, transferring glycosyl groups"
Glyma0303s00200	1.9776	0.000980462		UniRef100_Q2YE88 NB-LRR type disease resistance protein Rps1-k-1 n=1 Tax=Glycine max RepID=Q2YE88_SOYBN	0	69.77	AT3G14470.1 | Symbols: | NB-ARC domain-containing disease resistance protein | chr3:4857940-4861104 FORWARD LENGTH=1054	4e-88	57.87	GO:0006952 GO:0009627 GO:0009697	defense response; "systemic acquired resistance"; "salicylic acid biosynthetic process"	GO:0005515 GO:0043531	protein binding; "ADP binding"
Glyma20g29000	1.9771	0.000284925		UniRef100_D7MR29 Hydroxyproline-rich glycoprotein family protein n=1 Tax=Arabidopsis lyrata subsp. lyrata RepID=D7MR29_ARALL	5e-17	94.61	AT5G51680.1 | Symbols: | hydroxyproline-rich glycoprotein family protein | chr5:20997591-20998755 FORWARD LENGTH=343	8e-19	49.16	GO:0008150	biological process	GO:0003674	molecular function
Glyma04g33831	1.97491	0.0444349		UniRef100_B9RB36 Protein binding protein, putative n=1 Tax=Ricinus communis RepID=B9RB36_RICCO	7e-59	77.99	AT3G47990.1 | Symbols: SIS3 | SUGAR-INSENSITIVE 3 | chr3:17713367-17716051 REVERSE LENGTH=358	7e-49	74.21	GO:0009644 GO:0010182 GO:0010413 GO:0016567 GO:0042542 GO:0045492	response to high light intensity; "sugar mediated signaling pathway"; "glucuronoxylan metabolic process"; "protein ubiquitination"; "response to hydrogen peroxide"; "xylan biosynthetic process"	GO:0004842 GO:0008270	ubiquitin-protein ligase activity; "zinc ion binding"
Glyma11g08830	1.97456	0.0328511		UniRef100_B9SWZ1 Nodulin, putative n=1 Tax=Ricinus communis RepID=B9SWZ1_RICCO	1e-81	94.81	AT3G43660.1 | Symbols: | Vacuolar iron transporter (VIT) family protein | chr3:15565332-15565928 FORWARD LENGTH=198	3e-84	84.42	GO:0008150	biological process	GO:0003674	molecular function
Glyma03g03320	1.97426	0.0286453		UniRef100_B9RD94 21 kDa protein, putative n=1 Tax=Ricinus communis RepID=B9RD94_RICCO	7e-62	89.09	AT4G00080.1 | Symbols: UNE11 | Plant invertase/pectin methylesterase inhibitor superfamily protein | chr4:32946-33575 FORWARD LENGTH=209	1e-50	90	GO:0000041 GO:0009567 GO:0009733 GO:0009741	transition metal ion transport; "double fertilization forming a zygote and endosperm"; "response to auxin stimulus"; "response to brassinosteroid stimulus"	GO:0004857 GO:0030599 GO:0046910	enzyme inhibitor activity; "pectinesterase activity"; "pectinesterase inhibitor activity"
Glyma10g08750	1.97342	0.0465318		UniRef100_C6TH93 Casparian strip membrane protein 3 n=1 Tax=Glycine max RepID=CASP3_SOYBN	2e-90	82.09	AT2G36100.1 | Symbols: | Uncharacterised protein family (UPF0497) | chr2:15159744-15160669 REVERSE LENGTH=206	2e-68	99	GO:0007043 GO:0042545	cell-cell junction assembly; "cell wall modification"	GO:0005515 GO:0042803	protein binding; "protein homodimerization activity"
Glyma19g41820	1.97233	0.00124074		UniRef100_G7KWJ0 Wall-associated receptor kinase-like protein n=1 Tax=Medicago truncatula RepID=G7KWJ0_MEDTR	5e-108	92.79	AT5G02070.1 | Symbols: | Protein kinase family protein | chr5:405895-408220 REVERSE LENGTH=657	5e-38	88.46	GO:0006468	protein phosphorylation	GO:0004672 GO:0004674 GO:0005524 GO:0016301 GO:0016772	protein kinase activity; "protein serine/threonine kinase activity"; "ATP binding"; "kinase activity"; "transferase activity, transferring phosphorus-containing groups"
Glyma05g04440	1.97088	0.00270155		UniRef100_G8XQT3 Extensin-like protein n=1 Tax=Glycine max RepID=G8XQT3_SOYBN	2e-86	99.27	AT4G12510.1 | Symbols: | Bifunctional inhibitor/lipid-transfer protein/seed storage 2S albumin superfamily protein | chr4:7417414-7417803 REVERSE LENGTH=129	5e-45	99.27	GO:0006869	lipid transport	GO:0008289	lipid binding
Glyma02g36200	1.96621	0.000751232		UniRef100_P0DI40 Casparian strip membrane protein 2 n=1 Tax=Vigna unguiculata RepID=CASP2_VIGUN	7e-100	99.49	AT2G36100.1 | Symbols: | Uncharacterised protein family (UPF0497) | chr2:15159744-15160669 REVERSE LENGTH=206	2e-67	98.97	GO:0007043 GO:0042545	cell-cell junction assembly; "cell wall modification"	GO:0005515 GO:0042803	protein binding; "protein homodimerization activity"
Glyma12g07230	1.95813	0.0211871		UniRef100_Q9LQQ0 Disease resistance-responsive, dirigent domain-containing protein n=1 Tax=Arabidopsis thaliana RepID=Q9LQQ0_ARATH	4e-86	78.29	AT1G07730.2 | Symbols: | Disease resistance-responsive (dirigent-like protein) family protein | chr1:2397527-2398696 REVERSE LENGTH=389	8e-89	78.29	GO:0008150	biological process	GO:0003674	molecular function
Glyma06g36860	1.94987	0.00082544		UniRef100_B9IPJ4 Cellulose synthase-like protein n=2 Tax=Populus RepID=B9IPJ4_POPTR	2e-133	99.22	AT3G03050.1 | Symbols: CSLD3, KJK, ATCSLD3 | cellulose synthase-like D3 | chr3:687873-691629 FORWARD LENGTH=1145	2e-123	100	GO:0000271 GO:0009409 GO:0009832 GO:0010583 GO:0030244	polysaccharide biosynthetic process; "response to cold"; "plant-type cell wall biogenesis"; "response to cyclopentenone"; "cellulose biosynthetic process"	GO:0016757 GO:0016759 GO:0051753	transferase activity, transferring glycosyl groups; "cellulose synthase activity"; "mannan synthase activity"
Glyma16g08085	1.94915	0.00720234		NA	NA	NA	NA	NA	NA	NA	NA	NA	NA
Glyma13g38150	1.93752	0.0002412		UniRef100_G7IKM2 Blue copper protein n=1 Tax=Medicago truncatula RepID=G7IKM2_MEDTR	6e-103	99.56	AT2G32300.1 | Symbols: UCC1 | uclacyanin 1 | chr2:13722510-13723464 FORWARD LENGTH=261	3e-40	71.49	GO:0048765 GO:0048767	root hair cell differentiation; "root hair elongation"	GO:0005507 GO:0009055	copper ion binding; "electron carrier activity"
Glyma14g37810	1.92157	0.000609627		UniRef100_G7JZP3 Laccase-like multicopper oxidase n=1 Tax=Medicago truncatula RepID=G7JZP3_MEDTR	0	97.4	AT2G30210.1 | Symbols: LAC3 | laccase 3 | chr2:12887735-12889827 REVERSE LENGTH=570	0	97.74	GO:0046274 GO:0055114	lignin catabolic process; "oxidation-reduction process"	GO:0005507 GO:0016491 GO:0052716	copper ion binding; "oxidoreductase activity"; "hydroquinone:oxygen oxidoreductase activity"
Glyma04g13590	1.91148	0.0380166		UniRef100_G7IYI6 21 kDa protein n=1 Tax=Medicago truncatula RepID=G7IYI6_MEDTR	8e-94	99.56	AT5G51520.1 | Symbols: | Plant invertase/pectin methylesterase inhibitor superfamily protein | chr5:20925980-20926594 FORWARD LENGTH=204	1e-42	79.48	NA	NA	GO:0004857 GO:0030599 GO:0046910	enzyme inhibitor activity; "pectinesterase activity"; "pectinesterase inhibitor activity"
Glyma18g50501	1.9033	0.0230257		NA	NA	NA	NA	NA	NA	NA	NA	NA	NA
Glyma11g15310	1.89396	0.000170838		UniRef100_Q9LQQ0 Disease resistance-responsive, dirigent domain-containing protein n=1 Tax=Arabidopsis thaliana RepID=Q9LQQ0_ARATH	3e-83	77.56	AT2G28670.1 | Symbols: | Disease resistance-responsive (dirigent-like protein) family protein | chr2:12300380-12301723 REVERSE LENGTH=447	1e-86	74.59	GO:0010345	suberin biosynthetic process	GO:0003674	molecular function
Glyma01g35201	1.89047	0.000983161		NA	NA	NA	NA	NA	NA	NA	NA	NA	NA
Glyma08g44720	1.88582	0.0102779		UniRef100_E9M5E9 Glycosyltransferase GT04F14 n=1 Tax=Pueraria montana var. lobata RepID=E9M5E9_PUEML	0	99.79	AT4G01070.1 | Symbols: GT72B1, UGT72B1 | UDP-Glycosyltransferase superfamily protein | chr4:461858-463300 REVERSE LENGTH=480	3e-164	98.51	GO:0006612 GO:0006805 GO:0008152 GO:0009611 GO:0009636 GO:0009651 GO:0009805 GO:0009963 GO:0010363 G	protein targeting to membrane; "xenobiotic metabolic process"; "metabolic process"; "response to wounding"; "response to toxin"; "response to salt stress"; "coumarin biosynthetic process"; "positive regulation of flavonoid biosynthetic process"; "regulation of plant-type hypersensitive response"; "xenobiotic catabolic process"	GO:0008194 GO:0016757 GO:0016758 GO:0035251	UDP-glycosyltransferase activity; "transferase activity, transferring glycosyl groups"; "transferase activity, transferring hexosyl groups"; "UDP-glucosyltransferase activity"
Glyma11g03360	1.88381	0.000890462		UniRef100_G7JK43 Acid beta-fructofuranosidase n=1 Tax=Medicago truncatula RepID=G7JK43_MEDTR	0	96.94	AT1G12240.1 | Symbols: ATBETAFRUCT4, VAC-INV | Glycosyl hydrolases family 32 protein | chr1:4153699-4157457 FORWARD LENGTH=664	0	99.84	GO:0005975 GO:0006816 GO:0007030 GO:0009617 GO:0009651 GO:0071370 GO:0080022	carbohydrate metabolic process; "calcium ion transport"; "Golgi organization"; "response to bacterium"; "response to salt stress"; "cellular response to gibberellin stimulus"; "primary root development"	GO:0004553 GO:0004564 GO:0004575	hydrolase activity, hydrolyzing O-glycosyl compounds; "beta-fructofuranosidase activity"; "sucrose alpha-glucosidase activity"
Glyma18g46026	1.8824	0.000275263		UniRef100_C0JJH4 Rpp4 candidate 1 n=1 Tax=Glycine max RepID=C0JJH4_SOYBN	0	100	AT4G27190.1 | Symbols: | NB-ARC domain-containing disease resistance protein | chr4:13620977-13623934 REVERSE LENGTH=985	3e-51	42.4	GO:0006952	defense response	GO:0000166 GO:0017111 GO:0043531	nucleotide binding; "nucleoside-triphosphatase activity"; "ADP binding"
Glyma11g15340	1.8749	0.000244737		UniRef100_Q9LQQ0 Disease resistance-responsive, dirigent domain-containing protein n=1 Tax=Arabidopsis thaliana RepID=Q9LQQ0_ARATH	3e-83	80.2	AT2G28670.1 | Symbols: | Disease resistance-responsive (dirigent-like protein) family protein | chr2:12300380-12301723 REVERSE LENGTH=447	1e-86	77.13	GO:0010345	suberin biosynthetic process	GO:0003674	molecular function
Glyma18g06220	1.87438	0.00144334		UniRef100_Q40372 Peroxidase n=1 Tax=Medicago truncatula RepID=Q40372_MEDTR	7e-179	99.08	AT5G05340.1 | Symbols: | Peroxidase superfamily protein | chr5:1579142-1580819 REVERSE LENGTH=324	6e-121	92.33	GO:0006979 GO:0055114	response to oxidative stress; "oxidation-reduction process"	GO:0004601 GO:0005515 GO:0020037	peroxidase activity; "protein binding"; "heme binding"
Glyma10g30710	1.87422	0.0372088		UniRef100_G7I6U4 Receptor-like protein kinase n=1 Tax=Medicago truncatula RepID=G7I6U4_MEDTR	0	98.16	AT1G08590.1 | Symbols: | Leucine-rich receptor-like protein kinase family protein | chr1:2718859-2721948 FORWARD LENGTH=1029	0	97.68	GO:0002237 GO:0006468 GO:0007165 GO:0010067 GO:0010103 GO:0048443	response to molecule of bacterial origin; "protein phosphorylation"; "signal transduction"; "procambium histogenesis"; "stomatal complex morphogenesis"; "stamen development"	GO:0004672 GO:0004674 GO:0005524 GO:0016301 GO:0016772	protein kinase activity; "protein serine/threonine kinase activity"; "ATP binding"; "kinase activity"; "transferase activity, transferring phosphorus-containing groups"
Glyma02g30452	1.87105	0.0492458		UniRef100_G7J315 Auxin-induced protein 5NG4 n=1 Tax=Medicago truncatula RepID=G7J315_MEDTR	1e-48	99.01	AT4G08300.1 | Symbols: | nodulin MtN21 /EamA-like transporter family protein | chr4:5245024-5248153 FORWARD LENGTH=373	6e-31	99.01	NA	NA	NA	NA
Glyma01g15930	1.86832	0.0328432		UniRef100_B9RD58 DNA binding protein, putative n=1 Tax=Ricinus communis RepID=B9RD58_RICCO	0	99.78	AT4G00050.1 | Symbols: UNE10 | basic helix-loop-helix (bHLH) DNA-binding superfamily protein | chr4:17863-19848 FORWARD LENGTH=399	3e-107	96.73	GO:0006355 GO:0009567	regulation of transcription, DNA-dependent; "double fertilization forming a zygote and endosperm"	GO:0003677 GO:0003700	DNA binding; "sequence-specific DNA binding transcription factor activity"
Glyma17g14921	1.86266	0.0152812	one hour leaves	UniRef100_C6SVJ1 Proline-rich protein n=1 Tax=Glycine max RepID=C6SVJ1_SOYBN	1e-66	99.24	AT2G45180.1 | Symbols: | Bifunctional inhibitor/lipid-transfer protein/seed storage 2S albumin superfamily protein | chr2:18626377-18626781 FORWARD LENGTH=134	3e-45	98.48	GO:0000038 GO:0006869 GO:0042335	very long-chain fatty acid metabolic process; "lipid transport"; "cuticle development"	GO:0008289	lipid binding
Glyma13g01200	1.86251	0.00269198		UniRef100_Q0PJD1 MYB transcription factor MYB71 (Fragment) n=1 Tax=Glycine max RepID=Q0PJD1_SOYBN	3e-147	56.75	AT5G57620.1 | Symbols: MYB36, AtMYB36 | myb domain protein 36 | chr5:23334904-23336388 FORWARD LENGTH=333	2e-99	49.59	GO:0006355	regulation of transcription, DNA-dependent	GO:0003677 GO:0003700	DNA binding; "sequence-specific DNA binding transcription factor activity"
Glyma08g18011	1.85606	0.00856707		UniRef100_G7IGZ6 1-aminocyclopropane-1-carboxylate oxidase n=1 Tax=Medicago truncatula RepID=G7IGZ6_MEDTR	1e-47	98.39	AT3G12900.1 | Symbols: | 2-oxoglutarate (2OG) and Fe(II)-dependent oxygenase superfamily protein | chr3:4104576-4106112 FORWARD LENGTH=357	2e-35	99.19	GO:0055114 GO:0071281 GO:0071369 GO:0071732	oxidation-reduction process; "cellular response to iron ion"; "cellular response to ethylene stimulus"; "cellular response to nitric oxide"	GO:0016491 GO:0016706	oxidoreductase activity; "oxidoreductase activity, acting on paired donors, with incorporation or reduction of molecular oxygen, 2-oxoglutarate as one donor, and incorporation of one atom each of oxygen into both donors"
Glyma20g19720	1.85033	0.00038904		UniRef100_D7L4A6 Disease resistance-responsive family protein n=1 Tax=Arabidopsis lyrata subsp. lyrata RepID=D7L4A6_ARALL	6e-101	90.94	AT4G13580.1 | Symbols: | Disease resistance-responsive (dirigent-like protein) family protein | chr4:7900427-7901161 FORWARD LENGTH=244	2e-102	90.94	NA	NA	GO:0003674	molecular function
Glyma01g44540	1.84877	0.022115		UniRef100_B9RTN6 Lipid binding protein, putative n=1 Tax=Ricinus communis RepID=B9RTN6_RICCO	9e-45	97.66	AT3G22620.1 | Symbols: | Bifunctional inhibitor/lipid-transfer protein/seed storage 2S albumin superfamily protein | chr3:8008615-8009415 FORWARD LENGTH=203	2e-37	95.91	GO:0006869 GO:0010167 GO:0015706	lipid transport; "response to nitrate"; "nitrate transport"	GO:0008289	lipid binding
Glyma10g44370	1.82882	4.47929e-05		NA	NA	NA	NA	NA	NA	NA	NA	NA	NA
Glyma12g31180	1.82317	0.00319046		UniRef100_C6T4E0 Casparian strip membrane protein 5 n=1 Tax=Glycine max RepID=CASP5_SOYBN	1e-154	99.54	AT2G27370.1 | Symbols: | Uncharacterised protein family (UPF0497) | chr2:11708628-11709905 REVERSE LENGTH=221	3e-63	98.17	GO:0007043 GO:0042545	cell-cell junction assembly; "cell wall modification"	GO:0005515 GO:0042803	protein binding; "protein homodimerization activity"
Glyma02g46771	1.82225	0.0346513		UniRef100_B9T469 Metal ion binding protein, putative n=1 Tax=Ricinus communis RepID=B9T469_RICCO	4e-13	91.14	AT4G05030.1 | Symbols: | Copper transport protein family | chr4:2576790-2577974 REVERSE LENGTH=110	2e-12	89.87	NA	NA	GO:0046872	metal ion binding
Glyma11g20700	1.82187	0.000468724		UniRef100_B9SWC6 Structural constituent of cell wall, putative n=1 Tax=Ricinus communis RepID=B9SWC6_RICCO	7e-161	73.02	AT5G60520.1 | Symbols: | Late embryogenesis abundant (LEA) protein-related | chr5:24331787-24332947 REVERSE LENGTH=338	1e-152	75.99	NA	NA	GO:0003674	molecular function
Glyma12g32270	1.81757	0.000232796		UniRef100_G7IKM2 Blue copper protein n=1 Tax=Medicago truncatula RepID=G7IKM2_MEDTR	5e-102	99.54	AT2G32300.1 | Symbols: UCC1 | uclacyanin 1 | chr2:13722510-13723464 FORWARD LENGTH=261	1e-40	55.76	GO:0048765 GO:0048767	root hair cell differentiation; "root hair elongation"	GO:0005507 GO:0009055	copper ion binding; "electron carrier activity"
Glyma03g34551	1.81731	0.007977		UniRef100_A2Q4W6 RNA-binding region RNP-1 (RNA recognition motif) n=1 Tax=Medicago truncatula RepID=A2Q4W6_MEDTR	2e-15	77.13	NA	NA	NA	NA	NA	NA	NA
Glyma14g13000	1.81659	0.0241255		UniRef100_Q7Y1Y7 Sucrose UDP-glucosyltransferase (Fragment) n=1 Tax=Casuarina glauca RepID=Q7Y1Y7_CASGL	1e-37	30.66	AT3G43190.1 | Symbols: SUS4, ATSUS4 | sucrose synthase 4 | chr3:15179204-15182577 REVERSE LENGTH=808	1e-33	30.66	GO:0001666 GO:0005986 GO:0009862 GO:0010310 GO:0019375	response to hypoxia; "sucrose biosynthetic process"; "systemic acquired resistance, salicylic acid mediated signaling pathway"; "regulation of hydrogen peroxide metabolic process"; "galactolipid biosynthetic process"	GO:0008194 GO:0016157 GO:0016757	UDP-glycosyltransferase activity; "sucrose synthase activity"; "transferase activity, transferring glycosyl groups"
Glyma19g40550	1.81423	0.00756008	six hour leaves	UniRef100_Q9SBZ0 Galactinol-raffinose galactosyltransferase n=1 Tax=Vigna angularis RepID=Q9SBZ0_PHAAN	0	99.88	AT4G01970.1 | Symbols: AtSTS, STS | stachyose synthase | chr4:854073-856953 REVERSE LENGTH=876	0	97.56	GO:0006979 GO:0080167	response to oxidative stress; "response to karrikin"	GO:0004553 GO:0047268	hydrolase activity, hydrolyzing O-glycosyl compounds; "galactinol-raffinose galactosyltransferase activity"
Glyma0765s00200	1.80852	0.00104505		UniRef100_Q2YE87 NB-LRR type disease resistance protein Rps1-k-2 n=1 Tax=Glycine max RepID=Q2YE87_SOYBN	0	69.51	AT3G14470.1 | Symbols: | NB-ARC domain-containing disease resistance protein | chr3:4857940-4861104 FORWARD LENGTH=1054	4e-79	60.06	GO:0006952 GO:0009627 GO:0009697	defense response; "systemic acquired resistance"; "salicylic acid biosynthetic process"	GO:0005515 GO:0043531	protein binding; "ADP binding"
Glyma16g03715	1.80675	0.000357407		UniRef100_G7KBM9 Anthocyanidin 3-O-glucosyltransferase n=1 Tax=Medicago truncatula RepID=G7KBM9_MEDTR	0	57.43	AT2G22590.1 | Symbols: | UDP-Glycosyltransferase superfamily protein | chr2:9593012-9594424 FORWARD LENGTH=470	7e-111	57.43	GO:0008152	metabolic process	GO:0016757 GO:0016758	transferase activity, transferring glycosyl groups; "transferase activity, transferring hexosyl groups"
Glyma15g21211	1.80639	0.00242163		UniRef100_G7IDL0 Centromere protein n=1 Tax=Medicago truncatula RepID=G7IDL0_MEDTR	0	100	AT1G03080.1 | Symbols: | kinase interacting (KIP1-like) family protein | chr1:731794-737332 REVERSE LENGTH=1733	0	100	GO:0006612 GO:0008150 GO:0009963 GO:0010363	protein targeting to membrane; "biological process"; "positive regulation of flavonoid biosynthetic process"; "regulation of plant-type hypersensitive response"	GO:0003674	molecular function
Glyma15g13510	1.80586	0.00057569		UniRef100_Q9XFL3 Peroxidase 1 (Fragment) n=1 Tax=Phaseolus vulgaris RepID=Q9XFL3_PHAVU	0	97.43	AT5G06720.1 | Symbols: ATPA2, PA2 | peroxidase 2 | chr5:2077567-2078857 REVERSE LENGTH=335	1e-136	90.86	GO:0002215 GO:0006979 GO:0009908 GO:0055114	defense response to nematode; "response to oxidative stress"; "flower development"; "oxidation-reduction process"	GO:0004601 GO:0020037	peroxidase activity; "heme binding"
Glyma10g08720	1.79766	0.00683004		UniRef100_C6TFL9 Casparian strip membrane protein 1 n=1 Tax=Glycine max RepID=CASP1_SOYBN	9e-134	99.49	AT2G36100.1 | Symbols: | Uncharacterised protein family (UPF0497) | chr2:15159744-15160669 REVERSE LENGTH=206	5e-68	98.97	GO:0007043 GO:0042545	cell-cell junction assembly; "cell wall modification"	GO:0005515 GO:0042803	protein binding; "protein homodimerization activity"
Glyma13g22940	1.7911	0.00958197		UniRef100_B6TLL4 36.4 kDa proline-rich protein n=1 Tax=Zea mays RepID=B6TLL4_MAIZE	2e-43	74.12	AT2G10940.2 | Symbols: | Bifunctional inhibitor/lipid-transfer protein/seed storage 2S albumin superfamily protein | chr2:4311160-4312035 REVERSE LENGTH=291	9e-50	77.19	GO:0006869	lipid transport	GO:0008289	lipid binding
Glyma02g28880	1.78725	0.0171459		UniRef100_Q9XFL6 Peroxidase 5 n=1 Tax=Phaseolus vulgaris RepID=Q9XFL6_PHAVU	0	99.7	AT5G06720.1 | Symbols: ATPA2, PA2 | peroxidase 2 | chr5:2077567-2078857 REVERSE LENGTH=335	3e-173	96.08	GO:0002215 GO:0006979 GO:0009908 GO:0055114	defense response to nematode; "response to oxidative stress"; "flower development"; "oxidation-reduction process"	GO:0004601 GO:0020037	peroxidase activity; "heme binding"
Glyma09g34625	1.76579	0.00335845		NA	NA	NA	NA	NA	NA	NA	NA	NA	NA
Glyma06g38530	1.76313	0.000244737		UniRef100_B9T644 Structural constituent of cell wall, putative n=1 Tax=Ricinus communis RepID=B9T644_RICCO	2e-145	99.71	AT5G54370.1 | Symbols: | Late embryogenesis abundant (LEA) protein-related | chr5:22075334-22076567 FORWARD LENGTH=337	2e-144	99.71	GO:0008150	biological process	GO:0003674	molecular function
Glyma03g28870	1.76187	0.00147714		UniRef100_Q39900 Beta-1,3-glucanase n=1 Tax=Glycine max RepID=Q39900_SOYBN	0	99.71	AT3G57270.1 | Symbols: BG1 | beta-1,3-glucanase 1 | chr3:21191336-21193118 REVERSE LENGTH=340	2e-137	92.46	GO:0005975	carbohydrate metabolic process	GO:0003824 GO:0004553 GO:0043169	catalytic activity; "hydrolase activity, hydrolyzing O-glycosyl compounds"; "cation binding"
Glyma18g53890	1.76085	0.0280056		UniRef100_Q9FY96 Pollen Ole e 1 allergen and extensin family protein n=1 Tax=Arabidopsis thaliana RepID=Q9FY96_ARATH	4e-63	86.76	AT5G13140.1 | Symbols: | Pollen Ole e 1 allergen and extensin family protein | chr5:4170688-4171744 REVERSE LENGTH=267	8e-66	86.76	GO:0000271 GO:0007389 GO:0008150 GO:0008361 GO:0009825 GO:0009926 GO:0009932 GO:0010015 GO:0010817 G	polysaccharide biosynthetic process; "pattern specification process"; "biological process"; "regulation of cell size"; "multidimensional cell growth"; "auxin polar transport"; "cell tip growth"; "root morphogenesis"; "regulation of hormone levels"; "cysteine biosynthetic process"; "growth"; "anthocyanin accumulation in tissues in response to UV light"; "root hair elongation"; "cell wall organizat…	GO:0003674	molecular function
Glyma18g01560	1.75863	0.0233926		UniRef100_G7J2L5 Pectate lyase n=2 Tax=Medicago truncatula RepID=G7J2L5_MEDTR	0	99.26	AT1G67750.1 | Symbols: | Pectate lyase family protein | chr1:25401660-25403165 FORWARD LENGTH=408	0	95.07	GO:0008150	biological process	GO:0030570	pectate lyase activity
Glyma16g01911	1.73892	0.00118594		UniRef100_G7ZZI3 NAC domain protein n=1 Tax=Medicago truncatula RepID=G7ZZI3_MEDTR	2e-87	77.36	AT3G49530.1 | Symbols: ANAC062, NTL6, NAC062 | NAC domain containing protein 62 | chr3:18362639-18364717 REVERSE LENGTH=469	6e-53	40.43	GO:0002679 GO:0006355 GO:0007275 GO:0009814 GO:0010200 GO:0030968 GO:0035556 GO:0070417	respiratory burst involved in defense response; "regulation of transcription, DNA-dependent"; "multicellular organismal development"; "defense response, incompatible interaction"; "response to chitin"; "endoplasmic reticulum unfolded protein response"; "intracellular signal transduction"; "cellular response to cold"	GO:0003677 GO:0003700	DNA binding; "sequence-specific DNA binding transcription factor activity"
Glyma02g36170	1.73732	0.00123013		UniRef100_C6T2E7 Casparian strip membrane protein 2 n=1 Tax=Glycine max RepID=CASP2_SOYBN	4e-135	99.49	AT2G36100.1 | Symbols: | Uncharacterised protein family (UPF0497) | chr2:15159744-15160669 REVERSE LENGTH=206	3e-67	98.47	GO:0007043 GO:0042545	cell-cell junction assembly; "cell wall modification"	GO:0005515 GO:0042803	protein binding; "protein homodimerization activity"
Glyma20g24810	1.73132	0.00436704		UniRef100_O24315 Cinnamate 4-hydroxylase n=2 Tax=Phaseolus vulgaris RepID=O24315_PHAVU	0	95.93	AT2G30490.1 | Symbols: ATC4H, C4H, CYP73A5, REF3 | cinnamate-4-hydroxylase | chr2:12993861-12995683 REVERSE LENGTH=505	0	90.74	GO:0009416 GO:0009555 GO:0009611 GO:0009698 GO:0009699 GO:0009805 GO:0009808 GO:0009963 GO:0032502 G	response to light stimulus; "pollen development"; "response to wounding"; "phenylpropanoid metabolic process"; "phenylpropanoid biosynthetic process"; "coumarin biosynthetic process"; "lignin metabolic process"; "positive regulation of flavonoid biosynthetic process"; "developmental process"; "growth"; "oxidation-reduction process"; "response to karrikin"	GO:0005506 GO:0009055 GO:0016705 GO:0016710 GO:0020037	iron ion binding; "electron carrier activity"; "oxidoreductase activity, acting on paired donors, with incorporation or reduction of molecular oxygen"; "trans-cinnamate 4-monooxygenase activity"; "heme binding"
Glyma16g23790	1.7201	0.000830549		UniRef100_Q5JBT4 Candidate disease-resistance protein SR1 n=1 Tax=Glycine max RepID=Q5JBT4_SOYBN	0	73	AT5G36930.1 | Symbols: | Disease resistance protein (TIR-NBS-LRR class) family | chr5:14567771-14571907 REVERSE LENGTH=1188	2e-158	64.35	GO:0006952 GO:0007165	defense response; "signal transduction"	GO:0043531	ADP binding
Glyma06g41430	1.71638	0.00623635		UniRef100_C6ZS29 TIR-NBS-LRR type disease resistance protein n=1 Tax=Glycine max RepID=C6ZS29_SOYBN	0	98.33	AT5G17680.1 | Symbols: | disease resistance protein (TIR-NBS-LRR class), putative | chr5:5822999-5827153 FORWARD LENGTH=1294	2e-151	96.92	GO:0006952 GO:0007165	defense response; "signal transduction"	GO:0043531	ADP binding
Glyma09g02610	1.70976	0.000495138		UniRef100_Q9XFL3 Peroxidase 1 (Fragment) n=1 Tax=Phaseolus vulgaris RepID=Q9XFL3_PHAVU	0	97.41	AT5G06730.1 | Symbols: | Peroxidase superfamily protein | chr5:2080207-2081621 REVERSE LENGTH=358	4e-136	97.7	GO:0006979 GO:0055114	response to oxidative stress; "oxidation-reduction process"	GO:0004601 GO:0020037	peroxidase activity; "heme binding"
Glyma03g22060	1.69175	0.0322231		UniRef100_G7LF48 TMV resistance protein N n=1 Tax=Medicago truncatula RepID=G7LF48_MEDTR	0	95.12	AT5G36930.2 | Symbols: | Disease resistance protein (TIR-NBS-LRR class) family | chr5:14567771-14571916 REVERSE LENGTH=1191	0	93.18	GO:0006952 GO:0007165	defense response; "signal transduction"	GO:0043531	ADP binding
Glyma10g17850	1.68968	0.0319984		UniRef100_B9S840 Calcium-dependent protein kinase, putative n=1 Tax=Ricinus communis RepID=B9S840_RICCO	3e-141	98.12	AT3G56760.1 | Symbols: | Protein kinase superfamily protein | chr3:21020661-21023756 REVERSE LENGTH=577	4e-135	98.12	GO:0006468 GO:0006499	protein phosphorylation; "N-terminal protein myristoylation"	GO:0004672 GO:0004674 GO:0004723 GO:0005509 GO:0005524 GO:0016301 GO:0016772	protein kinase activity; "protein serine/threonine kinase activity"; "calcium-dependent protein serine/threonine phosphatase activity"; "calcium ion binding"; "ATP binding"; "kinase activity"; "transferase activity, transferring phosphorus-containing groups"
Glyma08g07420	1.67335	0.0129962		UniRef100_G7KBG8 Transcription factor bHLH143 n=1 Tax=Medicago truncatula RepID=G7KBG8_MEDTR	1e-21	98.15	AT5G50011.1 | Symbols: CPuORF37 | conserved peptide upstream open reading frame 37 | chr5:20349114-20349380 FORWARD LENGTH=51	4e-23	98.15	NA	NA	NA	NA
Glyma03g05370	1.67252	0.00597892		UniRef100_Q2YE87 NB-LRR type disease resistance protein Rps1-k-2 n=1 Tax=Glycine max RepID=Q2YE87_SOYBN	0	99.84	AT3G14470.1 | Symbols: | NB-ARC domain-containing disease resistance protein | chr3:4857940-4861104 FORWARD LENGTH=1054	0	79.82	GO:0006952 GO:0009627 GO:0009697	defense response; "systemic acquired resistance"; "salicylic acid biosynthetic process"	GO:0005515 GO:0043531	protein binding; "ADP binding"
Glyma18g46050	1.64529	0.00361539		UniRef100_C0JJH7 Rpp4 candidate 2 n=2 Tax=Glycine max RepID=C0JJH7_SOYBN	0	99.76	AT4G27220.1 | Symbols: | NB-ARC domain-containing disease resistance protein | chr4:13633953-13636712 REVERSE LENGTH=919	1e-55	33.41	GO:0006952	defense response	GO:0043531	ADP binding
Glyma08g03400	1.64242	0.00650654		UniRef100_Q1HAW0 1-aminocyclopropane-1-carboxylic acid synthase 3c n=1 Tax=Malus x domestica RepID=Q1HAW0_MALDO	0	99.55	AT4G26200.1 | Symbols: ACS7, ATACS7 | 1-amino-cyclopropane-1-carboxylate synthase 7 | chr4:13275307-13276946 FORWARD LENGTH=447	0	99.55	GO:0006865 GO:0009058 GO:0009693 GO:0042218	amino acid transport; "biosynthetic process"; "ethylene biosynthetic process"; "1-aminocyclopropane-1-carboxylate biosynthetic process"	GO:0003824 GO:0005515 GO:0016740 GO:0016847 GO:0030170 GO:0042802	catalytic activity; "protein binding"; "transferase activity"; "1-aminocyclopropane-1-carboxylate synthase activity"; "pyridoxal phosphate binding"; "identical protein binding"
Glyma13g34960	1.64078	0.00163973		UniRef100_B9SBB9 D-alanine aminotransferase, putative n=1 Tax=Ricinus communis RepID=B9SBB9_RICCO	1e-159	94.34	AT5G57850.1 | Symbols: | D-aminoacid aminotransferase-like PLP-dependent enzymes superfamily protein | chr5:23435548-23437287 REVERSE LENGTH=373	6e-97	70.44	GO:0008152 GO:0008153 GO:0046654	metabolic process; "para-aminobenzoic acid biosynthetic process"; "tetrahydrofolate biosynthetic process"	GO:0003824 GO:0008696	catalytic activity; "4-amino-4-deoxychorismate lyase activity"
Glyma15g33740	1.63342	0.0272882		UniRef100_B9GL08 2-oxoglutarate-dependent dioxygenase n=1 Tax=Populus trichocarpa RepID=B9GL08_POPTR	1e-124	99.57	AT1G52820.1 | Symbols: | 2-oxoglutarate (2OG) and Fe(II)-dependent oxygenase superfamily protein | chr1:19669216-19670321 FORWARD LENGTH=317	1e-115	99.14	GO:0055114	oxidation-reduction process	GO:0016491 GO:0016706	oxidoreductase activity; "oxidoreductase activity, acting on paired donors, with incorporation or reduction of molecular oxygen, 2-oxoglutarate as one donor, and incorporation of one atom each of oxygen into both donors"
Glyma02g37520	1.63027	0.0230257		UniRef100_G7KBG8 Transcription factor bHLH143 n=1 Tax=Medicago truncatula RepID=G7KBG8_MEDTR	4e-24	98.15	AT5G50011.1 | Symbols: CPuORF37 | conserved peptide upstream open reading frame 37 | chr5:20349114-20349380 FORWARD LENGTH=51	7e-24	98.15	NA	NA	NA	NA
Glyma10g35381	1.62862	0.00547164		UniRef100_Q9SMK9 Phenylalanine ammonia-lyase 2 n=1 Tax=Cicer arietinum RepID=PAL2_CICAR	0	99.85	AT3G53260.1 | Symbols: PAL2, ATPAL2 | phenylalanine ammonia-lyase 2 | chr3:19744256-19746619 REVERSE LENGTH=717	0	99.85	GO:0006559 GO:0006598 GO:0006952 GO:0006979 GO:0009058 GO:0009611 GO:0009698 GO:0009699 GO:0009805 G	L-phenylalanine catabolic process; "polyamine catabolic process"; "defense response"; "response to oxidative stress"; "biosynthetic process"; "response to wounding"; "phenylpropanoid metabolic process"; "phenylpropanoid biosynthetic process"; "coumarin biosynthetic process"; "positive regulation of flavonoid biosynthetic process"; "cellular modified amino acid biosynthetic process"; "response to …	GO:0003824 GO:0016841 GO:0045548	catalytic activity; "ammonia-lyase activity"; "phenylalanine ammonia-lyase activity"
Glyma12g29041	1.62625	0.0437558		NA	NA	NA	NA	NA	NA	NA	NA	NA	NA
Glyma09g31326	1.62403	0.00415757		UniRef100_G7KMN3 Kinase R-like protein n=1 Tax=Medicago truncatula RepID=G7KMN3_MEDTR	4e-22	47.25	NA	NA	NA	NA	NA	NA	NA
Glyma03g16237	1.6202	0.0416991		UniRef100_Q5JBT4 Candidate disease-resistance protein SR1 n=1 Tax=Glycine max RepID=Q5JBT4_SOYBN	3e-169	95.03	AT5G36930.2 | Symbols: | Disease resistance protein (TIR-NBS-LRR class) family | chr5:14567771-14571916 REVERSE LENGTH=1191	2e-26	64.02	GO:0006952 GO:0007165	defense response; "signal transduction"	GO:0043531	ADP binding
Glyma17g36513	1.62	0.0499027		UniRef100_G7I593 Cysteine-rich receptor-like protein kinase n=1 Tax=Medicago truncatula RepID=G7I593_MEDTR	0	99.83	AT3G13690.1 | Symbols: | Protein kinase protein with adenine nucleotide alpha hydrolases-like domain | chr3:4486920-4490011 FORWARD LENGTH=753	5e-131	99.65	GO:0006468 GO:0046777	protein phosphorylation; "protein autophosphorylation"	GO:0004672 GO:0004674 GO:0004713 GO:0005524 GO:0016301 GO:0016772	protein kinase activity; "protein serine/threonine kinase activity"; "protein tyrosine kinase activity"; "ATP binding"; "kinase activity"; "transferase activity, transferring phosphorus-containing groups"
Glyma12g07361	1.61354	0.0346513		UniRef100_B9SWC5 Structural constituent of cell wall, putative n=1 Tax=Ricinus communis RepID=B9SWC5_RICCO	1e-107	96.01	AT5G60520.1 | Symbols: | Late embryogenesis abundant (LEA) protein-related | chr5:24331787-24332947 REVERSE LENGTH=338	5e-102	80.4	NA	NA	GO:0003674	molecular function
Glyma19g31460	1.60779	0.00115302		UniRef100_Q2HRI0 Gibberellin 20 oxidase n=1 Tax=Medicago truncatula RepID=Q2HRI0_MEDTR	9e-122	99.68	AT1G52790.1 | Symbols: | 2-oxoglutarate (2OG) and Fe(II)-dependent oxygenase superfamily protein | chr1:19662194-19663301 REVERSE LENGTH=310	2e-91	96.51	GO:0055114	oxidation-reduction process	GO:0016491 GO:0016706	oxidoreductase activity; "oxidoreductase activity, acting on paired donors, with incorporation or reduction of molecular oxygen, 2-oxoglutarate as one donor, and incorporation of one atom each of oxygen into both donors"
Glyma13g39130	1.60777	0.00316247		UniRef100_C6T4E0 Casparian strip membrane protein 5 n=1 Tax=Glycine max RepID=CASP5_SOYBN	4e-141	99.09	AT2G27370.1 | Symbols: | Uncharacterised protein family (UPF0497) | chr2:11708628-11709905 REVERSE LENGTH=221	1e-64	99.09	GO:0007043 GO:0042545	cell-cell junction assembly; "cell wall modification"	GO:0005515 GO:0042803	protein binding; "protein homodimerization activity"
Glyma18g53740	1.59673	0.00797537		NA	NA	NA	NA	NA	NA	NA	NA	NA	NA
Glyma06g09451	1.59384	0.0150527		UniRef100_G7IPT0 Ubiquitin-conjugating enzyme family protein n=1 Tax=Medicago truncatula RepID=G7IPT0_MEDTR	1e-52	91.48	AT2G33770.1 | Symbols: UBC24, ATUBC24, PHO2 | phosphate 2 | chr2:14277785-14281482 REVERSE LENGTH=907	3e-18	69.32	GO:0006301 GO:0006817 GO:0016036 GO:0055062	postreplication repair; "phosphate ion transport"; "cellular response to phosphate starvation"; "phosphate ion homeostasis"	GO:0004842 GO:0016881	ubiquitin-protein ligase activity; "acid-amino acid ligase activity"
Glyma03g23770	1.59268	0.00446708		UniRef100_B9SIL1 Leucoanthocyanidin dioxygenase, putative n=1 Tax=Ricinus communis RepID=B9SIL1_RICCO	0	97.18	AT3G13610.1 | Symbols: | 2-oxoglutarate (2OG) and Fe(II)-dependent oxygenase superfamily protein | chr3:4449448-4450616 FORWARD LENGTH=361	2e-176	99.44	GO:0009407 GO:0009611 GO:0009805 GO:0010421 GO:0010583 GO:0019748 GO:0055114	toxin catabolic process; "response to wounding"; "coumarin biosynthetic process"; "hydrogen peroxide-mediated programmed cell death"; "response to cyclopentenone"; "secondary metabolic process"; "oxidation-reduction process"	GO:0016491 GO:0016706 GO:0051213	oxidoreductase activity; "oxidoreductase activity, acting on paired donors, with incorporation or reduction of molecular oxygen, 2-oxoglutarate as one donor, and incorporation of one atom each of oxygen into both donors"; "dioxygenase activity"
Glyma20g04470	1.56787	0.0210812		UniRef100_C6T4A0 CASP-like protein 2 n=1 Tax=Glycine max RepID=CSPL2_SOYBN	1e-130	99.47	AT5G15290.1 | Symbols: | Uncharacterised protein family (UPF0497) | chr5:4967094-4967846 FORWARD LENGTH=187	1e-61	88.77	GO:0007043 GO:0042545	cell-cell junction assembly; "cell wall modification"	GO:0005515 GO:0042803	protein binding; "protein homodimerization activity"
Glyma08g38280	1.56744	0.0372893	six hour leaves	UniRef100_G5DXR7 3-hydroxyacyl-CoA dehydratase (Fragment) n=1 Tax=Silene latifolia RepID=G5DXR7_SILLA	5e-122	99.55	AT5G10480.1 | Symbols: PAS2, PEP | Protein-tyrosine phosphatase-like, PTPLA | chr5:3298047-3300048 REVERSE LENGTH=221	2e-121	99.55	GO:0000271 GO:0009825 GO:0009932 GO:0010817 GO:0019344 GO:0030154 GO:0042761 GO:0043481 GO:0048640 G	polysaccharide biosynthetic process; "multidimensional cell growth"; "cell tip growth"; "regulation of hormone levels"; "cysteine biosynthetic process"; "cell differentiation"; "very long-chain fatty acid biosynthetic process"; "anthocyanin accumulation in tissues in response to UV light"; "negative regulation of developmental growth"; "root hair elongation"; "negative regulation of peptidyl-tyro…	GO:0004725 GO:0080023	protein tyrosine phosphatase activity; "3R-hydroxyacyl-CoA dehydratase activity"
Glyma10g38740	1.55802	0.0486502		UniRef100_D7MR29 Hydroxyproline-rich glycoprotein family protein n=1 Tax=Arabidopsis lyrata subsp. lyrata RepID=D7MR29_ARALL	1e-15	48.32	AT5G51680.1 | Symbols: | hydroxyproline-rich glycoprotein family protein | chr5:20997591-20998755 FORWARD LENGTH=343	2e-17	94.97	GO:0008150	biological process	GO:0003674	molecular function
Glyma18g51880	1.54589	0.00590437		UniRef100_G7KSY8 Disease resistance response protein n=1 Tax=Medicago truncatula RepID=G7KSY8_MEDTR	7e-179	99.75	AT2G39430.1 | Symbols: | Disease resistance-responsive (dirigent-like protein) family protein | chr2:16463422-16464390 FORWARD LENGTH=322	5e-97	95.73	GO:0009807 GO:0048765	lignan biosynthetic process; "root hair cell differentiation"	GO:0003674	molecular function
Glyma03g05420	1.54379	0.0150282		UniRef100_Q2YE87 NB-LRR type disease resistance protein Rps1-k-2 n=1 Tax=Glycine max RepID=Q2YE87_SOYBN	0	99.84	AT3G14470.1 | Symbols: | NB-ARC domain-containing disease resistance protein | chr3:4857940-4861104 FORWARD LENGTH=1054	0	78.84	GO:0006952 GO:0009627 GO:0009697	defense response; "systemic acquired resistance"; "salicylic acid biosynthetic process"	GO:0005515 GO:0043531	protein binding; "ADP binding"
Glyma17g11940	1.53703	0.0472057		UniRef100_Q8VWX9 Extensin-like protein (Fragment) n=1 Tax=Cucumis sativus RepID=Q8VWX9_CUCSA	2e-43	53.93	AT2G10940.2 | Symbols: | Bifunctional inhibitor/lipid-transfer protein/seed storage 2S albumin superfamily protein | chr2:4311160-4312035 REVERSE LENGTH=291	1e-44	80.1	GO:0006869	lipid transport	GO:0008289	lipid binding
Glyma11g37610	1.52103	0.0372893		UniRef100_G7J2L5 Pectate lyase n=2 Tax=Medicago truncatula RepID=G7J2L5_MEDTR	0	99.26	AT1G67750.1 | Symbols: | Pectate lyase family protein | chr1:25401660-25403165 FORWARD LENGTH=408	0	95.78	GO:0008150	biological process	GO:0030570	pectate lyase activity
Glyma10g28250	1.51324	0.032497		UniRef100_G7IAD1 R2R3-MYB transcription factor n=1 Tax=Medicago truncatula RepID=G7IAD1_MEDTR	2e-142	99.77	AT1G09540.1 | Symbols: MYB61, ATMYB61 | myb domain protein 61 | chr1:3086333-3087689 FORWARD LENGTH=366	6e-113	99.77	GO:0001944 GO:0006355 GO:0009733 GO:0010089 GO:0010119 GO:0010214 GO:0016132 GO:0044036 GO:0048364	vasculature development; "regulation of transcription, DNA-dependent"; "response to auxin stimulus"; "xylem development"; "regulation of stomatal movement"; "seed coat development"; "brassinosteroid biosynthetic process"; "cell wall macromolecule metabolic process"; "root development"	GO:0003677 GO:0003700	DNA binding; "sequence-specific DNA binding transcription factor activity"
Glyma05g03540	1.50395	0.00170962		UniRef100_B9GW61 AP2/ERF domain-containing transcription factor n=1 Tax=Populus trichocarpa RepID=B9GW61_POPTR	2e-65	99.45	AT5G52020.1 | Symbols: | Integrase-type DNA-binding superfamily protein | chr5:21124192-21124890 REVERSE LENGTH=232	1e-44	94.54	GO:0006355 GO:0045893 GO:0050832	regulation of transcription, DNA-dependent; "positive regulation of transcription, DNA-dependent"; "defense response to fungus"	GO:0003677 GO:0003700	DNA binding; "sequence-specific DNA binding transcription factor activity"
Glyma18g44010	1.49794	0.0424099		UniRef100_G7KV04 UDP-glucuronosyltransferase 2B4 n=1 Tax=Medicago truncatula RepID=G7KV04_MEDTR	0	99.2	AT4G34131.1 | Symbols: UGT73B3 | UDP-glucosyl transferase 73B3 | chr4:16343268-16344713 REVERSE LENGTH=481	1e-128	96.19	GO:0008152 GO:0051707	metabolic process; "response to other organism"	GO:0008194 GO:0016758 GO:0035251 GO:0080043	UDP-glycosyltransferase activity; "transferase activity, transferring hexosyl groups"; "UDP-glucosyltransferase activity"; "quercetin 3-O-glucosyltransferase activity"
Glyma12g00460	1.49524	0.00408721		UniRef100_C6ZRU3 Cytokinin-regulated kinase n=1 Tax=Glycine max RepID=C6ZRU3_SOYBN	0	99.87	AT5G47850.1 | Symbols: CCR4 | CRINKLY4 related 4 | chr5:19378803-19381058 REVERSE LENGTH=751	0	96.1	GO:0006468 GO:0009693 GO:0010200	protein phosphorylation; "ethylene biosynthetic process"; "response to chitin"	GO:0004672 GO:0004674 GO:0005524 GO:0016301 GO:0016772 GO:0042803	protein kinase activity; "protein serine/threonine kinase activity"; "ATP binding"; "kinase activity"; "transferase activity, transferring phosphorus-containing groups"; "protein homodimerization activity"
Glyma01g42500	1.49444	0.0196349		UniRef100_B3TPR9 CBF3 protein n=1 Tax=Glycine max RepID=B3TPR9_SOYBN	6e-166	99.56	AT1G12610.1 | Symbols: DDF1 | Integrase-type DNA-binding superfamily protein | chr1:4290205-4290834 REVERSE LENGTH=209	5e-58	83.7	GO:0006355 GO:0009408 GO:0009414 GO:0009651 GO:0010371 GO:0016049 GO:0048510 GO:0050826	regulation of transcription, DNA-dependent; "response to heat"; "response to water deprivation"; "response to salt stress"; "regulation of gibberellin biosynthetic process"; "cell growth"; "regulation of timing of transition from vegetative to reproductive phase"; "response to freezing"	GO:0003677 GO:0003700 GO:0043565	DNA binding; "sequence-specific DNA binding transcription factor activity"; "sequence-specific DNA binding"
Glyma17g14890	1.4935	0.0372088		UniRef100_G8XQT3 Extensin-like protein n=1 Tax=Glycine max RepID=G8XQT3_SOYBN	6e-68	98.55	AT4G12510.1 | Symbols: | Bifunctional inhibitor/lipid-transfer protein/seed storage 2S albumin superfamily protein | chr4:7417414-7417803 REVERSE LENGTH=129	7e-45	98.55	GO:0006869	lipid transport	GO:0008289	lipid binding
Glyma03g05260	1.4889	0.0469843		UniRef100_Q2YE87 NB-LRR type disease resistance protein Rps1-k-2 n=1 Tax=Glycine max RepID=Q2YE87_SOYBN	1e-161	55.48	AT3G14470.1 | Symbols: | NB-ARC domain-containing disease resistance protein | chr3:4857940-4861104 FORWARD LENGTH=1054	4e-90	56.27	GO:0006952 GO:0009627 GO:0009697	defense response; "systemic acquired resistance"; "salicylic acid biosynthetic process"	GO:0005515 GO:0043531	protein binding; "ADP binding"
Glyma07g12210	1.48596	0.00756008		UniRef100_B9SIK8 Leucoanthocyanidin dioxygenase, putative n=1 Tax=Ricinus communis RepID=B9SIK8_RICCO	0	98.88	AT3G13610.1 | Symbols: | 2-oxoglutarate (2OG) and Fe(II)-dependent oxygenase superfamily protein | chr3:4449448-4450616 FORWARD LENGTH=361	0	98.88	GO:0009407 GO:0009611 GO:0009805 GO:0010421 GO:0010583 GO:0019748 GO:0055114	toxin catabolic process; "response to wounding"; "coumarin biosynthetic process"; "hydrogen peroxide-mediated programmed cell death"; "response to cyclopentenone"; "secondary metabolic process"; "oxidation-reduction process"	GO:0016491 GO:0016706 GO:0051213	oxidoreductase activity; "oxidoreductase activity, acting on paired donors, with incorporation or reduction of molecular oxygen, 2-oxoglutarate as one donor, and incorporation of one atom each of oxygen into both donors"; "dioxygenase activity"
Glyma07g33950	1.48402	0.0158184		UniRef100_A7Y7E3 Leucine-rich repeat-like protein n=1 Tax=Stylosanthes hamata RepID=A7Y7E3_STYHA	1e-118	71.33	AT1G49750.1 | Symbols: | Leucine-rich repeat (LRR) family protein | chr1:18411177-18412779 REVERSE LENGTH=494	1e-108	82.67	GO:0006995	cellular response to nitrogen starvation	NA	NA
Glyma08g01740	1.48323	0.0463091		UniRef100_P12459 Tubulin beta-1 chain n=1 Tax=Glycine max RepID=TBB1_SOYBN	0	99.78	AT5G12250.1 | Symbols: TUB6 | beta-6 tubulin | chr5:3961317-3962971 REVERSE LENGTH=449	0	96.41	GO:0000271 GO:0006084 GO:0006094 GO:0006096 GO:0006184 GO:0006833 GO:0006972 GO:0007010 GO:0007017 G	polysaccharide biosynthetic process; "acetyl-CoA metabolic process"; "gluconeogenesis"; "glycolysis"; "GTP catabolic process"; "water transport"; "hyperosmotic response"; "cytoskeleton organization"; "microtubule-based process"; "microtubule-based movement"; "Golgi organization"; "response to temperature stimulus"; "response to cold"; "response to salt stress"; "gibberellic acid mediated signalin…	GO:0003924 GO:0005198 GO:0005200 GO:0005525	GTPase activity; "structural molecule activity"; "structural constituent of cytoskeleton"; "GTP binding"
Glyma11g21210	1.48105	0.00612968		NA	NA	NA	NA	NA	NA	NA	NA	NA	NA
Glyma12g31290	1.47344	0.0310304		UniRef100_Q10NT0 Expressed protein n=1 Tax=Oryza sativa Japonica Group RepID=Q10NT0_ORYSJ	8e-52	72.77	AT5G16720.1 | Symbols: | Protein of unknown function, DUF593 | chr5:5494309-5496562 FORWARD LENGTH=675	7e-51	86.85	GO:0008150 GO:0016926	biological process; "protein desumoylation"	GO:0003674	molecular function
Glyma20g32135	1.4716	0.00252499		UniRef100_Q9SMK9 Phenylalanine ammonia-lyase 2 n=1 Tax=Cicer arietinum RepID=PAL2_CICAR	0	98.89	AT3G53260.1 | Symbols: PAL2, ATPAL2 | phenylalanine ammonia-lyase 2 | chr3:19744256-19746619 REVERSE LENGTH=717	0	96.52	GO:0006559 GO:0006598 GO:0006952 GO:0006979 GO:0009058 GO:0009611 GO:0009698 GO:0009699 GO:0009805 G	L-phenylalanine catabolic process; "polyamine catabolic process"; "defense response"; "response to oxidative stress"; "biosynthetic process"; "response to wounding"; "phenylpropanoid metabolic process"; "phenylpropanoid biosynthetic process"; "coumarin biosynthetic process"; "positive regulation of flavonoid biosynthetic process"; "cellular modified amino acid biosynthetic process"; "response to …	GO:0003824 GO:0016841 GO:0045548	catalytic activity; "ammonia-lyase activity"; "phenylalanine ammonia-lyase activity"
Glyma14g38170	1.47048	0.0200993		UniRef100_Q40372 Peroxidase n=1 Tax=Medicago truncatula RepID=Q40372_MEDTR	0	90.56	AT5G05340.1 | Symbols: | Peroxidase superfamily protein | chr5:1579142-1580819 REVERSE LENGTH=324	9e-117	83.61	GO:0006979 GO:0055114	response to oxidative stress; "oxidation-reduction process"	GO:0004601 GO:0005515 GO:0020037	peroxidase activity; "protein binding"; "heme binding"
Glyma08g18710	1.46752	0.00362555		UniRef100_B9T548 Nicotianamine synthase, putative n=1 Tax=Ricinus communis RepID=B9T548_RICCO	2e-151	98.95	AT5G56080.1 | Symbols: ATNAS2, NAS2 | nicotianamine synthase 2 | chr5:22711402-22712364 REVERSE LENGTH=320	1e-89	92.33	GO:0010043 GO:0030418 GO:0071281 GO:0071369 GO:0071732	response to zinc ion; "nicotianamine biosynthetic process"; "cellular response to iron ion"; "cellular response to ethylene stimulus"; "cellular response to nitric oxide"	GO:0030410	nicotianamine synthase activity
Glyma05g00420	1.4663	0.0233926		UniRef100_B9SZS5 Respiratory burst oxidase, putative n=1 Tax=Ricinus communis RepID=B9SZS5_RICCO	0	85.14	AT1G64060.1 | Symbols: ATRBOH F, ATRBOHF, RBOHAP108, RBOHF, RBOH F | respiratory burst oxidase protein F | chr1:23770266-23776317 FORWARD LENGTH=944	0	92.69	GO:0000165 GO:0002679 GO:0006612 GO:0006952 GO:0007154 GO:0007165 GO:0007231 GO:0009409 GO:0009414 G	MAPK cascade; "respiratory burst involved in defense response"; "protein targeting to membrane"; "defense response"; "cell communication"; "signal transduction"; "osmosensory signaling pathway"; "response to cold"; "response to water deprivation"; "response to wounding"; "systemic acquired resistance"; "salicylic acid biosynthetic process"; "response to ethylene stimulus"; "response to auxin stim…	GO:0004601 GO:0005506 GO:0005509 GO:0009055 GO:0016174 GO:0016491 GO:0050660 GO:0050664	peroxidase activity; "iron ion binding"; "calcium ion binding"; "electron carrier activity"; "NAD(P)H oxidase activity"; "oxidoreductase activity"; "flavin adenine dinucleotide binding"; "oxidoreductase activity, acting on NAD(P)H, oxygen as acceptor"
Glyma16g03770	1.46497	0.00720234		UniRef100_F5BSM3 Ferric reductase n=1 Tax=Lotus japonicus RepID=F5BSM3_LOTJA	0	99.44	AT1G01580.1 | Symbols: FRO2, FRD1, ATFRO2 | ferric reduction oxidase 2 | chr1:209395-212810 FORWARD LENGTH=725	0	96.66	GO:0009617 GO:0009735 GO:0015688 GO:0055072 GO:0055114	response to bacterium; "response to cytokinin stimulus"; "iron chelate transport"; "iron ion homeostasis"; "oxidation-reduction process"	GO:0000293 GO:0005506 GO:0009055 GO:0016491 GO:0050660	ferric-chelate reductase activity; "iron ion binding"; "electron carrier activity"; "oxidoreductase activity"; "flavin adenine dinucleotide binding"
Glyma13g36930	1.46188	0.0139669	one hour leaves	UniRef100_A9XTK9 Fasciclin-like arabinogalactan protein 4 n=1 Tax=Gossypium hirsutum RepID=A9XTK9_GOSHI	1e-71	98.01	AT2G20520.1 | Symbols: FLA6 | FASCICLIN-like arabinogalactan 6 | chr2:8840663-8841406 FORWARD LENGTH=247	5e-74	99.6	GO:0010054 GO:0016132	trichoblast differentiation; "brassinosteroid biosynthetic process"	NA	NA
Glyma19g39590	1.46069	0.0117561		UniRef100_G7KRS9 MORC family CW-type zinc finger protein n=1 Tax=Medicago truncatula RepID=G7KRS9_MEDTR	0	99.94	AT3G62900.1 | Symbols: | CW-type Zinc Finger | chr3:23248868-23254810 REVERSE LENGTH=1465	8e-95	66.4	GO:0008150	biological process	GO:0008270	zinc ion binding
Glyma04g40591	1.45742	0.0233926		UniRef100_J3JRE1 Caffeic acid-O-methyltransferase (Fragment) n=1 Tax=Medicago falcata RepID=J3JRE1_MEDFA	9e-34	95.65	AT5G54160.1 | Symbols: ATOMT1, OMT1 | O-methyltransferase 1 | chr5:21982075-21984167 FORWARD LENGTH=363	5e-30	95.65	GO:0006598 GO:0009611 GO:0009698 GO:0009805 GO:0009809 GO:0009963 GO:0016126 GO:0042398 GO:0051555	polyamine catabolic process; "response to wounding"; "phenylpropanoid metabolic process"; "coumarin biosynthetic process"; "lignin biosynthetic process"; "positive regulation of flavonoid biosynthetic process"; "sterol biosynthetic process"; "cellular modified amino acid biosynthetic process"; "flavonol biosynthetic process"	GO:0030744 GO:0030755 GO:0033799 GO:0047763	luteolin O-methyltransferase activity; "quercetin 3-O-methyltransferase activity"; "myricetin 3'-O-methyltransferase activity"; "caffeate O-methyltransferase activity"
Glyma17g14930	1.44141	0.0499027		UniRef100_C6SVJ1 Proline-rich protein n=1 Tax=Glycine max RepID=C6SVJ1_SOYBN	6e-65	99.24	AT2G45180.1 | Symbols: | Bifunctional inhibitor/lipid-transfer protein/seed storage 2S albumin superfamily protein | chr2:18626377-18626781 FORWARD LENGTH=134	6e-44	98.48	GO:0000038 GO:0006869 GO:0042335	very long-chain fatty acid metabolic process; "lipid transport"; "cuticle development"	GO:0008289	lipid binding
Glyma05g22180	1.42484	0.0499027	six hour leaves	UniRef100_O24080 Peroxidase2 n=1 Tax=Medicago sativa RepID=O24080_MEDSA	0	99.69	AT5G67400.1 | Symbols: RHS19 | root hair specific 19 | chr5:26894896-26896300 FORWARD LENGTH=329	6e-160	99.69	GO:0006979 GO:0010054 GO:0055114	response to oxidative stress; "trichoblast differentiation"; "oxidation-reduction process"	GO:0004601 GO:0020037	peroxidase activity; "heme binding"
Glyma15g35951	1.42468	0.0457249		UniRef100_G7JRC5 RNA-binding protein n=1 Tax=Medicago truncatula RepID=G7JRC5_MEDTR	1e-64	67.72	AT1G22910.2 | Symbols: | RNA-binding (RRM/RBD/RNP motifs) family protein | chr1:8105808-8107618 FORWARD LENGTH=242	3e-53	60.76	GO:0000398 GO:0008150	mRNA splicing, via spliceosome; "biological process"	GO:0000166 GO:0003676 GO:0003723	nucleotide binding; "nucleic acid binding"; "RNA binding"
Glyma18g16720	1.42209	0.00783484		UniRef100_B9S2E0 Curved DNA-binding protein, putative n=1 Tax=Ricinus communis RepID=B9S2E0_RICCO	4e-117	97.59	AT1G59725.1 | Symbols: | DNAJ heat shock family protein | chr1:21950738-21952210 FORWARD LENGTH=331	2e-107	98.28	GO:0006457	protein folding	GO:0031072 GO:0051082	heat shock protein binding; "unfolded protein binding"
Glyma07g06914	1.40491	0.00734254	six hour roots	UniRef100_C0JJJ2 Rpp4 candidate 3 n=3 Tax=Glycine max RepID=C0JJJ2_SOYBN	0	99.95	AT4G27220.1 | Symbols: | NB-ARC domain-containing disease resistance protein | chr4:13633953-13636712 REVERSE LENGTH=919	3e-52	36.34	GO:0006952	defense response	GO:0043531	ADP binding
Glyma01g41990	1.39148	0.0155133		UniRef100_G7JK43 Acid beta-fructofuranosidase n=1 Tax=Medicago truncatula RepID=G7JK43_MEDTR	0	96.6	AT1G12240.1 | Symbols: ATBETAFRUCT4, VAC-INV | Glycosyl hydrolases family 32 protein | chr1:4153699-4157457 FORWARD LENGTH=664	0	98.67	GO:0005975 GO:0006816 GO:0007030 GO:0009617 GO:0009651 GO:0071370 GO:0080022	carbohydrate metabolic process; "calcium ion transport"; "Golgi organization"; "response to bacterium"; "response to salt stress"; "cellular response to gibberellin stimulus"; "primary root development"	GO:0004553 GO:0004564 GO:0004575	hydrolase activity, hydrolyzing O-glycosyl compounds; "beta-fructofuranosidase activity"; "sucrose alpha-glucosidase activity"
Glyma17g17730	1.38784	0.0499027		UniRef100_O24080 Peroxidase2 n=1 Tax=Medicago sativa RepID=O24080_MEDSA	0	99.69	AT5G67400.1 | Symbols: RHS19 | root hair specific 19 | chr5:26894896-26896300 FORWARD LENGTH=329	2e-161	99.69	GO:0006979 GO:0010054 GO:0055114	response to oxidative stress; "trichoblast differentiation"; "oxidation-reduction process"	GO:0004601 GO:0020037	peroxidase activity; "heme binding"
Glyma07g18225	1.38524	0.00441214		UniRef100_Q9AYM5 CPRD49 protein n=1 Tax=Vigna unguiculata RepID=Q9AYM5_VIGUN	8e-84	93.25	AT3G11210.1 | Symbols: | SGNH hydrolase-type esterase superfamily protein | chr3:3511101-3512899 REVERSE LENGTH=256	3e-63	93.87	GO:0006629	lipid metabolic process	GO:0004091 GO:0016787 GO:0016788	carboxylesterase activity; "hydrolase activity"; "hydrolase activity, acting on ester bonds"
Glyma09g24751	1.37551	0.0147748		NA	NA	NA	NA	NA	NA	NA	NA	NA	NA
Glyma05g32763	1.37097	0.0187081		NA	NA	NA	NA	NA	NA	NA	NA	NA	NA
Glyma03g29090	1.36667	0.0298131		UniRef100_G7KTG8 Glycosyltransferase n=1 Tax=Medicago truncatula RepID=G7KTG8_MEDTR	0	99.81	AT2G41640.1 | Symbols: | Glycosyltransferase family 61 protein | chr2:17360654-17362391 FORWARD LENGTH=500	0	97.96	GO:0010200	response to chitin	GO:0016757	transferase activity, transferring glycosyl groups
Glyma03g31620	1.36176	0.0467218		UniRef100_B9SZ60 Prenylated Rab acceptor protein, putative n=1 Tax=Ricinus communis RepID=B9SZ60_RICCO	1e-45	95.05	AT1G55190.1 | Symbols: PRA1.F2, PRA7 | PRA1 (Prenylated rab acceptor) family protein | chr1:20588450-20589019 FORWARD LENGTH=189	6e-44	86.63	GO:0016192	vesicle-mediated transport	NA	NA
Glyma07g03990	1.35733	0.0495571		UniRef100_F8WLA2 Ankyrin repeat family protein n=1 Tax=Citrus unshiu RepID=F8WLA2_CITUN	3e-07	58.62	NA	NA	NA	NA	NA	NA	NA
Glyma06g14210	1.33904	0.0286601		UniRef100_F8SMC0 S-adenosyl-L-methionine: caffeic acid 3-0-methyltransferase n=1 Tax=Glycine max RepID=F8SMC0_SOYBN	0	99.18	AT5G54160.1 | Symbols: ATOMT1, OMT1 | O-methyltransferase 1 | chr5:21982075-21984167 FORWARD LENGTH=363	0	99.18	GO:0006598 GO:0009611 GO:0009698 GO:0009805 GO:0009809 GO:0009963 GO:0016126 GO:0042398 GO:0051555	polyamine catabolic process; "response to wounding"; "phenylpropanoid metabolic process"; "coumarin biosynthetic process"; "lignin biosynthetic process"; "positive regulation of flavonoid biosynthetic process"; "sterol biosynthetic process"; "cellular modified amino acid biosynthetic process"; "flavonol biosynthetic process"	GO:0030744 GO:0030755 GO:0033799 GO:0047763	luteolin O-methyltransferase activity; "quercetin 3-O-methyltransferase activity"; "myricetin 3'-O-methyltransferase activity"; "caffeate O-methyltransferase activity"
Glyma13g21540	1.33207	0.00631774		UniRef100_I1LZG1 Fructose-bisphosphate aldolase n=1 Tax=Glycine max RepID=I1LZG1_SOYBN	0	99.72	AT2G36460.1 | Symbols: | Aldolase superfamily protein | chr2:15296929-15298387 REVERSE LENGTH=358	0	99.72	GO:0006096 GO:0006098 GO:0009651 GO:0046686	glycolysis; "pentose-phosphate shunt"; "response to salt stress"; "response to cadmium ion"	GO:0003824 GO:0004332 GO:0005507	catalytic activity; "fructose-bisphosphate aldolase activity"; "copper ion binding"
Glyma19g33381	1.31707	0.0201899		UniRef100_G7I2T6 Gibberellic acid receptor-b n=1 Tax=Medicago truncatula RepID=G7I2T6_MEDTR	5e-44	100	AT3G63010.1 | Symbols: ATGID1B, GID1B | alpha/beta-Hydrolases superfamily protein | chr3:23289717-23290998 FORWARD LENGTH=358	4e-37	91.3	GO:0000165 GO:0000303 GO:0006612 GO:0007154 GO:0007165 GO:0008152 GO:0008219 GO:0009409 GO:0009414 G	MAPK cascade; "response to superoxide"; "protein targeting to membrane"; "cell communication"; "signal transduction"; "metabolic process"; "cell death"; "response to cold"; "response to water deprivation"; "response to ethylene stimulus"; "response to auxin stimulus"; "response to abscisic acid stimulus"; "abscisic acid mediated signaling pathway"; "response to gibberellin stimulus"; "gibberellic…	GO:0005515 GO:0016787	protein binding; "hydrolase activity"
Glyma08g28974	1.31016	0.0264838		UniRef100_G7KSY8 Disease resistance response protein n=1 Tax=Medicago truncatula RepID=G7KSY8_MEDTR	1e-169	99.73	AT2G39430.1 | Symbols: | Disease resistance-responsive (dirigent-like protein) family protein | chr2:16463422-16464390 FORWARD LENGTH=322	2e-97	95.41	GO:0009807 GO:0048765	lignan biosynthetic process; "root hair cell differentiation"	GO:0003674	molecular function
Glyma06g41380	1.3068	0.0142305		UniRef100_C6ZS29 TIR-NBS-LRR type disease resistance protein n=1 Tax=Glycine max RepID=C6ZS29_SOYBN	0	69.84	AT1G69550.1 | Symbols: | disease resistance protein (TIR-NBS-LRR class) | chr1:26148836-26153374 REVERSE LENGTH=1400	1e-179	83.91	GO:0006952 GO:0007165	defense response; "signal transduction"	GO:0000166 GO:0017111 GO:0043531	nucleotide binding; "nucleoside-triphosphatase activity"; "ADP binding"
Glyma09g07100	1.29106	0.0238839		UniRef100_C6F122 Beta-galactosidase n=2 Tax=Glycine max RepID=C6F122_SOYBN	0	99.84	AT4G26140.2 | Symbols: BGAL12 | beta-galactosidase 12 | chr4:13243674-13247823 REVERSE LENGTH=636	0	99.35	GO:0005975 GO:0005990 GO:0019513 GO:0019515	carbohydrate metabolic process; "lactose catabolic process"; "lactose catabolic process, using glucoside 3-dehydrogenase"; "lactose catabolic process via UDP-galactose"	GO:0003824 GO:0004553 GO:0004565 GO:0043169	catalytic activity; "hydrolase activity, hydrolyzing O-glycosyl compounds"; "beta-galactosidase activity"; "cation binding"
Glyma13g06860	1.28953	0.0230257		UniRef100_Q2HSE9 Pollen Ole e 1 allergen and extensin n=1 Tax=Medicago truncatula RepID=Q2HSE9_MEDTR	1e-59	42.82	AT5G15780.1 | Symbols: | Pollen Ole e 1 allergen and extensin family protein | chr5:5144898-5146297 REVERSE LENGTH=401	4e-36	42.25	GO:0008150	biological process	GO:0003674	molecular function
Glyma03g28630	1.28861	0.0313593		UniRef100_G7KRQ0 Transcription factor ORG2 n=1 Tax=Medicago truncatula RepID=G7KRQ0_MEDTR	8e-73	88.43	AT3G56970.1 | Symbols: BHLH038, ORG2 | basic helix-loop-helix (bHLH) DNA-binding superfamily protein | chr3:21084204-21085094 REVERSE LENGTH=253	5e-52	97.93	GO:0006355 GO:0055072	regulation of transcription, DNA-dependent; "iron ion homeostasis"	GO:0003677 GO:0003700 GO:0005515	DNA binding; "sequence-specific DNA binding transcription factor activity"; "protein binding"
Glyma13g06530	1.28087	0.0487906		UniRef100_C6ZRM8 FERONIA receptor-like kinase n=1 Tax=Glycine max RepID=C6ZRM8_SOYBN	0	92.76	AT3G51550.1 | Symbols: FER | Malectin/receptor-like protein kinase family protein | chr3:19117877-19120564 REVERSE LENGTH=895	0	93.45	GO:0000902 GO:0006007 GO:0006096 GO:0006468 GO:0006833 GO:0006972 GO:0007030 GO:0009266 GO:0009651 G	cell morphogenesis; "glucose catabolic process"; "glycolysis"; "protein phosphorylation"; "water transport"; "hyperosmotic response"; "Golgi organization"; "response to temperature stimulus"; "response to salt stress"; "post-embryonic development"; "response to ozone"; "pollen tube reception"; "cell growth"; "cellulose biosynthetic process"; "response to cadmium ion"; "protein autophosphorylation…	GO:0004672 GO:0004674 GO:0005524 GO:0016301 GO:0016772	protein kinase activity; "protein serine/threonine kinase activity"; "ATP binding"; "kinase activity"; "transferase activity, transferring phosphorus-containing groups"
Glyma19g01100	1.27997	0.0456236		UniRef100_D2DWB2 Kinesin light chain-like protein n=1 Tax=Phaseolus vulgaris RepID=D2DWB2_PHAVU	0	99.86	AT3G27960.1 | Symbols: | Tetratricopeptide repeat (TPR)-like superfamily protein | chr3:10380513-10382593 REVERSE LENGTH=663	0	95.44	GO:0009860 GO:0031347	pollen tube growth; "regulation of defense response"	NA	NA
Glyma03g35980	1.27128	0.032518		UniRef100_Q8S8Z8 Syringolide-induced protein B13-1-9 n=1 Tax=Glycine max RepID=Q8S8Z8_SOYBN	6e-123	86.09	AT2G35980.1 | Symbols: YLS9, NHL10, ATNHL10 | Late embryogenesis abundant (LEA) hydroxyproline-rich glycoprotein family | chr2:15110635-15111318 FORWARD LENGTH=227	5e-63	99.57	GO:0000165 GO:0002679 GO:0006612 GO:0006944 GO:0009862 GO:0009867 GO:0010150 GO:0010200 GO:0010310 G	MAPK cascade; "respiratory burst involved in defense response"; "protein targeting to membrane"; "cellular membrane fusion"; "systemic acquired resistance, salicylic acid mediated signaling pathway"; "jasmonic acid mediated signaling pathway"; "leaf senescence"; "response to chitin"; "regulation of hydrogen peroxide metabolic process"; "regulation of plant-type hypersensitive response"; "negative…	GO:0003674	molecular function
Glyma20g26790	1.2707	0.0296401		UniRef100_Q9LH40 Gb|AAF18723.1 n=2 Tax=Arabidopsis thaliana RepID=Q9LH40_ARATH	1e-13	43.14	AT3G19550.1 | Symbols: | unknown protein; FUNCTIONS IN: molecular_function unknown; INVOLVED IN: biological_process unknown; LOCATED IN: mitochondrion; EXPRESSED IN: 15 plant structures; EXPRESSED DURING: 9 growth stages; Has 36 Blast hits to 36 proteins in 8 species: Archae - 0; Bacteria - 0; Metazoa - 0; Fungi - 0; Plants - 36; Viruses - 0; Other Eukaryotes - 0 (source: NCBI BLink). | chr3:6787…	3e-19	97.06	GO:0008150	biological process	GO:0003674	molecular function
Glyma07g32010	1.2592	0.0387082		UniRef100_E4MYA4 mRNA, clone: RTFL01-47-G18 n=1 Tax=Eutrema halophilum RepID=E4MYA4_THEHA	0	99.35	AT1G28380.1 | Symbols: NSL1 | MAC/Perforin domain-containing protein | chr1:9963696-9966060 FORWARD LENGTH=612	0	98.2	GO:0000165 GO:0002679 GO:0006612 GO:0006820 GO:0006862 GO:0006888 GO:0006944 GO:0006955 GO:0006984 G	MAPK cascade; "respiratory burst involved in defense response"; "protein targeting to membrane"; "anion transport"; "nucleotide transport"; "ER to Golgi vesicle-mediated transport"; "cellular membrane fusion"; "immune response"; "ER-nucleus signaling pathway"; "cell death"; "detection of biotic stimulus"; "plant-type hypersensitive response"; "systemic acquired resistance"; "response to salt stre…	GO:0003674	molecular function
Glyma09g31110	1.25165	0.0361589		UniRef100_G7KMJ3 Mitochondrial protein, putative n=2 Tax=Medicago truncatula RepID=G7KMJ3_MEDTR	2e-25	87.17	NA	NA	NA	NA	NA	NA	NA
Glyma18g04650	1.24268	0.0286453	six hour roots	UniRef100_C6TJN5 Glutamine synthetase n=1 Tax=Glycine max RepID=C6TJN5_SOYBN	2e-28	58.54	AT5G37600.1 | Symbols: ATGSR1, GLN1;1, GSR 1, ATGLN1;1 | glutamine synthase clone R1 | chr5:14933574-14935656 REVERSE LENGTH=356	2e-29	58.54	GO:0009744 GO:0009749 GO:0009750 GO:0010150 GO:0042128	response to sucrose stimulus; "response to glucose stimulus"; "response to fructose stimulus"; "leaf senescence"; "nitrate assimilation"	GO:0003824 GO:0004356 GO:0005507 GO:0005515	catalytic activity; "glutamate-ammonia ligase activity"; "copper ion binding"; "protein binding"
Glyma13g18940	1.24207	0.0197705		UniRef100_B9GRC8 Glycosyltransferase, CAZy family GT47 n=1 Tax=Populus trichocarpa RepID=B9GRC8_POPTR	0	98.65	AT2G20370.1 | Symbols: KAM1, MUR3 | Exostosin family protein | chr2:8792355-8794214 FORWARD LENGTH=619	0	98.65	GO:0009826 GO:0009863 GO:0009969 GO:0010256 GO:0042353	unidimensional cell growth; "salicylic acid mediated signaling pathway"; "xyloglucan biosynthetic process"; "endomembrane system organization"; "fucose biosynthetic process"	GO:0003824 GO:0016757	catalytic activity; "transferase activity, transferring glycosyl groups"
Glyma16g01890	1.24082	0.038809		UniRef100_G7ZZ41 Calcium-binding protein, putative n=1 Tax=Medicago truncatula RepID=G7ZZ41_MEDTR	0	99.16	AT1G02270.1 | Symbols: | Calcium-binding endonuclease/exonuclease/phosphatase family | chr1:443301-446197 REVERSE LENGTH=484	0	88.4	GO:0009409	response to cold	GO:0003824 GO:0005509	catalytic activity; "calcium ion binding"
Glyma09g05230	1.22791	0.0210812	one hour leaves	UniRef100_Q9SMK5 Plasma membrane intrinsic polypeptide n=1 Tax=Cicer arietinum RepID=Q9SMK5_CICAR	5e-63	87.5	AT4G20260.6 | Symbols: PCAP1 | plasma-membrane associated cation-binding protein 1 | chr4:10941593-10943227 FORWARD LENGTH=166	2e-53	71.63	GO:0006499 GO:0006816 GO:0006970 GO:0007030 GO:0009409 GO:0009414 GO:0009651 GO:0010350 GO:0018008 G	N-terminal protein myristoylation; "calcium ion transport"; "response to osmotic stress"; "Golgi organization"; "response to cold"; "response to water deprivation"; "response to salt stress"; "cellular response to magnesium starvation"; "N-terminal peptidyl-glycine N-myristoylation"; "negative regulation of microtubule polymerization"; "positive regulation of microtubule depolymerization"; "cellu…	GO:0005507 GO:0005509 GO:0005515 GO:0005516 GO:0005546 GO:0005547 GO:0008017 GO:0043325 GO:0080025	copper ion binding; "calcium ion binding"; "protein binding"; "calmodulin binding"; "phosphatidylinositol-4,5-bisphosphate binding"; "phosphatidylinositol-3,4,5-trisphosphate binding"; "microtubule binding"; "phosphatidylinositol-3,4-bisphosphate binding"; "phosphatidylinositol-3,5-bisphosphate binding"
Glyma05g36990	1.22483	0.0339257		UniRef100_Q94BT3 AT5g41810/K16L22_9 n=1 Tax=Arabidopsis thaliana RepID=Q94BT3_ARATH	8e-32	98.93	AT5G41810.2 | Symbols: | unknown protein; BEST Arabidopsis thaliana protein match is: unknown protein (TAIR:AT1G64340.1); Has 514 Blast hits to 437 proteins in 98 species: Archae - 0; Bacteria - 21; Metazoa - 115; Fungi - 53; Plants - 52; Viruses - 5; Other Eukaryotes - 268 (source: NCBI BLink). | chr5:16738302-16739474 FORWARD LENGTH=279	4e-34	89.84	GO:0008150	biological process	GO:0003674	molecular function
Glyma04g41990	1.21628	0.0396596		UniRef100_Q43016 Alcohol dehydrogenase-1F n=1 Tax=Phaseolus acutifolius RepID=Q43016_PHAAT	0	99.74	AT1G77120.1 | Symbols: ADH1, ADH, ATADH, ATADH1 | alcohol dehydrogenase 1 | chr1:28975509-28977216 FORWARD LENGTH=379	0	98.95	GO:0001666 GO:0006970 GO:0009651 GO:0009862 GO:0010310 GO:0045333 GO:0046686 GO:0055114	response to hypoxia; "response to osmotic stress"; "response to salt stress"; "systemic acquired resistance, salicylic acid mediated signaling pathway"; "regulation of hydrogen peroxide metabolic process"; "cellular respiration"; "response to cadmium ion"; "oxidation-reduction process"	GO:0000166 GO:0004022 GO:0008270 GO:0016491	nucleotide binding; "alcohol dehydrogenase (NAD) activity"; "zinc ion binding"; "oxidoreductase activity"
Glyma17g32711	1.20633	0.0491998		UniRef100_G7KJM2 Kinase-like protein n=1 Tax=Medicago truncatula RepID=G7KJM2_MEDTR	0	89.8	AT5G38260.1 | Symbols: | Protein kinase superfamily protein | chr5:15283692-15285837 REVERSE LENGTH=638	3e-100	92.11	GO:0006468	protein phosphorylation	GO:0004672 GO:0004674 GO:0005524 GO:0016301 GO:0016772	protein kinase activity; "protein serine/threonine kinase activity"; "ATP binding"; "kinase activity"; "transferase activity, transferring phosphorus-containing groups"
Glyma03g35920	1.20545	0.0497072		UniRef100_B0ZC11 Hairpin-inducing protein n=1 Tax=Casuarina glauca RepID=B0ZC11_CASGL	6e-86	98.65	AT2G35980.1 | Symbols: YLS9, NHL10, ATNHL10 | Late embryogenesis abundant (LEA) hydroxyproline-rich glycoprotein family | chr2:15110635-15111318 FORWARD LENGTH=227	6e-77	97.75	GO:0000165 GO:0002679 GO:0006612 GO:0006944 GO:0009862 GO:0009867 GO:0010150 GO:0010200 GO:0010310 G	MAPK cascade; "respiratory burst involved in defense response"; "protein targeting to membrane"; "cellular membrane fusion"; "systemic acquired resistance, salicylic acid mediated signaling pathway"; "jasmonic acid mediated signaling pathway"; "leaf senescence"; "response to chitin"; "regulation of hydrogen peroxide metabolic process"; "regulation of plant-type hypersensitive response"; "negative…	GO:0003674	molecular function
Glyma16g07060	1.20143	0.0366056		UniRef100_G7ICH5 Receptor protein kinase-like protein n=1 Tax=Medicago truncatula RepID=G7ICH5_MEDTR	0	98.78	AT1G35710.1 | Symbols: | Protein kinase family protein with leucine-rich repeat domain | chr1:13220940-13224386 FORWARD LENGTH=1120	0	95.91	GO:0000165 GO:0006468 GO:0007169 GO:0009814	MAPK cascade; "protein phosphorylation"; "transmembrane receptor protein tyrosine kinase signaling pathway"; "defense response, incompatible interaction"	GO:0004672 GO:0004674 GO:0004713 GO:0005524 GO:0016772	protein kinase activity; "protein serine/threonine kinase activity"; "protein tyrosine kinase activity"; "ATP binding"; "transferase activity, transferring phosphorus-containing groups"
Glyma15g16560	1.16389	0.0276683	one hour leaves	UniRef100_Q9SMK5 Plasma membrane intrinsic polypeptide n=1 Tax=Cicer arietinum RepID=Q9SMK5_CICAR	2e-62	59.36	AT4G20260.3 | Symbols: ATPCAP1, PCAP1 | plasma-membrane associated cation-binding protein 1 | chr4:10941593-10943227 FORWARD LENGTH=225	2e-52	78.54	GO:0006499 GO:0006816 GO:0006970 GO:0007030 GO:0009409 GO:0009414 GO:0009651 GO:0010350 GO:0018008 G	N-terminal protein myristoylation; "calcium ion transport"; "response to osmotic stress"; "Golgi organization"; "response to cold"; "response to water deprivation"; "response to salt stress"; "cellular response to magnesium starvation"; "N-terminal peptidyl-glycine N-myristoylation"; "negative regulation of microtubule polymerization"; "positive regulation of microtubule depolymerization"; "cellu…	GO:0005507 GO:0005509 GO:0005515 GO:0005516 GO:0005546 GO:0005547 GO:0008017 GO:0043325 GO:0080025	copper ion binding; "calcium ion binding"; "protein binding"; "calmodulin binding"; "phosphatidylinositol-4,5-bisphosphate binding"; "phosphatidylinositol-3,4,5-trisphosphate binding"; "microtubule binding"; "phosphatidylinositol-3,4-bisphosphate binding"; "phosphatidylinositol-3,5-bisphosphate binding"
Glyma02g07520	1.14884	0.0495571		UniRef100_Q2HRV3 Disease resistance n=1 Tax=Medicago truncatula RepID=Q2HRV3_MEDTR	5e-70	96.73	AT1G52140.1 | Symbols: | unknown protein; BEST Arabidopsis thaliana protein match is: unknown protein (TAIR:AT3G16330.1); Has 114 Blast hits to 114 proteins in 15 species: Archae - 0; Bacteria - 0; Metazoa - 0; Fungi - 0; Plants - 114; Viruses - 0; Other Eukaryotes - 0 (source: NCBI BLink). | chr1:19407559-19408185 REVERSE LENGTH=208	9e-26	95.79	GO:0008150	biological process	GO:0003674	molecular function
Glyma02g14350	1.14513	0.0361589		UniRef100_Q9LI83 Phospholipid-transporting ATPase 10 n=1 Tax=Arabidopsis thaliana RepID=ALA10_ARATH	0	97.5	AT1G68710.1 | Symbols: | ATPase E1-E2 type family protein / haloacid dehalogenase-like hydrolase family protein | chr1:25793498-25797975 REVERSE LENGTH=1200	0	98.25	GO:0006812 GO:0008152 GO:0015914	cation transport; "metabolic process"; "phospholipid transport"	GO:0000166 GO:0000287 GO:0003824 GO:0004012 GO:0005524 GO:0015662 GO:0016820 GO:0046872	nucleotide binding; "magnesium ion binding"; "catalytic activity"; "phospholipid-translocating ATPase activity"; "ATP binding"; "ATPase activity, coupled to transmembrane movement of ions, phosphorylative mechanism"; "hydrolase activity, acting on acid anhydrides, catalyzing transmembrane movement of substances"; "metal ion binding"
Glyma18g08930	1.13349	0.0469843		UniRef100_G7IUZ1 Cytochrome P450 n=1 Tax=Medicago truncatula RepID=G7IUZ1_MEDTR	0	99.6	AT3G26300.1 | Symbols: CYP71B34 | cytochrome P450, family 71, subfamily B, polypeptide 34 | chr3:9639199-9640866 REVERSE LENGTH=500	5e-133	96.79	GO:0055114	oxidation-reduction process	GO:0005506 GO:0009055 GO:0016705 GO:0019825 GO:0020037	iron ion binding; "electron carrier activity"; "oxidoreductase activity, acting on paired donors, with incorporation or reduction of molecular oxygen"; "oxygen binding"; "heme binding"
Glyma13g00950	-1.14658	0.0336634		UniRef100_E3V058 Aintegumenta-like 5 n=1 Tax=Glycine max RepID=E3V058_SOYBN	0	97.54	AT5G57390.1 | Symbols: AIL5, CHO1, EMK | AINTEGUMENTA-like 5 | chr5:23253459-23256437 REVERSE LENGTH=558	2e-146	62.95	GO:0006355 GO:0009640 GO:0009737 GO:0009791 GO:0009793 GO:0009845 GO:0009887 GO:0009909 GO:0009933 G	regulation of transcription, DNA-dependent; "photomorphogenesis"; "response to abscisic acid stimulus"; "post-embryonic development"; "embryo development ending in seed dormancy"; "seed germination"; "organ morphogenesis"; "regulation of flower development"; "meristem structural organization"; "seed dormancy process"; "sugar mediated signaling pathway"; "vegetative to reproductive phase transitio…	GO:0003677 GO:0003700	DNA binding; "sequence-specific DNA binding transcription factor activity"
Glyma09g27870	-1.17124	0.0369587		UniRef100_G7ID53 Embryo-specific protein n=1 Tax=Medicago truncatula RepID=G7ID53_MEDTR	1e-77	90.43	AT5G62200.1 | Symbols: | Embryo-specific protein 3, (ATS3) | chr5:24984463-24985674 REVERSE LENGTH=190	7e-56	89.36	GO:0008150 GO:0009611 GO:0009695	biological process; "response to wounding"; "jasmonic acid biosynthetic process"	GO:0003674	molecular function
Glyma04g03761	-1.21799	0.033975		NA	NA	NA	NA	NA	NA	NA	NA	NA	NA
Glyma13g36220	-1.21853	0.0469843		UniRef100_G7IHD0 21.7 kDa class VI heat shock protein n=1 Tax=Medicago truncatula RepID=G7IHD0_MEDTR	7e-109	97.41	AT5G54660.1 | Symbols: | HSP20-like chaperones superfamily protein | chr5:22203950-22204986 FORWARD LENGTH=192	7e-71	92.23	GO:0008150 GO:0009408 GO:0009644 GO:0042542	biological process; "response to heat"; "response to high light intensity"; "response to hydrogen peroxide"	GO:0003674	molecular function
Glyma01g38390	-1.22646	0.0193311		UniRef100_G7KC72 Homeodomain leucine zipper protein n=1 Tax=Medicago truncatula RepID=G7KC72_MEDTR	2e-101	99.53	AT4G36740.1 | Symbols: HB-5, ATHB40, HB40 | homeobox protein 40 | chr4:17314649-17316314 REVERSE LENGTH=216	1e-71	95.35	GO:0006355 GO:0009733	regulation of transcription, DNA-dependent; "response to auxin stimulus"	GO:0000976 GO:0003677 GO:0003700 GO:0043565	transcription regulatory region sequence-specific DNA binding; "DNA binding"; "sequence-specific DNA binding transcription factor activity"; "sequence-specific DNA binding"
Glyma05g01300	-1.2475	0.0181876		UniRef100_G7JPY4 Delta-1-pyrroline-5-carboxylate dehydrogenase 1 protein n=2 Tax=Medicago RepID=G7JPY4_MEDTR	0	99.82	AT5G62530.1 | Symbols: ALDH12A1, ATP5CDH, P5CDH | aldehyde dehydrogenase 12A1 | chr5:25099768-25103159 REVERSE LENGTH=556	0	99.82	GO:0006560 GO:0008152 GO:0009651 GO:0010133 GO:0055114 GO:0072593	proline metabolic process; "metabolic process"; "response to salt stress"; "proline catabolic process to glutamate"; "oxidation-reduction process"; "reactive oxygen species metabolic process"	GO:0003842 GO:0004028 GO:0008270 GO:0016491 GO:0050897	1-pyrroline-5-carboxylate dehydrogenase activity; "3-chloroallyl aldehyde dehydrogenase activity"; "zinc ion binding"; "oxidoreductase activity"; "cobalt ion binding"
Glyma13g43860	-1.26724	0.0328432		UniRef100_G7IMF2 Pleiotropic drug resistance protein n=1 Tax=Medicago truncatula RepID=G7IMF2_MEDTR	2e-41	58.8	AT1G15520.1 | Symbols: PDR12, ATPDR12, ABCG40, ATABCG40 | pleiotropic drug resistance 12 | chr1:5331993-5338175 REVERSE LENGTH=1423	5e-33	39.35	GO:0000165 GO:0006612 GO:0006855 GO:0007165 GO:0009414 GO:0009595 GO:0009697 GO:0009723 GO:0009733 G	MAPK cascade; "protein targeting to membrane"; "drug transmembrane transport"; "signal transduction"; "response to water deprivation"; "detection of biotic stimulus"; "salicylic acid biosynthetic process"; "response to ethylene stimulus"; "response to auxin stimulus"; "response to abscisic acid stimulus"; "abscisic acid mediated signaling pathway"; "response to salicylic acid stimulus"; "response…	GO:0000166 GO:0005524 GO:0016887 GO:0017111 GO:0042626	nucleotide binding; "ATP binding"; "ATPase activity"; "nucleoside-triphosphatase activity"; "ATPase activity, coupled to transmembrane movement of substances"
Glyma11g00300	-1.27658	0.0319061		UniRef100_B9RY66 Brg-1 associated factor, putative n=1 Tax=Ricinus communis RepID=B9RY66_RICCO	2e-45	91.28	AT2G14880.1 | Symbols: | SWIB/MDM2 domain superfamily protein | chr2:6393686-6394841 REVERSE LENGTH=141	3e-39	89.26	GO:0008150	biological process	GO:0003674	molecular function
Glyma05g34850	-1.28924	0.0230257		UniRef100_G7LAH3 Endo-beta-1 4-glucanase n=1 Tax=Medicago truncatula RepID=G7LAH3_MEDTR	0	94.93	AT1G70710.1 | Symbols: ATGH9B1, CEL1, GH9B1 | glycosyl hydrolase 9B1 | chr1:26659356-26662962 REVERSE LENGTH=492	0	99.59	GO:0005975 GO:0009664 GO:0010583 GO:0042545 GO:0042547	carbohydrate metabolic process; "plant-type cell wall organization"; "response to cyclopentenone"; "cell wall modification"; "cell wall modification involved in multidimensional cell growth"	GO:0003824 GO:0004553 GO:0008810	catalytic activity; "hydrolase activity, hydrolyzing O-glycosyl compounds"; "cellulase activity"
Glyma13g34980	-1.30269	0.0278102		UniRef100_Q9FN36 Gb|AAF34833.1 n=2 Tax=Arabidopsis thaliana RepID=Q9FN36_ARATH	6e-159	99.52	AT5G53900.2 | Symbols: | Serine/threonine-protein kinase WNK (With No Lysine)-related | chr5:21881375-21883133 REVERSE LENGTH=377	1e-161	99.52	GO:0008150 GO:0009736	biological process; "cytokinin mediated signaling pathway"	GO:0003674	molecular function
Glyma05g32850	-1.31539	0.0465055		UniRef100_B2ZGR9 NAC domain protein (Fragment) n=1 Tax=Glycine max RepID=B2ZGR9_SOYBN	0	99.67	AT1G01720.1 | Symbols: ATAF1, ANAC002 | NAC (No Apical Meristem) domain transcriptional regulator superfamily protein | chr1:268471-269514 FORWARD LENGTH=289	5e-121	98.33	GO:0006355 GO:0007275 GO:0009414 GO:0009611 GO:0009620 GO:0009695 GO:0009737 GO:0009753 GO:0009788 G	regulation of transcription, DNA-dependent; "multicellular organismal development"; "response to water deprivation"; "response to wounding"; "response to fungus"; "jasmonic acid biosynthetic process"; "response to abscisic acid stimulus"; "response to jasmonic acid stimulus"; "negative regulation of abscisic acid mediated signaling pathway"; "response to chitin"; "hyperosmotic salinity response"	GO:0003677 GO:0003700	DNA binding; "sequence-specific DNA binding transcription factor activity"
Glyma01g02760	-1.32716	0.00756008		UniRef100_G7JWC7 AP2-like ethylene-responsive transcription factor BBM n=1 Tax=Medicago truncatula RepID=G7JWC7_MEDTR	0	99.8	AT5G10510.2 | Symbols: AIL6 | AINTEGUMENTA-like 6 | chr5:3315991-3320008 FORWARD LENGTH=581	0	99.8	GO:0006355 GO:0009855 GO:0009887 GO:0009908 GO:0009944 GO:0010014 GO:0010075 GO:0010080 GO:0010089 G	regulation of transcription, DNA-dependent; "determination of bilateral symmetry"; "organ morphogenesis"; "flower development"; "polarity specification of adaxial/abaxial axis"; "meristem initiation"; "regulation of meristem growth"; "regulation of floral meristem growth"; "xylem development"; "maintenance of shoot apical meristem identity"; "organ growth"; "cell wall macromolecule metabolic proc…	GO:0003677 GO:0003700	DNA binding; "sequence-specific DNA binding transcription factor activity"
Glyma04g19450	-1.38024	0.0122212		UniRef100_A2TEC3 IDS4-like protein n=1 Tax=Phaseolus vulgaris RepID=A2TEC3_PHAVU	8e-162	99.65	AT5G20150.1 | Symbols: ATSPX1, SPX1 | SPX domain gene 1 | chr5:6802429-6803367 FORWARD LENGTH=256	2e-116	99.65	GO:0006817 GO:0016036 GO:0019375 GO:0045892 GO:0080040	phosphate ion transport; "cellular response to phosphate starvation"; "galactolipid biosynthetic process"; "negative regulation of transcription, DNA-dependent"; "positive regulation of cellular response to phosphate starvation"	GO:0003674	molecular function
Glyma18g47980	-1.44069	0.00579291		UniRef100_E3V057 Babyboom 1 n=1 Tax=Glycine max RepID=E3V057_SOYBN	0	99.86	AT5G17430.1 | Symbols: BBM | Integrase-type DNA-binding superfamily protein | chr5:5742542-5745568 REVERSE LENGTH=584	4e-144	85.37	GO:0006355 GO:0009887	regulation of transcription, DNA-dependent; "organ morphogenesis"	GO:0003677 GO:0003700	DNA binding; "sequence-specific DNA binding transcription factor activity"
Glyma08g04241	-1.44168	0.0252486		NA	NA	NA	NA	NA	NA	NA	NA	NA	NA
Glyma15g39510	-1.4469	0.0433407		NA	NA	NA	NA	NA	NA	NA	NA	NA	NA
Glyma13g18410	-1.44979	0.0148697		UniRef100_G8EW00 Ethylene response factor 5 n=1 Tax=Medicago sativa RepID=G8EW00_MEDSA	2e-66	96.54	AT3G23240.1 | Symbols: ERF1, ATERF1 | ethylene response factor 1 | chr3:8295705-8296361 FORWARD LENGTH=218	9e-52	54.23	GO:0006355 GO:0006952 GO:0009867 GO:0009873	regulation of transcription, DNA-dependent; "defense response"; "jasmonic acid mediated signaling pathway"; "ethylene mediated signaling pathway"	GO:0003677 GO:0003700	DNA binding; "sequence-specific DNA binding transcription factor activity"
Glyma06g05931	-1.45231	0.00447802		UniRef100_G7J8G5 MTD1 n=1 Tax=Medicago truncatula RepID=G7J8G5_MEDTR	2e-60	78.38	AT5G21940.1 | Symbols: | unknown protein; BEST Arabidopsis thaliana protein match is: unknown protein (TAIR:AT3G43850.1); Has 30201 Blast hits to 17322 proteins in 780 species: Archae - 12; Bacteria - 1396; Metazoa - 17338; Fungi - 3422; Plants - 5037; Viruses - 0; Other Eukaryotes - 2996 (source: NCBI BLink). | chr5:7249446-7250353 REVERSE LENGTH=264	8e-28	57.3	GO:0008150	biological process	GO:0003674 GO:0005515	molecular function; "protein binding"
Glyma10g30650	-1.48043	0.0193427		UniRef100_B9S7I1 Synovial sarcoma associated ss18 protein, putative n=1 Tax=Ricinus communis RepID=B9S7I1_RICCO	3e-77	99.53	AT5G28640.1 | Symbols: AN3, GIF, GIF1, ATGIF1 | SSXT family protein | chr5:10647831-10649620 REVERSE LENGTH=210	4e-56	99.53	GO:0008283 GO:0009955 GO:0009965 GO:0048366 GO:0048481	cell proliferation; "adaxial/abaxial pattern specification"; "leaf morphogenesis"; "leaf development"; "ovule development"	GO:0003713 GO:0005515	transcription coactivator activity; "protein binding"
Glyma11g06940	-1.4811	0.00144334		UniRef100_G7KC72 Homeodomain leucine zipper protein n=1 Tax=Medicago truncatula RepID=G7KC72_MEDTR	3e-102	99.54	AT4G36740.1 | Symbols: HB-5, ATHB40, HB40 | homeobox protein 40 | chr4:17314649-17316314 REVERSE LENGTH=216	6e-68	95.37	GO:0006355 GO:0009733	regulation of transcription, DNA-dependent; "response to auxin stimulus"	GO:0000976 GO:0003677 GO:0003700 GO:0043565	transcription regulatory region sequence-specific DNA binding; "DNA binding"; "sequence-specific DNA binding transcription factor activity"; "sequence-specific DNA binding"
Glyma01g36620	-1.49037	0.00292483		UniRef100_B7FGV4 Senescence-associated protein DIN1 n=1 Tax=Medicago truncatula RepID=B7FGV4_MEDTR	4e-89	98.93	AT4G35770.1 | Symbols: SEN1, ATSEN1, DIN1 | Rhodanese/Cell cycle control phosphatase superfamily protein | chr4:16945073-16945983 FORWARD LENGTH=182	5e-57	75.4	GO:0006979 GO:0007568 GO:0009416 GO:0009611 GO:0009744 GO:0009750 GO:0009753	response to oxidative stress; "aging"; "response to light stimulus"; "response to wounding"; "response to sucrose stimulus"; "response to fructose stimulus"; "response to jasmonic acid stimulus"	GO:0003674	molecular function
Glyma06g15441	-1.49278	0.0497072		NA	NA	NA	NA	NA	NA	NA	NA	NA	NA
Glyma16g28190	-1.50435	0.0440668		NA	NA	NA	NA	NA	NA	NA	NA	NA	NA
Glyma07g08011	-1.51928	0.0339257		UniRef100_Q9LQ79 T1N6.18 protein n=1 Tax=Arabidopsis thaliana RepID=Q9LQ79_ARATH	0	99.22	AT1G01770.1 | Symbols: | unknown protein; CONTAINS InterPro DOMAIN/s: Protein of unknown function DUF1446 (InterPro:IPR010839); Has 1597 Blast hits to 1509 proteins in 306 species: Archae - 4; Bacteria - 843; Metazoa - 22; Fungi - 131; Plants - 31; Viruses - 0; Other Eukaryotes - 566 (source: NCBI BLink). | chr1:278759-282490 FORWARD LENGTH=632	0	99.22	GO:0008150	biological process	NA	NA
Glyma02g44670	-1.52222	0.0457249		UniRef100_G7KCV7 Heat stress transcription factor B-4 n=1 Tax=Medicago truncatula RepID=G7KCV7_MEDTR	6e-135	98.18	AT1G46264.1 | Symbols: AT-HSFB4, HSFB4, SCZ | heat shock transcription factor B4 | chr1:17224904-17226183 FORWARD LENGTH=348	2e-86	89.78	GO:0006355 GO:0008356 GO:0009408	regulation of transcription, DNA-dependent; "asymmetric cell division"; "response to heat"	GO:0003677 GO:0003700 GO:0043565	DNA binding; "sequence-specific DNA binding transcription factor activity"; "sequence-specific DNA binding"
Glyma18g51120	-1.52456	0.0284179		NA	NA	NA	NA	NA	NA	NA	NA	NA	NA
Glyma17g12610	-1.54103	0.0306806		UniRef100_A3FGC9 Early nodulin 93 protein n=1 Tax=Populus alba x Populus tremula var. glandulosa RepID=A3FGC9_9ROSI	2e-52	93.52	AT5G25940.1 | Symbols: | early nodulin-related | chr5:9054252-9055151 REVERSE LENGTH=115	5e-18	45.37	GO:0009723	response to ethylene stimulus	GO:0003674	molecular function
Glyma06g17610	-1.55163	0.0187231		UniRef100_G7J3D8 HVA22-like protein e n=1 Tax=Medicago truncatula RepID=G7J3D8_MEDTR	2e-72	99.32	AT5G50720.1 | Symbols: ATHVA22E, HVA22E | HVA22 homologue E | chr5:20633442-20634502 REVERSE LENGTH=116	9e-50	70.75	GO:0009269 GO:0009409 GO:0009414 GO:0009651 GO:0009737 GO:0042538	response to desiccation; "response to cold"; "response to water deprivation"; "response to salt stress"; "response to abscisic acid stimulus"; "hyperosmotic salinity response"	GO:0003674	molecular function
Glyma18g46560	-1.55462	0.00494411		UniRef100_A4PIB8 Trypsin inhibitor n=1 Tax=Apios americana RepID=A4PIB8_9FABA	3e-53	99.15	NA	NA	NA	NA	NA	NA	NA
Glyma13g23360	-1.55971	0.0272882		UniRef100_G7JGM8 Zinc-binding protein n=1 Tax=Medicago truncatula RepID=G7JGM8_MEDTR	5e-153	98.79	AT2G12646.1 | Symbols: | PLATZ transcription factor family protein | chr2:5167179-5169022 REVERSE LENGTH=256	3e-118	98.79	GO:0008150	biological process	GO:0003674	molecular function
Glyma17g11470	-1.56902	0.00720234		UniRef100_G7JGM8 Zinc-binding protein n=1 Tax=Medicago truncatula RepID=G7JGM8_MEDTR	6e-155	98.8	AT2G12646.1 | Symbols: | PLATZ transcription factor family protein | chr2:5167179-5169022 REVERSE LENGTH=256	3e-119	98.8	GO:0008150	biological process	GO:0003674	molecular function
Glyma20g36960	-1.57235	0.0052827		UniRef100_B9S7I1 Synovial sarcoma associated ss18 protein, putative n=1 Tax=Ricinus communis RepID=B9S7I1_RICCO	4e-78	99.53	AT5G28640.1 | Symbols: AN3, GIF, GIF1, ATGIF1 | SSXT family protein | chr5:10647831-10649620 REVERSE LENGTH=210	2e-53	99.53	GO:0008283 GO:0009955 GO:0009965 GO:0048366 GO:0048481	cell proliferation; "adaxial/abaxial pattern specification"; "leaf morphogenesis"; "leaf development"; "ovule development"	GO:0003713 GO:0005515	transcription coactivator activity; "protein binding"
Glyma20g26250	-1.57848	0.0304689		UniRef100_B9SYJ7 Chloroplast-targeted copper chaperone, putative n=1 Tax=Ricinus communis RepID=B9SYJ7_RICCO	5e-129	99.75	AT1G23000.1 | Symbols: | Heavy metal transport/detoxification superfamily protein | chr1:8143614-8144865 FORWARD LENGTH=358	2e-42	27.45	GO:0009909 GO:0016570 GO:0030001 GO:0048449	regulation of flower development; "histone modification"; "metal ion transport"; "floral organ formation"	GO:0046872	metal ion binding
Glyma11g14040	-1.61212	0.0114496		UniRef100_B2ZP47 PLETHORA 2 n=1 Tax=Glycine max RepID=B2ZP47_SOYBN	0	99.83	AT1G51190.1 | Symbols: PLT2 | Integrase-type DNA-binding superfamily protein | chr1:18977517-18980305 FORWARD LENGTH=568	0	99.5	GO:0006355 GO:0007389 GO:0019827 GO:0048364 GO:0051302	regulation of transcription, DNA-dependent; "pattern specification process"; "stem cell maintenance"; "root development"; "regulation of cell division"	GO:0003677 GO:0003700	DNA binding; "sequence-specific DNA binding transcription factor activity"
Glyma19g43400	-1.632	0.0195965		UniRef100_B9VU69 GDP-mannose-3',5'-epimerase n=1 Tax=Caragana korshinskii RepID=B9VU69_9FABA	0	89.16	AT5G28840.2 | Symbols: GME | GDP-D-mannose 3',5'-epimerase | chr5:10862472-10864024 REVERSE LENGTH=377	0	89.16	GO:0009225 GO:0019853 GO:0044237	nucleotide-sugar metabolic process; "L-ascorbic acid biosynthetic process"; "cellular metabolic process"	GO:0000166 GO:0003824 GO:0047918 GO:0050662 GO:0051287	nucleotide binding; "catalytic activity"; "GDP-mannose 3,5-epimerase activity"; "coenzyme binding"; "NAD binding"
Glyma18g11070	-1.6368	0.0191905		NA	NA	NA	AT3G20340.1 | Symbols: | Expression of the gene is downregulated in the presence of paraquat, an inducer of photoxidative stress. | chr3:7093075-7093422 REVERSE LENGTH=115	1e-13	99.02	GO:0006499 GO:0006979	N-terminal protein myristoylation; "response to oxidative stress"	GO:0003674	molecular function
Glyma09g38370	-1.63716	0.000495138		UniRef100_E3V057 Babyboom 1 n=1 Tax=Glycine max RepID=E3V057_SOYBN	0	99.86	AT5G17430.1 | Symbols: BBM | Integrase-type DNA-binding superfamily protein | chr5:5742542-5745568 REVERSE LENGTH=584	7e-144	85.17	GO:0006355 GO:0009887	regulation of transcription, DNA-dependent; "organ morphogenesis"	GO:0003677 GO:0003700	DNA binding; "sequence-specific DNA binding transcription factor activity"
Glyma03g35010	-1.65681	0.0210812		UniRef100_G7L5Z0 GRL3 n=1 Tax=Medicago truncatula RepID=G7L5Z0_MEDTR	4e-152	99.74	AT3G52910.1 | Symbols: AtGRF4, GRF4 | growth-regulating factor 4 | chr3:19616177-19618268 REVERSE LENGTH=380	1e-87	96.36	GO:0006355 GO:0006626 GO:0048366	regulation of transcription, DNA-dependent; "protein targeting to mitochondrion"; "leaf development"	GO:0005524 GO:0016818	ATP binding; "hydrolase activity, acting on acid anhydrides, in phosphorus-containing anhydrides"
Glyma03g02980	-1.65693	0.0236553		UniRef100_G7JEM0 NAD(P)H-quinone oxidoreductase subunit 6 n=1 Tax=Medicago truncatula RepID=G7JEM0_MEDTR	2e-18	92.73	AT5G62280.1 | Symbols: | Protein of unknown function (DUF1442) | chr5:25017165-25017985 FORWARD LENGTH=236	2e-47	99.09	GO:0008150	biological process	GO:0003674	molecular function
Glyma11g03910	-1.66511	0.0238839		UniRef100_B3IX32 Transcription factor AP2-EREBP n=1 Tax=Lotus japonicus RepID=B3IX32_LOTJA	5e-103	78.89	AT4G17500.1 | Symbols: ATERF-1, ERF-1 | ethylene responsive element binding factor 1 | chr4:9759405-9760211 FORWARD LENGTH=268	9e-77	86.3	GO:0002679 GO:0006355 GO:0009414 GO:0009723 GO:0009737 GO:0009738 GO:0009873 GO:0010200 GO:0035556 G	respiratory burst involved in defense response; "regulation of transcription, DNA-dependent"; "response to water deprivation"; "response to ethylene stimulus"; "response to abscisic acid stimulus"; "abscisic acid mediated signaling pathway"; "ethylene mediated signaling pathway"; "response to chitin"; "intracellular signal transduction"; "hyperosmotic salinity response"; "positive regulation of t…	GO:0003677 GO:0003700	DNA binding; "sequence-specific DNA binding transcription factor activity"
Glyma02g29341	-1.66627	0.0366056		UniRef100_G7I6V2 Calcium-responsive transactivator n=1 Tax=Medicago truncatula RepID=G7I6V2_MEDTR	7e-09	92.77	NA	NA	NA	NA	NA	NA	NA
Glyma04g07270	-1.67395	0.0441072		UniRef100_G7JB51 Zinc finger protein-like protein n=1 Tax=Medicago truncatula RepID=G7JB51_MEDTR	3e-75	92.44	AT3G15680.1 | Symbols: | Ran BP2/NZF zinc finger-like superfamily protein | chr3:5315437-5316048 FORWARD LENGTH=164	6e-67	90.12	GO:0008150 GO:0009664 GO:0042545	biological process; "plant-type cell wall organization"; "cell wall modification"	GO:0008270	zinc ion binding
Glyma13g34920	-1.68063	0.0233926		UniRef100_C6T283 Ethylene-responsive transcription factor 6 n=1 Tax=Glycine max RepID=C6T283_SOYBN	6e-98	99.48	AT3G15210.1 | Symbols: ATERF-4, ERF4, RAP2.5, ATERF4 | ethylene responsive element binding factor 4 | chr3:5121472-5122140 FORWARD LENGTH=222	3e-47	60.31	GO:0002679 GO:0006355 GO:0009723 GO:0009737 GO:0009864 GO:0010105 GO:0010200 GO:0035556 GO:0045892	respiratory burst involved in defense response; "regulation of transcription, DNA-dependent"; "response to ethylene stimulus"; "response to abscisic acid stimulus"; "induced systemic resistance, jasmonic acid mediated signaling pathway"; "negative regulation of ethylene mediated signaling pathway"; "response to chitin"; "intracellular signal transduction"; "negative regulation of transcription, D…	GO:0003677 GO:0003700 GO:0005515	DNA binding; "sequence-specific DNA binding transcription factor activity"; "protein binding"
Glyma10g41030	-1.681	0.0139792		UniRef100_B9SYJ7 Chloroplast-targeted copper chaperone, putative n=1 Tax=Ricinus communis RepID=B9SYJ7_RICCO	2e-124	99.75	AT1G23000.1 | Symbols: | Heavy metal transport/detoxification superfamily protein | chr1:8143614-8144865 FORWARD LENGTH=358	2e-42	62.99	GO:0009909 GO:0016570 GO:0030001 GO:0048449	regulation of flower development; "histone modification"; "metal ion transport"; "floral organ formation"	GO:0046872	metal ion binding
Glyma19g43410	-1.68438	0.0139669		UniRef100_B9VU69 GDP-mannose-3',5'-epimerase n=1 Tax=Caragana korshinskii RepID=B9VU69_9FABA	0	99.73	AT5G28840.2 | Symbols: GME | GDP-D-mannose 3',5'-epimerase | chr5:10862472-10864024 REVERSE LENGTH=377	0	99.73	GO:0009225 GO:0019853 GO:0044237	nucleotide-sugar metabolic process; "L-ascorbic acid biosynthetic process"; "cellular metabolic process"	GO:0000166 GO:0003824 GO:0047918 GO:0050662 GO:0051287	nucleotide binding; "catalytic activity"; "GDP-mannose 3,5-epimerase activity"; "coenzyme binding"; "NAD binding"
Glyma13g33475	-1.69203	0.000756761		NA	NA	NA	NA	NA	NA	NA	NA	NA	NA
Glyma11g08730	-1.69645	0.0034394		UniRef100_B7FGV4 Senescence-associated protein DIN1 n=1 Tax=Medicago truncatula RepID=B7FGV4_MEDTR	4e-82	99.11	AT4G35770.1 | Symbols: SEN1, ATSEN1, DIN1 | Rhodanese/Cell cycle control phosphatase superfamily protein | chr4:16945073-16945983 FORWARD LENGTH=182	2e-56	54.02	GO:0006979 GO:0007568 GO:0009416 GO:0009611 GO:0009744 GO:0009750 GO:0009753	response to oxidative stress; "aging"; "response to light stimulus"; "response to wounding"; "response to sucrose stimulus"; "response to fructose stimulus"; "response to jasmonic acid stimulus"	GO:0003674	molecular function
Glyma12g28510	-1.72084	0.0465318		UniRef100_Q1SKS7 Peptide transporter PTR1 n=1 Tax=Medicago truncatula RepID=Q1SKS7_MEDTR	0	95.11	AT1G59740.1 | Symbols: | Major facilitator superfamily protein | chr1:21968227-21972312 FORWARD LENGTH=591	0	97.06	GO:0006857 GO:0009624	oligopeptide transport; "response to nematode"	GO:0005215	transporter activity
Glyma18g43611	-1.72958	0.00789683		NA	NA	NA	NA	NA	NA	NA	NA	NA	NA
Glyma10g33060	-1.73053	0.0238839		UniRef100_B9SZX0 Ethylene-responsive transcription factor 1B, putative n=1 Tax=Ricinus communis RepID=B9SZX0_RICCO	2e-74	94.09	AT3G23240.1 | Symbols: ERF1, ATERF1 | ethylene response factor 1 | chr3:8295705-8296361 FORWARD LENGTH=218	1e-73	83.18	GO:0006355 GO:0006952 GO:0009867 GO:0009873	regulation of transcription, DNA-dependent; "defense response"; "jasmonic acid mediated signaling pathway"; "ethylene mediated signaling pathway"	GO:0003677 GO:0003700	DNA binding; "sequence-specific DNA binding transcription factor activity"
Glyma01g41310	-1.73881	0.00244473		UniRef100_I1J9Q7 Glutamate dehydrogenase n=1 Tax=Glycine max RepID=I1J9Q7_SOYBN	0	99.76	AT5G07440.2 | Symbols: GDH2 | glutamate dehydrogenase 2 | chr5:2356153-2358012 FORWARD LENGTH=411	0	99.76	GO:0006520 GO:0006598 GO:0006944 GO:0009651 GO:0009698 GO:0042398 GO:0046482 GO:0046686 GO:0048193 G	cellular amino acid metabolic process; "polyamine catabolic process"; "cellular membrane fusion"; "response to salt stress"; "phenylpropanoid metabolic process"; "cellular modified amino acid biosynthetic process"; "para-aminobenzoic acid metabolic process"; "response to cadmium ion"; "Golgi vesicle transport"; "oxidation-reduction process"	GO:0000166 GO:0004352 GO:0004353 GO:0005507 GO:0005524 GO:0008270 GO:0016491 GO:0016639 GO:0050897	nucleotide binding; "glutamate dehydrogenase (NAD+) activity"; "glutamate dehydrogenase [NAD(P)+] activity"; "copper ion binding"; "ATP binding"; "zinc ion binding"; "oxidoreductase activity"; "oxidoreductase activity, acting on the CH-NH2 group of donors, NAD or NADP as acceptor"; "cobalt ion binding"
Glyma15g09180	-1.74263	0.0197705		UniRef100_B9RYY6 Auxin-induced protein 5NG4, putative n=1 Tax=Ricinus communis RepID=B9RYY6_RICCO	0	98.67	AT3G30340.1 | Symbols: | nodulin MtN21 /EamA-like transporter family protein | chr3:11956626-11958969 FORWARD LENGTH=364	1e-123	88.8	NA	NA	NA	NA
Glyma02g07450	-1.75467	0.00756008		UniRef100_B9RGV1 Diphosphoinositol polyphosphate phosphohydrolase, putative n=1 Tax=Ricinus communis RepID=B9RGV1_RICCO	3e-80	80.23	AT1G12880.1 | Symbols: atnudt12, NUDT12 | nudix hydrolase homolog 12 | chr1:4390036-4391046 FORWARD LENGTH=203	5e-75	69.58	NA	NA	GO:0016787	hydrolase activity
Glyma03g31940	-1.75974	0.000357407	six hour roots	UniRef100_G8EW00 Ethylene response factor 5 n=1 Tax=Medicago sativa RepID=G8EW00_MEDSA	1e-70	98.35	AT2G31230.1 | Symbols: ATERF15, ERF15 | ethylene-responsive element binding factor 15 | chr2:13306676-13307407 REVERSE LENGTH=243	8e-54	55.97	GO:0006355 GO:0009873 GO:0010200	regulation of transcription, DNA-dependent; "ethylene mediated signaling pathway"; "response to chitin"	GO:0003677 GO:0003700	DNA binding; "sequence-specific DNA binding transcription factor activity"
Glyma07g03390	-1.78172	0.0284179		UniRef100_G7II71 Histidine phosphotransfer protein n=1 Tax=Medicago truncatula RepID=G7II71_MEDTR	6e-91	98.73	AT1G80100.1 | Symbols: AHP6, HP6 | histidine phosphotransfer protein 6 | chr1:30133818-30134652 FORWARD LENGTH=154	2e-69	98.09	GO:0000160 GO:0009735 GO:0009736 GO:0010089	phosphorelay signal transduction system; "response to cytokinin stimulus"; "cytokinin mediated signaling pathway"; "xylem development"	GO:0004871 GO:0016772	signal transducer activity; "transferase activity, transferring phosphorus-containing groups"
Glyma12g23150	-1.79253	1.65209e-05		UniRef100_D6BRF0 Stem-specific protein tsjt1, putative n=1 Tax=Jatropha curcas RepID=D6BRF0_9ROSI	1e-149	99.61	AT4G27450.1 | Symbols: | Aluminium induced protein with YGL and LRDR motifs | chr4:13727665-13728683 REVERSE LENGTH=250	4e-152	97.25	GO:0001666 GO:0008150 GO:0009862 GO:0010310	response to hypoxia; "biological process"; "systemic acquired resistance, salicylic acid mediated signaling pathway"; "regulation of hydrogen peroxide metabolic process"	GO:0005515	protein binding
Glyma08g28050	-1.79348	0.0115855		NA	NA	NA	NA	NA	NA	NA	NA	NA	NA
Glyma06g20970	-1.8022	0.00507041		UniRef100_H6VQH9 Expansin 2 n=1 Tax=Betula platyphylla RepID=H6VQH9_BETPL	1e-150	93.6	AT2G03090.1 | Symbols: ATEXPA15, EXP15, ATEXP15, ATHEXP ALPHA 1.3, EXPA15 | expansin A15 | chr2:917361-918554 REVERSE LENGTH=253	2e-148	99.2	GO:0006949 GO:0009664 GO:0009826 GO:0009828 GO:0009831 GO:0010089 GO:0044036	syncytium formation; "plant-type cell wall organization"; "unidimensional cell growth"; "plant-type cell wall loosening"; "plant-type cell wall modification involved in multidimensional cell growth"; "xylem development"; "cell wall macromolecule metabolic process"	NA	NA
Glyma12g01790	-1.80442	0.0457249		UniRef100_G7JZ48 Alcohol dehydrogenase class-3 n=1 Tax=Medicago truncatula RepID=G7JZ48_MEDTR	0	99.47	AT1G22440.1 | Symbols: | Zinc-binding alcohol dehydrogenase family protein | chr1:7922560-7924759 FORWARD LENGTH=386	9e-111	97.61	GO:0000041 GO:0006826 GO:0010106 GO:0010167 GO:0010359 GO:0015706 GO:0016132 GO:0055114	transition metal ion transport; "iron ion transport"; "cellular response to iron ion starvation"; "response to nitrate"; "regulation of anion channel activity"; "nitrate transport"; "brassinosteroid biosynthetic process"; "oxidation-reduction process"	GO:0000166 GO:0008270 GO:0016491	nucleotide binding; "zinc ion binding"; "oxidoreductase activity"
Glyma12g01770	-1.8067	0.0457249		UniRef100_G7JZ48 Alcohol dehydrogenase class-3 n=1 Tax=Medicago truncatula RepID=G7JZ48_MEDTR	0	99.47	AT1G22440.1 | Symbols: | Zinc-binding alcohol dehydrogenase family protein | chr1:7922560-7924759 FORWARD LENGTH=386	9e-111	97.61	GO:0000041 GO:0006826 GO:0010106 GO:0010167 GO:0010359 GO:0015706 GO:0016132 GO:0055114	transition metal ion transport; "iron ion transport"; "cellular response to iron ion starvation"; "response to nitrate"; "regulation of anion channel activity"; "nitrate transport"; "brassinosteroid biosynthetic process"; "oxidation-reduction process"	GO:0000166 GO:0008270 GO:0016491	nucleotide binding; "zinc ion binding"; "oxidoreductase activity"
Glyma20g26910	-1.82254	0.048782		UniRef100_G7IE59 LOB domain-containing protein n=2 Tax=Medicago truncatula RepID=G7IE59_MEDTR	9e-64	99.42	AT5G67420.1 | Symbols: LBD37, ASL39 | LOB domain-containing protein 37 | chr5:26904576-26905415 REVERSE LENGTH=250	5e-58	67.44	GO:0006807 GO:0060776	nitrogen compound metabolic process; "simple leaf morphogenesis"	NA	NA
Glyma19g37740	-1.82554	0.00510722		UniRef100_G7L5Z0 GRL3 n=1 Tax=Medicago truncatula RepID=G7L5Z0_MEDTR	2e-157	99.74	AT3G52910.1 | Symbols: AtGRF4, GRF4 | growth-regulating factor 4 | chr3:19616177-19618268 REVERSE LENGTH=380	9e-89	96.4	GO:0006355 GO:0006626 GO:0048366	regulation of transcription, DNA-dependent; "protein targeting to mitochondrion"; "leaf development"	GO:0005524 GO:0016818	ATP binding; "hydrolase activity, acting on acid anhydrides, in phosphorus-containing anhydrides"
Glyma03g37310	-1.83167	0.0210959		UniRef100_Q9SP01 Indole-3-acetic acid induced protein ARG-2 homolog n=1 Tax=Glycine max RepID=Q9SP01_SOYBN	4e-34	98.99	AT1G02820.1 | Symbols: | Late embryogenesis abundant 3 (LEA3) family protein | chr1:623933-624304 REVERSE LENGTH=91	1e-20	95.96	GO:0009790	embryo development	GO:0003674	molecular function
Glyma07g05260	-1.85477	0.0073725		UniRef100_F4HTB2 ROTUNDIFOLIA like 9 protein n=1 Tax=Arabidopsis thaliana RepID=F4HTB2_ARATH	1e-16	65	AT1G53708.1 | Symbols: RTFL9 | ROTUNDIFOLIA like 9 | chr1:20052530-20053032 FORWARD LENGTH=109	3e-19	65	NA	NA	NA	NA
Glyma02g00820	-1.8649	0.00797537		UniRef100_Q9XIU9 GmMYB29A2 protein n=1 Tax=Glycine max RepID=Q9XIU9_SOYBN	0	99.62	AT3G23250.1 | Symbols: MYB15, ATY19, ATMYB15 | myb domain protein 15 | chr3:8309492-8310624 FORWARD LENGTH=285	3e-79	98.49	GO:0002679 GO:0006355 GO:0007165 GO:0009414 GO:0009611 GO:0009651 GO:0009695 GO:0009723 GO:0009733 G	respiratory burst involved in defense response; "regulation of transcription, DNA-dependent"; "signal transduction"; "response to water deprivation"; "response to wounding"; "response to salt stress"; "jasmonic acid biosynthetic process"; "response to ethylene stimulus"; "response to auxin stimulus"; "response to abscisic acid stimulus"; "abscisic acid mediated signaling pathway"; "response to ja…	GO:0003677 GO:0003700	DNA binding; "sequence-specific DNA binding transcription factor activity"
Glyma02g15030	-1.88033	0.0292859		UniRef100_Q9LJK8 Emb|CAB36719.1 n=1 Tax=Arabidopsis thaliana RepID=Q9LJK8_ARATH	4e-11	73.72	AT4G34419.1 | Symbols: | unknown protein; BEST Arabidopsis thaliana protein match is: unknown protein (TAIR:AT3G19200.1). | chr4:16456597-16456986 FORWARD LENGTH=129	6e-22	81.02	NA	NA	NA	NA
Glyma18g43136	-1.88064	0.0210959		UniRef100_G8A2N5 Leucoanthocyanidin dioxygenase n=2 Tax=Medicago truncatula RepID=G8A2N5_MEDTR	1e-90	97.52	AT5G05600.1 | Symbols: | 2-oxoglutarate (2OG) and Fe(II)-dependent oxygenase superfamily protein | chr5:1672266-1674602 FORWARD LENGTH=371	3e-74	91.3	GO:0009611 GO:0009620 GO:0009695 GO:0009753 GO:0009867 GO:0055114 GO:0080167	response to wounding; "response to fungus"; "jasmonic acid biosynthetic process"; "response to jasmonic acid stimulus"; "jasmonic acid mediated signaling pathway"; "oxidation-reduction process"; "response to karrikin"	GO:0005506 GO:0016491 GO:0016706	iron ion binding; "oxidoreductase activity"; "oxidoreductase activity, acting on paired donors, with incorporation or reduction of molecular oxygen, 2-oxoglutarate as one donor, and incorporation of one atom each of oxygen into both donors"
Glyma13g29930	-1.8917	0.00584864		UniRef100_B9RYY6 Auxin-induced protein 5NG4, putative n=1 Tax=Ricinus communis RepID=B9RYY6_RICCO	0	98.67	AT3G30340.1 | Symbols: | nodulin MtN21 /EamA-like transporter family protein | chr3:11956626-11958969 FORWARD LENGTH=364	3e-124	88.8	NA	NA	NA	NA
Glyma13g21625	-1.89708	0.018595		UniRef100_D9ZIZ9 GRF domain class transcription factor n=1 Tax=Malus x domestica RepID=D9ZIZ9_MALDO	2e-101	99.7	AT3G52910.1 | Symbols: AtGRF4, GRF4 | growth-regulating factor 4 | chr3:19616177-19618268 REVERSE LENGTH=380	5e-76	97.02	GO:0006355 GO:0006626 GO:0048366	regulation of transcription, DNA-dependent; "protein targeting to mitochondrion"; "leaf development"	GO:0005524 GO:0016818	ATP binding; "hydrolase activity, acting on acid anhydrides, in phosphorus-containing anhydrides"
Glyma16g01770	-1.90365	0.0360719		UniRef100_F4HTB2 ROTUNDIFOLIA like 9 protein n=1 Tax=Arabidopsis thaliana RepID=F4HTB2_ARATH	1e-16	62.9	AT1G53708.1 | Symbols: RTFL9 | ROTUNDIFOLIA like 9 | chr1:20052530-20053032 FORWARD LENGTH=109	2e-19	62.9	NA	NA	NA	NA
Glyma07g03700	-1.91968	0.00270155		UniRef100_Q9LW16 AT3g15630/MSJ11_3 n=1 Tax=Arabidopsis thaliana RepID=Q9LW16_ARATH	3e-26	94.31	AT1G52720.1 | Symbols: | unknown protein; BEST Arabidopsis thaliana protein match is: unknown protein (TAIR:AT3G15630.1); Has 61 Blast hits to 61 proteins in 13 species: Archae - 0; Bacteria - 0; Metazoa - 0; Fungi - 0; Plants - 61; Viruses - 0; Other Eukaryotes - 0 (source: NCBI BLink). | chr1:19641007-19641360 FORWARD LENGTH=117	2e-32	88.62	GO:0008150	biological process	GO:0003674	molecular function
Glyma18g46550	-1.94865	0.00142071		UniRef100_A4PIB8 Trypsin inhibitor n=1 Tax=Apios americana RepID=A4PIB8_9FABA	2e-41	99.16	NA	NA	NA	NA	NA	NA	NA
Glyma0245s00210	-1.95708	0.00147714		NA	NA	NA	NA	NA	NA	NA	NA	NA	NA
Glyma11g37261	-1.96859	0.0229313		NA	NA	NA	NA	NA	NA	NA	NA	NA	NA
Glyma05g37120	-2.00174	0.0241787		UniRef100_B9RCN4 DNA binding protein, putative n=1 Tax=Ricinus communis RepID=B9RCN4_RICCO	8e-62	98.21	AT4G23750.2 | Symbols: CRF2, TMO3 | cytokinin response factor 2 | chr4:12376751-12377782 FORWARD LENGTH=343	2e-53	99.7	GO:0006355 GO:0006606 GO:0042991 GO:0048364 GO:0048825	regulation of transcription, DNA-dependent; "protein import into nucleus"; "transcription factor import into nucleus"; "root development"; "cotyledon development"	GO:0003677 GO:0003700 GO:0005515 GO:0042802	DNA binding; "sequence-specific DNA binding transcription factor activity"; "protein binding"; "identical protein binding"
Glyma08g02460	-2.01295	0.000528719		UniRef100_B9RCN4 DNA binding protein, putative n=1 Tax=Ricinus communis RepID=B9RCN4_RICCO	6e-62	97.96	AT4G23750.2 | Symbols: CRF2, TMO3 | cytokinin response factor 2 | chr4:12376751-12377782 FORWARD LENGTH=343	2e-53	99.66	GO:0006355 GO:0006606 GO:0042991 GO:0048364 GO:0048825	regulation of transcription, DNA-dependent; "protein import into nucleus"; "transcription factor import into nucleus"; "root development"; "cotyledon development"	GO:0003677 GO:0003700 GO:0005515 GO:0042802	DNA binding; "sequence-specific DNA binding transcription factor activity"; "protein binding"; "identical protein binding"
Glyma16g05730	-2.01796	0.0210812		UniRef100_G7L128 N-hydroxycinnamoyl/benzoyltransferase n=1 Tax=Medicago truncatula RepID=G7L128_MEDTR	9e-67	99.26	AT3G02000.1 | Symbols: ROXY1 | Thioredoxin superfamily protein | chr3:332512-332922 REVERSE LENGTH=136	1e-48	99.26	GO:0009410 GO:0009617 GO:0009862 GO:0045454 GO:0045892 GO:0048441 GO:0048446 GO:0048448 GO:0048451 G	response to xenobiotic stimulus; "response to bacterium"; "systemic acquired resistance, salicylic acid mediated signaling pathway"; "cell redox homeostasis"; "negative regulation of transcription, DNA-dependent"; "petal development"; "petal morphogenesis"; "stamen morphogenesis"; "petal formation"; "sepal formation"; "stamen formation"; "anther development"	GO:0003756 GO:0005515 GO:0009055 GO:0015035 GO:0015036	protein disulfide isomerase activity; "protein binding"; "electron carrier activity"; "protein disulfide oxidoreductase activity"; "disulfide oxidoreductase activity"
Glyma07g19010	-2.02499	0.00856707		NA	NA	NA	NA	NA	NA	NA	NA	NA	NA
Glyma05g02051	-2.02553	0.00639144		UniRef100_I0E1Y4 Spermidine synthase n=1 Tax=Eleutherococcus senticosus RepID=I0E1Y4_9APIA	2e-143	99.12	AT1G23820.1 | Symbols: SPDS1 | spermidine synthase 1 | chr1:8420278-8422724 FORWARD LENGTH=378	7e-139	90.64	GO:0008295	spermidine biosynthetic process	GO:0003824 GO:0004766 GO:0005515	catalytic activity; "spermidine synthase activity"; "protein binding"
Glyma07g14730	-2.03909	0.00382861		UniRef100_D7LRR6 Zinc ion binding protein n=1 Tax=Arabidopsis lyrata subsp. lyrata RepID=D7LRR6_ARALL	8e-37	99.21	AT3G60520.1 | Symbols: | unknown protein; BEST Arabidopsis thaliana protein match is: unknown protein (TAIR:AT1G02070.1); Has 107 Blast hits to 107 proteins in 14 species: Archae - 0; Bacteria - 0; Metazoa - 0; Fungi - 0; Plants - 107; Viruses - 0; Other Eukaryotes - 0 (source: NCBI BLink). | chr3:22361751-22362467 REVERSE LENGTH=129	1e-37	99.21	GO:0008150	biological process	NA	NA
Glyma18g38420	-2.06865	0.0385772		UniRef100_B9HLA5 Multidrug resistance protein ABC transporter family (Fragment) n=1 Tax=Populus trichocarpa RepID=B9HLA5_POPTR	1e-44	34.37	AT1G04120.1 | Symbols: ATMRP5, MRP5, ATABCC5, ABCC5 | multidrug resistance-associated protein 5 | chr1:1064848-1070396 REVERSE LENGTH=1514	3e-25	33.41	GO:0000226 GO:0000911 GO:0006810 GO:0006888 GO:0009651 GO:0030007 GO:0043090 GO:0055085	microtubule cytoskeleton organization; "cytokinesis by cell plate formation"; "transport"; "ER to Golgi vesicle-mediated transport"; "response to salt stress"; "cellular potassium ion homeostasis"; "amino acid import"; "transmembrane transport"	GO:0000166 GO:0005524 GO:0008281 GO:0016887 GO:0017111 GO:0042626	nucleotide binding; "ATP binding"; "sulfonylurea receptor activity"; "ATPase activity"; "nucleoside-triphosphatase activity"; "ATPase activity, coupled to transmembrane movement of substances"
Glyma15g42500	-2.1624	0.0152812		UniRef100_G7J1Q4 Siroheme synthase n=1 Tax=Medicago truncatula RepID=G7J1Q4_MEDTR	3e-17	83.93	NA	NA	NA	NA	NA	NA	NA
Glyma11g06950	-2.16977	0.0486691		NA	NA	NA	NA	NA	NA	NA	NA	NA	NA
Glyma06g17216	-2.17284	0.0372893	six hour leaves	NA	NA	NA	NA	NA	NA	NA	NA	NA	NA
Glyma19g34696	-2.19092	0.00382861		UniRef100_G7JJQ4 Ethylene-responsive transcription factor 1B n=1 Tax=Medicago truncatula RepID=G7JJQ4_MEDTR	2e-70	95.28	AT3G23240.1 | Symbols: ERF1, ATERF1 | ethylene response factor 1 | chr3:8295705-8296361 FORWARD LENGTH=218	2e-54	60.24	GO:0006355 GO:0006952 GO:0009867 GO:0009873	regulation of transcription, DNA-dependent; "defense response"; "jasmonic acid mediated signaling pathway"; "ethylene mediated signaling pathway"	GO:0003677 GO:0003700	DNA binding; "sequence-specific DNA binding transcription factor activity"
Glyma20g34570	-2.1999	0.00446708		UniRef100_B9SZX0 Ethylene-responsive transcription factor 1B, putative n=1 Tax=Ricinus communis RepID=B9SZX0_RICCO	1e-75	93.95	AT3G23240.1 | Symbols: ERF1, ATERF1 | ethylene response factor 1 | chr3:8295705-8296361 FORWARD LENGTH=218	2e-71	82.79	GO:0006355 GO:0006952 GO:0009867 GO:0009873	regulation of transcription, DNA-dependent; "defense response"; "jasmonic acid mediated signaling pathway"; "ethylene mediated signaling pathway"	GO:0003677 GO:0003700	DNA binding; "sequence-specific DNA binding transcription factor activity"
Glyma03g40720	-2.20255	2.43652e-05		UniRef100_G7L1X0 GDP-mannose 3 5-epimerase n=1 Tax=Medicago truncatula RepID=G7L1X0_MEDTR	0	94.33	AT5G28840.2 | Symbols: GME | GDP-D-mannose 3',5'-epimerase | chr5:10862472-10864024 REVERSE LENGTH=377	0	92.61	GO:0009225 GO:0019853 GO:0044237	nucleotide-sugar metabolic process; "L-ascorbic acid biosynthetic process"; "cellular metabolic process"	GO:0000166 GO:0003824 GO:0047918 GO:0050662 GO:0051287	nucleotide binding; "catalytic activity"; "GDP-mannose 3,5-epimerase activity"; "coenzyme binding"; "NAD binding"
Glyma04g17300	-2.23029	0.00131834		NA	NA	NA	NA	NA	NA	NA	NA	NA	NA
Glyma20g23020	-2.27215	0.0042229		NA	NA	NA	AT2G24100.1 | Symbols: | unknown protein; BEST Arabidopsis thaliana protein match is: unknown protein (TAIR:AT4G30780.1); Has 101 Blast hits to 101 proteins in 16 species: Archae - 0; Bacteria - 0; Metazoa - 0; Fungi - 0; Plants - 95; Viruses - 0; Other Eukaryotes - 6 (source: NCBI BLink). | chr2:10244921-10246715 FORWARD LENGTH=466	1e-49	69.64	NA	NA	GO:0003674	molecular function
Glyma07g18280	-2.29786	0.014639		UniRef100_G8A2N5 Leucoanthocyanidin dioxygenase n=2 Tax=Medicago truncatula RepID=G8A2N5_MEDTR	0	99.48	AT5G05600.1 | Symbols: | 2-oxoglutarate (2OG) and Fe(II)-dependent oxygenase superfamily protein | chr5:1672266-1674602 FORWARD LENGTH=371	4e-170	98.17	GO:0009611 GO:0009620 GO:0009695 GO:0009753 GO:0009867 GO:0055114 GO:0080167	response to wounding; "response to fungus"; "jasmonic acid biosynthetic process"; "response to jasmonic acid stimulus"; "jasmonic acid mediated signaling pathway"; "oxidation-reduction process"; "response to karrikin"	GO:0005506 GO:0016491 GO:0016706	iron ion binding; "oxidoreductase activity"; "oxidoreductase activity, acting on paired donors, with incorporation or reduction of molecular oxygen, 2-oxoglutarate as one donor, and incorporation of one atom each of oxygen into both donors"
Glyma10g28850	-2.35113	0.0488821		NA	NA	NA	AT2G24100.1 | Symbols: | unknown protein; BEST Arabidopsis thaliana protein match is: unknown protein (TAIR:AT4G30780.1); Has 101 Blast hits to 101 proteins in 16 species: Archae - 0; Bacteria - 0; Metazoa - 0; Fungi - 0; Plants - 95; Viruses - 0; Other Eukaryotes - 6 (source: NCBI BLink). | chr2:10244921-10246715 FORWARD LENGTH=466	1e-48	55.79	NA	NA	GO:0003674	molecular function
Glyma06g05990	-2.49782	0.00720234		UniRef100_G7J941 Kinase-like protein n=1 Tax=Medicago truncatula RepID=G7J941_MEDTR	0	99.47	AT2G05940.1 | Symbols: | Protein kinase superfamily protein | chr2:2287514-2289270 REVERSE LENGTH=462	0	98.4	GO:0000165 GO:0006468 GO:0006499 GO:0006612 GO:0007154 GO:0009409 GO:0009414 GO:0009611 GO:0009625 G	MAPK cascade; "protein phosphorylation"; "N-terminal protein myristoylation"; "protein targeting to membrane"; "cell communication"; "response to cold"; "response to water deprivation"; "response to wounding"; "response to insect"; "systemic acquired resistance"; "salicylic acid biosynthetic process"; "abscisic acid mediated signaling pathway"; "systemic acquired resistance, salicylic acid mediat…	GO:0004672 GO:0004674 GO:0005524 GO:0016301 GO:0016772	protein kinase activity; "protein serine/threonine kinase activity"; "ATP binding"; "kinase activity"; "transferase activity, transferring phosphorus-containing groups"
Glyma11g05517	-2.58098	0.0128177		NA	NA	NA	NA	NA	NA	NA	NA	NA	NA
Glyma10g41670	-2.84474	0.00335845		NA	NA	NA	NA	NA	NA	NA	NA	NA	NA
Glyma18g38410	-2.86982	0.00192511	one hour leaves	UniRef100_Q7F971 OSJNBb0013O03.13 protein n=1 Tax=Oryza sativa Japonica Group RepID=Q7F971_ORYSJ	1e-56	76.92	AT1G49920.1 | Symbols: | MuDR family transposase | chr1:18481798-18484233 REVERSE LENGTH=785	2e-44	78.8	GO:0008150	biological process	GO:0008270	zinc ion binding
Glyma08g27660	-3.2583	0.00270155		UniRef100_Q20CC1 Fgenesh protein 125 n=1 Tax=Beta vulgaris RepID=Q20CC1_BETVU	5e-62	64.86	AT3G30210.1 | Symbols: ATMYB121, MYB121 | myb domain protein 121 | chr3:11838567-11840313 FORWARD LENGTH=276	2e-62	77.9	GO:0006355 GO:0009737	regulation of transcription, DNA-dependent; "response to abscisic acid stimulus"	GO:0003677 GO:0003700	DNA binding; "sequence-specific DNA binding transcription factor activity"
Glyma05g02040	-3.46691	0.000227132		NA	NA	NA	NA	NA	NA	NA	NA	NA	NA
