# Supplementary material for: Identification of candidate genes involved in early iron deficiency chlorosis signaling in soybean (Glycine max) roots and leaves
Source: BMC Genomics. 2014 Aug 22;15:702. doi: 10.1186/1471-2164-15-702 (PMC4161901; doi:10.1186/1471-2164-15-702)
Supplement: Supplementary file 5 — Additional file 5: Genes significantly differentially expressed in roots six hours post iron stress. Glyma1.1 ID refers to Glycine max version 1.1 release. For more information see http://www.phytozome.net/soybean.php. The top descriptive Uniref100 BLASTP hit was determined via BLASTP [52] of Glyma1.1 primary proteins against Uniref100 (version 11/26/2012). The generated BLAST report was parsed to eliminate uninformative hits with descriptions including the words uncharacterized, putative, related, predicted, orf or expressed. Descriptions containing Arabidopsis or Rice gene identifiers (AtXgXXXXX, OsXXgXXXXX) were also ignored. A minimum E-value score E < 10-6 was required. The percent coverage determined by dividing the top high scoring pair length by predicted protein length. The top A. thaliana hit (TAIR version 10) was determined by BLASTP of Glyma1.1 primary proteins against A. thaliana proteins (TAIR10, E < 10-6). Gene ontology information was inferred from the top A. thaliana protein. (XLSX 74 KB) [file 12864_2014_6420_MOESM5_ESM.xlsx]

## Sheet: Sheet1
Additional File 5. Genes significantly differentially expressed in roots six hours post iron stress. Glyma1.1 ID refers to Glycine max version 1.1 release. For more information see http://www.phytozome.net/soybean.php. The top descriptive Uniref100 BlastP hit was determined via BLASTP of Glyma1.1 primary proteins against Uniref100 (version 11/26/2012). The generated BLAST report was parsed to eli…
Glyma 1.1 ID	Log 2 Fold Change (Deficient/Sufficient)	False Discovery Rate	DEG in other tissue/time point	Top Descriptive Uniref100 Blastp Hit	E-value (E<10-6)	Percent Coverage	Top TAIR10 Blastp Hit	E-value (E<10-6)	Percent Coverage	Gene Ontology Biological Process IDs	Gene Ontology Biological Process Descriptions	Gene Ontology Molecular Function IDs	Gene Ontology Molecular Function Descriptions
Glyma19g41920	5.73095	1.33131e-06		NA	NA	NA	NA	NA	NA	NA	NA	NA	NA
Glyma03g39341	3.44581	0.00321629		UniRef100_G7KWK0 F-box protein PP2-B15 n=1 Tax=Medicago truncatula RepID=G7KWK0_MEDTR	1e-35	93.33	AT1G09155.1 | Symbols: AtPP2-B15, PP2-B15 | phloem protein 2-B15 | chr1:2949831-2950842 REVERSE LENGTH=289	1e-18	91.11	NA	NA	GO:0030246	carbohydrate binding
Glyma15g10693	3.398	0.00106202		UniRef100_G7IFN0 Somatic embryogenesis receptor kinase n=1 Tax=Medicago truncatula RepID=G7IFN0_MEDTR	1e-112	69.46	AT5G18910.1 | Symbols: | Protein kinase superfamily protein | chr5:6306994-6309396 REVERSE LENGTH=511	2e-78	73.49	GO:0006468 GO:0046777	protein phosphorylation; "protein autophosphorylation"	GO:0004672 GO:0004674 GO:0005524 GO:0016301 GO:0016772	protein kinase activity; "protein serine/threonine kinase activity"; "ATP binding"; "kinase activity"; "transferase activity, transferring phosphorus-containing groups"
Glyma20g00604	3.13994	0.0149478		UniRef100_G7I7A7 Caffeic acid O-methyltransferase n=1 Tax=Medicago truncatula RepID=G7I7A7_MEDTR	4e-60	85.33	AT5G54160.1 | Symbols: ATOMT1, OMT1 | O-methyltransferase 1 | chr5:21982075-21984167 FORWARD LENGTH=363	6e-53	85.33	GO:0006598 GO:0009611 GO:0009698 GO:0009805 GO:0009809 GO:0009963 GO:0016126 GO:0042398 GO:0051555	polyamine catabolic process; "response to wounding"; "phenylpropanoid metabolic process"; "coumarin biosynthetic process"; "lignin biosynthetic process"; "positive regulation of flavonoid biosynthetic process"; "sterol biosynthetic process"; "cellular modified amino acid biosynthetic process"; "flavonol biosynthetic process"	GO:0030744 GO:0030755 GO:0033799 GO:0047763	luteolin O-methyltransferase activity; "quercetin 3-O-methyltransferase activity"; "myricetin 3'-O-methyltransferase activity"; "caffeate O-methyltransferase activity"
Glyma01g06774	3.09826	5.17627e-16		UniRef100_B9GKZ0 Anion exchanger family protein (Fragment) n=1 Tax=Populus trichocarpa RepID=B9GKZ0_POPTR	4e-19	65.48	AT1G15460.1 | Symbols: ATBOR4, BOR4 | HCO3- transporter family | chr1:5310196-5313376 REVERSE LENGTH=683	2e-20	65.48	GO:0006820 GO:0046713 GO:0080029	anion transport; "borate transport"; "cellular response to boron-containing substance levels"	GO:0005452 GO:0015301 GO:0080139	inorganic anion exchanger activity; "anion:anion antiporter activity"; "borate efflux transmembrane transporter activity"
Glyma05g36310	2.89896	0.0144295		UniRef100_G7KJU7 1-aminocyclopropane-1-carboxylate oxidase n=1 Tax=Medicago truncatula RepID=G7KJU7_MEDTR	0	98.05	AT2G19590.1 | Symbols: ACO1, ATACO1 | ACC oxidase 1 | chr2:8476239-8477354 REVERSE LENGTH=310	2e-159	97.73	GO:0009693 GO:0010089 GO:0044036 GO:0055114 GO:0071281 GO:0071398 GO:0071732	ethylene biosynthetic process; "xylem development"; "cell wall macromolecule metabolic process"; "oxidation-reduction process"; "cellular response to iron ion"; "cellular response to fatty acid"; "cellular response to nitric oxide"	GO:0009815 GO:0016491 GO:0016706	1-aminocyclopropane-1-carboxylate oxidase activity; "oxidoreductase activity"; "oxidoreductase activity, acting on paired donors, with incorporation or reduction of molecular oxygen, 2-oxoglutarate as one donor, and incorporation of one atom each of oxygen into both donors"
Glyma14g39910	2.83937	4.19812e-14		UniRef100_E5GCD4 Serine-type endopeptidase n=1 Tax=Cucumis melo subsp. melo RepID=E5GCD4_CUCME	0	99.86	AT1G76140.1 | Symbols: | Prolyl oligopeptidase family protein | chr1:28571187-28574852 FORWARD LENGTH=795	0	98.77	GO:0006508 GO:0030244 GO:0048193	proteolysis; "cellulose biosynthetic process"; "Golgi vesicle transport"	GO:0004252 GO:0008236 GO:0070008	serine-type endopeptidase activity; "serine-type peptidase activity"; "serine-type exopeptidase activity"
Glyma13g37760	2.5709	0.0379683		NA	NA	NA	AT4G10270.1 | Symbols: | Wound-responsive family protein | chr4:6374805-6375077 FORWARD LENGTH=90	1e-29	98.9	GO:0009611	response to wounding	GO:0003674	molecular function
Glyma13g10791	2.46745	7.98205e-11		UniRef100_Q6VM19 Metal transport protein n=1 Tax=Medicago truncatula RepID=Q6VM19_MEDTR	0	97.13	AT3G12750.1 | Symbols: ZIP1 | zinc transporter 1 precursor | chr3:4051950-4053156 REVERSE LENGTH=355	5e-129	98.85	GO:0006826 GO:0006829 GO:0006833 GO:0010043 GO:0010106 GO:0030001 GO:0055085 GO:0071577	iron ion transport; "zinc ion transport"; "water transport"; "response to zinc ion"; "cellular response to iron ion starvation"; "metal ion transport"; "transmembrane transport"; "zinc ion transmembrane transport"	GO:0005385 GO:0046873	zinc ion transmembrane transporter activity; "metal ion transmembrane transporter activity"
Glyma18g41760	2.36245	0.0453245		UniRef100_Q9SYP0 F9H16.4 protein n=1 Tax=Arabidopsis thaliana RepID=Q9SYP0_ARATH	3e-41	62.02	AT1G20970.1 | Symbols: | FUNCTIONS IN: molecular_function unknown; INVOLVED IN: biological_process unknown; LOCATED IN: plasma membrane, vacuole; EXPRESSED IN: guard cell, cultured cell; BEST Arabidopsis thaliana protein match is: proton pump interactor 1 (TAIR:AT4G27500.1); Has 30201 Blast hits to 17322 proteins in 780 species: Archae - 12; Bacteria - 1396; Metazoa - 17338; Fungi - 3422; Plants …	2e-45	59.78	GO:0008150	biological process	GO:0003674	molecular function
Glyma14g04426	2.24554	0.0106917		NA	NA	NA	NA	NA	NA	NA	NA	NA	NA
Glyma12g32725	2.17093	0.0387829		UniRef100_Q04129 Wound induced protein (Fragment) n=1 Tax=Solanum lycopersicum RepID=Q04129_SOLLC	7e-27	89.01	AT4G10270.1 | Symbols: | Wound-responsive family protein | chr4:6374805-6375077 FORWARD LENGTH=90	2e-31	98.9	GO:0009611	response to wounding	GO:0003674	molecular function
Glyma02g12710	2.12365	9.62414e-07		NA	NA	NA	NA	NA	NA	NA	NA	NA	NA
Glyma08g20250	2.06475	0.000343845		UniRef100_I1KUQ6 Lipoxygenase n=1 Tax=Glycine max RepID=I1KUQ6_SOYBN	0	90.68	AT1G55020.1 | Symbols: LOX1, ATLOX1 | lipoxygenase 1 | chr1:20525798-20530143 FORWARD LENGTH=859	0	99.88	GO:0006952 GO:0009611 GO:0009695 GO:0009737 GO:0009753 GO:0009816 GO:0010311 GO:0030397 GO:0034440 G	defense response; "response to wounding"; "jasmonic acid biosynthetic process"; "response to abscisic acid stimulus"; "response to jasmonic acid stimulus"; "defense response to bacterium, incompatible interaction"; "lateral root formation"; "membrane disassembly"; "lipid oxidation"; "growth"; "root development"	GO:0016165	lipoxygenase activity
Glyma10g33220	2.03904	0.0139463		NA	NA	NA	NA	NA	NA	NA	NA	NA	NA
Glyma20g06210	2.02976	5.7146e-07		UniRef100_Q6VM19 Metal transport protein n=1 Tax=Medicago truncatula RepID=Q6VM19_MEDTR	0	98.31	AT3G12750.1 | Symbols: ZIP1 | zinc transporter 1 precursor | chr3:4051950-4053156 REVERSE LENGTH=355	5e-133	95.77	GO:0006826 GO:0006829 GO:0006833 GO:0010043 GO:0010106 GO:0030001 GO:0055085 GO:0071577	iron ion transport; "zinc ion transport"; "water transport"; "response to zinc ion"; "cellular response to iron ion starvation"; "metal ion transport"; "transmembrane transport"; "zinc ion transmembrane transport"	GO:0005385 GO:0046873	zinc ion transmembrane transporter activity; "metal ion transmembrane transporter activity"
Glyma13g37750	1.98964	0.00337716		NA	NA	NA	AT4G10270.1 | Symbols: | Wound-responsive family protein | chr4:6374805-6375077 FORWARD LENGTH=90	8e-32	98.9	GO:0009611	response to wounding	GO:0003674	molecular function
Glyma03g31940	1.91494	0.0261101	one hour roots	UniRef100_G8EW00 Ethylene response factor 5 n=1 Tax=Medicago sativa RepID=G8EW00_MEDSA	1e-70	98.35	AT2G31230.1 | Symbols: ATERF15, ERF15 | ethylene-responsive element binding factor 15 | chr2:13306676-13307407 REVERSE LENGTH=243	8e-54	55.97	GO:0006355 GO:0009873 GO:0010200	regulation of transcription, DNA-dependent; "ethylene mediated signaling pathway"; "response to chitin"	GO:0003677 GO:0003700	DNA binding; "sequence-specific DNA binding transcription factor activity"
Glyma11g37110	1.90446	0.0319462		UniRef100_B9GMJ2 Cytochrome P450 n=1 Tax=Populus trichocarpa RepID=B9GMJ2_POPTR	0	84.63	AT1G13710.1 | Symbols: CYP78A5, KLU | cytochrome P450, family 78, subfamily A, polypeptide 5 | chr1:4702932-4704592 REVERSE LENGTH=517	1e-175	86.36	GO:0008284 GO:0010075 GO:0010338 GO:0035265 GO:0040009 GO:0046622 GO:0048437 GO:0055114	positive regulation of cell proliferation; "regulation of meristem growth"; "leaf formation"; "organ growth"; "regulation of growth rate"; "positive regulation of organ growth"; "floral organ development"; "oxidation-reduction process"	GO:0005506 GO:0009055 GO:0016705 GO:0019825 GO:0020037	iron ion binding; "electron carrier activity"; "oxidoreductase activity, acting on paired donors, with incorporation or reduction of molecular oxygen"; "oxygen binding"; "heme binding"
Glyma18g09695	1.90165	0.0434445		UniRef100_C6ZS21 Disease resistance protein n=1 Tax=Glycine max RepID=C6ZS21_SOYBN	3e-113	88.55	AT3G07040.1 | Symbols: RPM1, RPS3 | NB-ARC domain-containing disease resistance protein | chr3:2226244-2229024 REVERSE LENGTH=926	6e-33	83.18	GO:0006952 GO:0009626	defense response; "plant-type hypersensitive response"	GO:0000166 GO:0005515 GO:0043531	nucleotide binding; "protein binding"; "ADP binding"
Glyma03g24750	1.87625	0.0116509		UniRef100_Q2V452-5 Isoform 5 of CBL-interacting serine/threonine-protein kinase 3 n=1 Tax=Arabidopsis thaliana RepID=Q2V452-5	3e-31	82.28	AT2G26980.2 | Symbols: CIPK3 | CBL-interacting protein kinase 3 | chr2:11515626-11518205 REVERSE LENGTH=375	7e-34	82.28	GO:0006468 GO:0007165 GO:0009735 GO:0009737 GO:0009738 GO:0009845	protein phosphorylation; "signal transduction"; "response to cytokinin stimulus"; "response to abscisic acid stimulus"; "abscisic acid mediated signaling pathway"; "seed germination"	GO:0004672 GO:0004674 GO:0004713 GO:0005524 GO:0016301 GO:0016772	protein kinase activity; "protein serine/threonine kinase activity"; "protein tyrosine kinase activity"; "ATP binding"; "kinase activity"; "transferase activity, transferring phosphorus-containing groups"
Glyma06g45400	1.80002	0.0221418		NA	NA	NA	AT4G10265.1 | Symbols: | Wound-responsive family protein | chr4:6373226-6373477 REVERSE LENGTH=83	8e-29	97.7	GO:0009611	response to wounding	GO:0003674	molecular function
Glyma14g27990	1.74914	0.00332806		UniRef100_A1YNA0 Acyl-[acyl-carrier-protein] desaturase n=2 Tax=Glycine max RepID=A1YNA0_SOYBN	0	99.7	AT1G43800.1 | Symbols: | Plant stearoyl-acyl-carrier-protein desaturase family protein | chr1:16577662-16579549 FORWARD LENGTH=391	0	99.11	GO:0001666 GO:0006631 GO:0006633 GO:0009862 GO:0010089 GO:0010310 GO:0044036 GO:0055114	response to hypoxia; "fatty acid metabolic process"; "fatty acid biosynthetic process"; "systemic acquired resistance, salicylic acid mediated signaling pathway"; "xylem development"; "regulation of hydrogen peroxide metabolic process"; "cell wall macromolecule metabolic process"; "oxidation-reduction process"	GO:0016491 GO:0045300 GO:0046914	oxidoreductase activity; "acyl-[acyl-carrier-protein] desaturase activity"; "transition metal ion binding"
Glyma06g45290	1.74845	0.0387829		NA	NA	NA	AT4G10265.1 | Symbols: | Wound-responsive family protein | chr4:6373226-6373477 REVERSE LENGTH=83	8e-29	97.7	GO:0009611	response to wounding	GO:0003674	molecular function
Glyma03g24680	1.72803	0.0261101		UniRef100_Q2V452-3 Isoform 3 of CBL-interacting serine/threonine-protein kinase 3 n=1 Tax=Arabidopsis thaliana RepID=Q2V452-3	5e-28	60.87	AT2G26980.1 | Symbols: CIPK3, SnRK3.17 | CBL-interacting protein kinase 3 | chr2:11515671-11518205 REVERSE LENGTH=382	1e-30	60.87	GO:0006468 GO:0007165 GO:0009735 GO:0009737 GO:0009738 GO:0009845	protein phosphorylation; "signal transduction"; "response to cytokinin stimulus"; "response to abscisic acid stimulus"; "abscisic acid mediated signaling pathway"; "seed germination"	GO:0004672 GO:0004674 GO:0004713 GO:0005524 GO:0016301 GO:0016772	protein kinase activity; "protein serine/threonine kinase activity"; "protein tyrosine kinase activity"; "ATP binding"; "kinase activity"; "transferase activity, transferring phosphorus-containing groups"
Glyma13g40920	1.62564	0.0144044		UniRef100_B9GTH4 Cellulose synthase n=1 Tax=Populus trichocarpa RepID=B9GTH4_POPTR	6e-97	100	AT4G39350.1 | Symbols: CESA2, ATH-A, ATCESA2 | cellulose synthase A2 | chr4:18297078-18301890 FORWARD LENGTH=1084	3e-91	100	GO:0009832 GO:0009833 GO:0016049 GO:0019761 GO:0030243 GO:0030244	plant-type cell wall biogenesis; "primary cell wall biogenesis"; "cell growth"; "glucosinolate biosynthetic process"; "cellulose metabolic process"; "cellulose biosynthetic process"	GO:0008270 GO:0016757 GO:0016759 GO:0016760	zinc ion binding; "transferase activity, transferring glycosyl groups"; "cellulose synthase activity"; "cellulose synthase (UDP-forming) activity"
Glyma20g16531	1.62244	0.0453245		NA	NA	NA	NA	NA	NA	NA	NA	NA	NA
Glyma07g06914	1.61676	0.0065833	one hour roots	UniRef100_C0JJJ2 Rpp4 candidate 3 n=3 Tax=Glycine max RepID=C0JJJ2_SOYBN	0	99.95	AT4G27220.1 | Symbols: | NB-ARC domain-containing disease resistance protein | chr4:13633953-13636712 REVERSE LENGTH=919	3e-52	36.34	GO:0006952	defense response	GO:0043531	ADP binding
Glyma20g21780	1.61507	0.00450537		UniRef100_B9HKG1 Ethylene receptor 5 n=2 Tax=Populus trichocarpa RepID=B9HKG1_POPTR	0	95.41	AT3G04580.2 | Symbols: EIN4 | Signal transduction histidine kinase, hybrid-type, ethylene sensor | chr3:1235576-1237965 REVERSE LENGTH=766	0	95.27	GO:0000160 GO:0006355 GO:0007165 GO:0009738 GO:0009873 GO:0010105 GO:0030968 GO:0035556	phosphorelay signal transduction system; "regulation of transcription, DNA-dependent"; "signal transduction"; "abscisic acid mediated signaling pathway"; "ethylene mediated signaling pathway"; "negative regulation of ethylene mediated signaling pathway"; "endoplasmic reticulum unfolded protein response"; "intracellular signal transduction"	GO:0000155 GO:0000156 GO:0004673 GO:0004674 GO:0004871 GO:0004872 GO:0005524 GO:0051740	phosphorelay sensor kinase activity; "phosphorelay response regulator activity"; "protein histidine kinase activity"; "protein serine/threonine kinase activity"; "signal transducer activity"; "receptor activity"; "ATP binding"; "ethylene binding"
Glyma17g12160	1.60588	0.0329121		UniRef100_G7JE50 Cucumber peeling cupredoxin n=1 Tax=Medicago truncatula RepID=G7JE50_MEDTR	6e-48	80.16	AT2G32300.1 | Symbols: UCC1 | uclacyanin 1 | chr2:13722510-13723464 FORWARD LENGTH=261	5e-25	58.7	GO:0048765 GO:0048767	root hair cell differentiation; "root hair elongation"	GO:0005507 GO:0009055	copper ion binding; "electron carrier activity"
Glyma13g28370	1.57799	0.049267		UniRef100_G7IFN0 Somatic embryogenesis receptor kinase n=1 Tax=Medicago truncatula RepID=G7IFN0_MEDTR	0	85.63	AT5G18910.1 | Symbols: | Protein kinase superfamily protein | chr5:6306994-6309396 REVERSE LENGTH=511	0	88.16	GO:0006468 GO:0046777	protein phosphorylation; "protein autophosphorylation"	GO:0004672 GO:0004674 GO:0005524 GO:0016301 GO:0016772	protein kinase activity; "protein serine/threonine kinase activity"; "ATP binding"; "kinase activity"; "transferase activity, transferring phosphorus-containing groups"
Glyma06g05460	1.57352	0.000232511		UniRef100_G7J7M9 Cytochrome c oxidase subunit n=1 Tax=Medicago truncatula RepID=G7J7M9_MEDTR	0	81.25	AT1G60960.1 | Symbols: IRT3, ATIRT3 | iron regulated transporter 3 | chr1:22445410-22447060 REVERSE LENGTH=425	1e-177	89.66	GO:0006812 GO:0006826 GO:0006829 GO:0006833 GO:0009624 GO:0010106 GO:0030001 GO:0055085 GO:0071577	cation transport; "iron ion transport"; "zinc ion transport"; "water transport"; "response to nematode"; "cellular response to iron ion starvation"; "metal ion transport"; "transmembrane transport"; "zinc ion transmembrane transport"	GO:0005381 GO:0005385 GO:0008324 GO:0046873	iron ion transmembrane transporter activity; "zinc ion transmembrane transporter activity"; "cation transmembrane transporter activity"; "metal ion transmembrane transporter activity"
Glyma20g34420	1.57081	0.0144044		UniRef100_B9HUB6 Ethylene receptor 2 n=1 Tax=Populus trichocarpa RepID=B9HUB6_POPTR	0	99.87	AT3G23150.1 | Symbols: ETR2 | Signal transduction histidine kinase, hybrid-type, ethylene sensor | chr3:8255156-8257560 FORWARD LENGTH=773	0	99.87	GO:0000160 GO:0006355 GO:0007165 GO:0009165 GO:0009873 GO:0010105	phosphorelay signal transduction system; "regulation of transcription, DNA-dependent"; "signal transduction"; "nucleotide biosynthetic process"; "ethylene mediated signaling pathway"; "negative regulation of ethylene mediated signaling pathway"	GO:0000155 GO:0000156 GO:0004673 GO:0004674 GO:0004871 GO:0004872 GO:0005515 GO:0051740	phosphorelay sensor kinase activity; "phosphorelay response regulator activity"; "protein histidine kinase activity"; "protein serine/threonine kinase activity"; "signal transducer activity"; "receptor activity"; "protein binding"; "ethylene binding"
Glyma12g08380	1.55987	0.00337716		UniRef100_G7IRD1 High-affinity nitrate transporter n=1 Tax=Medicago truncatula RepID=G7IRD1_MEDTR	0	99.78	AT5G60770.1 | Symbols: ATNRT2.4, NRT2.4 | nitrate transporter 2.4 | chr5:24444396-24447026 FORWARD LENGTH=527	0	98.43	GO:0015706 GO:0071249	nitrate transport; "cellular response to nitrate"	GO:0015112	nitrate transmembrane transporter activity
Glyma15g41620	1.5453	0.000361821		UniRef100_Q6VM20 Metal transport protein n=1 Tax=Medicago truncatula RepID=Q6VM20_MEDTR	0	96.11	AT3G12750.1 | Symbols: ZIP1 | zinc transporter 1 precursor | chr3:4051950-4053156 REVERSE LENGTH=355	4e-150	96.67	GO:0006826 GO:0006829 GO:0006833 GO:0010043 GO:0010106 GO:0030001 GO:0055085 GO:0071577	iron ion transport; "zinc ion transport"; "water transport"; "response to zinc ion"; "cellular response to iron ion starvation"; "metal ion transport"; "transmembrane transport"; "zinc ion transmembrane transport"	GO:0005385 GO:0046873	zinc ion transmembrane transporter activity; "metal ion transmembrane transporter activity"
Glyma04g05410	1.49644	0.0160381		UniRef100_G7J7M9 Cytochrome c oxidase subunit n=1 Tax=Medicago truncatula RepID=G7J7M9_MEDTR	2e-115	99.66	AT1G10970.1 | Symbols: ZIP4, ATZIP4 | zinc transporter 4 precursor | chr1:3665201-3666933 REVERSE LENGTH=408	5e-116	99.31	GO:0006812 GO:0030001 GO:0055085 GO:0071577	cation transport; "metal ion transport"; "transmembrane transport"; "zinc ion transmembrane transport"	GO:0005375 GO:0005385 GO:0005515 GO:0008324 GO:0046873	copper ion transmembrane transporter activity; "zinc ion transmembrane transporter activity"; "protein binding"; "cation transmembrane transporter activity"; "metal ion transmembrane transporter activity"
Glyma13g01970	1.47767	0.0458211		UniRef100_G8A375 2,3-bisphosphoglycerate-dependent phosphoglycerate mutase n=1 Tax=Medicago truncatula RepID=G8A375_MEDTR	0	95.58	AT1G22170.1 | Symbols: | Phosphoglycerate mutase family protein | chr1:7826603-7828055 FORWARD LENGTH=334	2e-174	98.82	GO:0006096 GO:0008152	glycolysis; "metabolic process"	GO:0003824 GO:0016868	catalytic activity; "intramolecular transferase activity, phosphotransferases"
Glyma09g24410	1.47442	0.0274904		UniRef100_Q71EE1 Heat shock protein n=1 Tax=Hevea brasiliensis RepID=Q71EE1_HEVBR	0	99.86	AT5G52640.1 | Symbols: HSP81-1, ATHS83, HSP81.1, HSP83, ATHSP90.1, AtHsp90-1, HSP90.1 | heat shock protein 90.1 | chr5:21352542-21355147 FORWARD LENGTH=705	0	99.86	GO:0006457 GO:0009408 GO:0009644 GO:0009816 GO:0042542 GO:0042742 GO:0046685	protein folding; "response to heat"; "response to high light intensity"; "defense response to bacterium, incompatible interaction"; "response to hydrogen peroxide"; "defense response to bacterium"; "response to arsenic-containing substance"	GO:0005515 GO:0005524 GO:0051082	protein binding; "ATP binding"; "unfolded protein binding"
Glyma18g04650	1.46126	0.0081603	one hour roots	UniRef100_C6TJN5 Glutamine synthetase n=1 Tax=Glycine max RepID=C6TJN5_SOYBN	2e-28	58.54	AT5G37600.1 | Symbols: ATGSR1, GLN1;1, GSR 1, ATGLN1;1 | glutamine synthase clone R1 | chr5:14933574-14935656 REVERSE LENGTH=356	2e-29	58.54	GO:0009744 GO:0009749 GO:0009750 GO:0010150 GO:0042128	response to sucrose stimulus; "response to glucose stimulus"; "response to fructose stimulus"; "leaf senescence"; "nitrate assimilation"	GO:0003824 GO:0004356 GO:0005507 GO:0005515	catalytic activity; "glutamate-ammonia ligase activity"; "copper ion binding"; "protein binding"
Glyma09g23750	1.44904	0.00119165		UniRef100_B9RIR1 UDP-glucosyltransferase, putative n=1 Tax=Ricinus communis RepID=B9RIR1_RICCO	0	98.55	AT3G16520.3 | Symbols: UGT88A1 | UDP-glucosyl transferase 88A1 | chr3:5619355-5620833 REVERSE LENGTH=462	3e-157	98.14	GO:0008152	metabolic process	GO:0008194 GO:0016757 GO:0016758 GO:0080043 GO:0080044 GO:0080045 GO:0080046	UDP-glycosyltransferase activity; "transferase activity, transferring glycosyl groups"; "transferase activity, transferring hexosyl groups"; "quercetin 3-O-glucosyltransferase activity"; "quercetin 7-O-glucosyltransferase activity"; "quercetin 3'-O-glucosyltransferase activity"; "quercetin 4'-O-glucosyltransferase activity"
Glyma08g17530	1.43867	0.00196263		UniRef100_Q6VM20 Metal transport protein n=1 Tax=Medicago truncatula RepID=Q6VM20_MEDTR	0	96.41	AT3G12750.1 | Symbols: ZIP1 | zinc transporter 1 precursor | chr3:4051950-4053156 REVERSE LENGTH=355	2e-151	96.69	GO:0006826 GO:0006829 GO:0006833 GO:0010043 GO:0010106 GO:0030001 GO:0055085 GO:0071577	iron ion transport; "zinc ion transport"; "water transport"; "response to zinc ion"; "cellular response to iron ion starvation"; "metal ion transport"; "transmembrane transport"; "zinc ion transmembrane transport"	GO:0005385 GO:0046873	zinc ion transmembrane transporter activity; "metal ion transmembrane transporter activity"
Glyma08g20230	1.438	0.013495		UniRef100_A7LCD6 Lipoxygenase n=1 Tax=Glycine max RepID=A7LCD6_SOYBN	0	99.88	AT1G55020.1 | Symbols: LOX1, ATLOX1 | lipoxygenase 1 | chr1:20525798-20530143 FORWARD LENGTH=859	0	98.5	GO:0006952 GO:0009611 GO:0009695 GO:0009737 GO:0009753 GO:0009816 GO:0010311 GO:0030397 GO:0034440 G	defense response; "response to wounding"; "jasmonic acid biosynthetic process"; "response to abscisic acid stimulus"; "response to jasmonic acid stimulus"; "defense response to bacterium, incompatible interaction"; "lateral root formation"; "membrane disassembly"; "lipid oxidation"; "growth"; "root development"	GO:0016165	lipoxygenase activity
Glyma19g41630	1.39611	0.00582621		UniRef100_B9A9Z1 Nicotianamine synthase n=1 Tax=Lotus japonicus RepID=B9A9Z1_LOTJA	2e-175	99.37	AT5G56080.1 | Symbols: ATNAS2, NAS2 | nicotianamine synthase 2 | chr5:22711402-22712364 REVERSE LENGTH=320	3e-136	98.73	GO:0010043 GO:0030418 GO:0071281 GO:0071369 GO:0071732	response to zinc ion; "nicotianamine biosynthetic process"; "cellular response to iron ion"; "cellular response to ethylene stimulus"; "cellular response to nitric oxide"	GO:0030410	nicotianamine synthase activity
Glyma17g34740	1.35345	0.0175412		UniRef100_B7FIL3 Transmembrane protein n=1 Tax=Medicago truncatula RepID=B7FIL3_MEDTR	3e-137	99.58	AT2G26070.1 | Symbols: RTE1 | Protein of unknown function (DUF778) | chr2:11105741-11106607 REVERSE LENGTH=250	1e-115	98.73	GO:0009723 GO:0010105	response to ethylene stimulus; "negative regulation of ethylene mediated signaling pathway"	GO:0003674	molecular function
Glyma11g33741	1.31547	0.0319462		UniRef100_Q2HTL2 Senescence-associated protein, putative n=1 Tax=Medicago truncatula RepID=Q2HTL2_MEDTR	1e-39	92.31	AT1G70780.1 | Symbols: | unknown protein; FUNCTIONS IN: molecular_function unknown; INVOLVED IN: biological_process unknown; LOCATED IN: mitochondrion; EXPRESSED IN: sperm cell, male gametophyte, pollen tube; EXPRESSED DURING: L mature pollen stage, M germinated pollen stage; BEST Arabidopsis thaliana protein match is: unknown protein (TAIR:AT1G23150.1); Has 143 Blast hits to 143 proteins in 17 s…	4e-38	92.95	GO:0008150	biological process	GO:0003674	molecular function
Glyma05g26390	1.31339	0.0416928		UniRef100_B9RZX1 Polygalacturonase, putative n=1 Tax=Ricinus communis RepID=B9RZX1_RICCO	0	99.59	AT1G48100.1 | Symbols: | Pectin lyase-like superfamily protein | chr1:17766921-17769625 FORWARD LENGTH=475	0	96.95	GO:0005975	carbohydrate metabolic process	GO:0004650	polygalacturonase activity
Glyma04g03850	1.28478	0.0107354		UniRef100_G7J5Q5 Peptide transporter PTR3-A n=1 Tax=Medicago truncatula RepID=G7J5Q5_MEDTR	0	93.64	AT1G27040.2 | Symbols: | Major facilitator superfamily protein | chr1:9386893-9389838 REVERSE LENGTH=563	1e-155	88.09	GO:0006857	oligopeptide transport	GO:0005215	transporter activity
Glyma17g33570	1.27924	0.0485737		UniRef100_G7K4R2 Heat shock protein n=1 Tax=Medicago truncatula RepID=G7K4R2_MEDTR	7e-163	64.81	AT5G56030.1 | Symbols: HSP81-2, ERD8, HSP90.2, AtHsp90.2 | heat shock protein 81-2 | chr5:22686923-22689433 FORWARD LENGTH=699	4e-153	60.92	GO:0006457 GO:0006952 GO:0009408 GO:0009414 GO:0009612 GO:0009651 GO:0009816 GO:0009908 GO:0010187 G	protein folding; "defense response"; "response to heat"; "response to water deprivation"; "response to mechanical stimulus"; "response to salt stress"; "defense response to bacterium, incompatible interaction"; "flower development"; "negative regulation of seed germination"; "heat acclimation"; "calcium-mediated signaling"; "leaf development"; "protein stabilization"; "stomatal closure"	GO:0005515 GO:0005524 GO:0016887 GO:0051082	protein binding; "ATP binding"; "ATPase activity"; "unfolded protein binding"
Glyma17g31940	1.25201	0.0443884		UniRef100_G7I706 Ein3-binding f-box protein n=1 Tax=Medicago truncatula RepID=G7I706_MEDTR	0	96.56	AT2G25490.1 | Symbols: EBF1, FBL6 | EIN3-binding F box protein 1 | chr2:10848018-10850275 REVERSE LENGTH=628	0	96.56	GO:0006511 GO:0009723 GO:0010105 GO:0042752	ubiquitin-dependent protein catabolic process; "response to ethylene stimulus"; "negative regulation of ethylene mediated signaling pathway"; "regulation of circadian rhythm"	GO:0004842 GO:0005515	ubiquitin-protein ligase activity; "protein binding"
Glyma08g44150	1.24457	0.035264		UniRef100_B9S9T2 RNA-binding protein, putative n=1 Tax=Ricinus communis RepID=B9S9T2_RICCO	0	73.35	AT5G55670.1 | Symbols: | RNA-binding (RRM/RBD/RNP motifs) family protein | chr5:22544669-22546801 REVERSE LENGTH=710	0	99.84	GO:0008150	biological process	GO:0000166 GO:0003676 GO:0003723	nucleotide binding; "nucleic acid binding"; "RNA binding"
Glyma15g05760	1.21233	0.0185802		UniRef100_P53392 High affinity sulfate transporter 2 n=1 Tax=Stylosanthes hamata RepID=SUT2_STYHA	0	99.55	AT1G22150.1 | Symbols: SULTR1;3 | sulfate transporter 1;3 | chr1:7818361-7821344 FORWARD LENGTH=656	0	95.61	GO:0006810 GO:0008272 GO:0055085	transport; "sulfate transport"; "transmembrane transport"	GO:0005215 GO:0008271 GO:0015116	transporter activity; "secondary active sulfate transmembrane transporter activity"; "sulfate transmembrane transporter activity"
Glyma01g02251	1.16033	0.0376277		UniRef100_Q41102 Phaseolin G-box binding protein PG2 (Fragment) n=1 Tax=Phaseolus vulgaris RepID=Q41102_PHAVU	0	95.41	AT1G32640.1 | Symbols: ATMYC2, RD22BP1, JAI1, JIN1, MYC2, ZBF1 | Basic helix-loop-helix (bHLH) DNA-binding family protein | chr1:11799042-11800913 REVERSE LENGTH=623	0	99.37	GO:0006568 GO:0006612 GO:0009269 GO:0009611 GO:0009620 GO:0009694 GO:0009695 GO:0009737 GO:0009738 G	tryptophan metabolic process; "protein targeting to membrane"; "response to desiccation"; "response to wounding"; "response to fungus"; "jasmonic acid metabolic process"; "jasmonic acid biosynthetic process"; "response to abscisic acid stimulus"; "abscisic acid mediated signaling pathway"; "response to jasmonic acid stimulus"; "indole glucosinolate biosynthetic process"; "salicylic acid mediated …	GO:0003677 GO:0003700 GO:0005515	DNA binding; "sequence-specific DNA binding transcription factor activity"; "protein binding"
Glyma13g19520	-1.17309	0.0338859		UniRef100_G7IBM5 Auxin-induced protein 5NG4 n=2 Tax=Medicago truncatula RepID=G7IBM5_MEDTR	0	96.32	AT2G37460.1 | Symbols: | nodulin MtN21 /EamA-like transporter family protein | chr2:15726667-15729010 REVERSE LENGTH=380	6e-162	97.37	GO:0019761	glucosinolate biosynthetic process	NA	NA
Glyma13g19530	-1.18407	0.0285941		UniRef100_B9T7W3 DNA binding protein, putative n=1 Tax=Ricinus communis RepID=B9T7W3_RICCO	2e-125	66.37	AT5G59830.2 | Symbols: | unknown protein; BEST Arabidopsis thaliana protein match is: unknown protein (TAIR:AT5G13660.2); Has 35333 Blast hits to 34131 proteins in 2444 species: Archae - 798; Bacteria - 22429; Metazoa - 974; Fungi - 991; Plants - 531; Viruses - 0; Other Eukaryotes - 9610 (source: NCBI BLink). | chr5:24105423-24107071 FORWARD LENGTH=425	5e-67	33.81	GO:0000956 GO:0008150 GO:0010413 GO:0045492 GO:0048573	nuclear-transcribed mRNA catabolic process; "biological process"; "glucuronoxylan metabolic process"; "xylan biosynthetic process"; "photoperiodism, flowering"	GO:0003674	molecular function
Glyma03g40870	-1.20669	0.0357198		UniRef100_C6TBN2 Probable aldo-keto reductase 1 n=1 Tax=Glycine max RepID=AKR1_SOYBN	0	97.41	AT1G60690.1 | Symbols: | NAD(P)-linked oxidoreductase superfamily protein | chr1:22349892-22351668 REVERSE LENGTH=345	1e-139	96.54	NA	NA	GO:0004033	aldo-keto reductase (NADP) activity
Glyma04g42990	-1.24652	0.0261101		UniRef100_G7J315 Auxin-induced protein 5NG4 n=1 Tax=Medicago truncatula RepID=G7J315_MEDTR	0	99.73	AT4G08290.1 | Symbols: | nodulin MtN21 /EamA-like transporter family protein | chr4:5239088-5240861 FORWARD LENGTH=384	9e-123	97.28	NA	NA	NA	NA
Glyma03g04700	-1.27652	0.033047		UniRef100_A0SWU6 Peroxidase 1 n=1 Tax=Sesbania rostrata RepID=A0SWU6_SESRO	0	99.69	AT5G05340.1 | Symbols: | Peroxidase superfamily protein | chr5:1579142-1580819 REVERSE LENGTH=324	5e-124	92.19	GO:0006979 GO:0055114	response to oxidative stress; "oxidation-reduction process"	GO:0004601 GO:0005515 GO:0020037	peroxidase activity; "protein binding"; "heme binding"
Glyma10g33650	-1.34579	0.033047		UniRef100_G7JPE9 Glutathione S-transferase 103-1A n=1 Tax=Medicago truncatula RepID=G7JPE9_MEDTR	1e-103	96.43	AT3G09270.1 | Symbols: ATGSTU8, GSTU8 | glutathione S-transferase TAU 8 | chr3:2848407-2849226 REVERSE LENGTH=224	2e-53	93.75	GO:0006635 GO:0009407 GO:0010583 GO:0043161 GO:0046686 GO:0051788 GO:0080129	fatty acid beta-oxidation; "toxin catabolic process"; "response to cyclopentenone"; "proteasomal ubiquitin-dependent protein catabolic process"; "response to cadmium ion"; "response to misfolded protein"; "proteasome core complex assembly"	GO:0004364	glutathione transferase activity
Glyma03g04710	-1.37465	0.0081603		UniRef100_A0SWU6 Peroxidase 1 n=1 Tax=Sesbania rostrata RepID=A0SWU6_SESRO	0	99.69	AT5G05340.1 | Symbols: | Peroxidase superfamily protein | chr5:1579142-1580819 REVERSE LENGTH=324	2e-123	92.19	GO:0006979 GO:0055114	response to oxidative stress; "oxidation-reduction process"	GO:0004601 GO:0005515 GO:0020037	peroxidase activity; "protein binding"; "heme binding"
Glyma01g37303	-1.43526	0.0451331		NA	NA	NA	NA	NA	NA	NA	NA	NA	NA
Glyma15g36570	-1.47028	0.00586434		NA	NA	NA	NA	NA	NA	NA	NA	NA	NA
Glyma04g04240	-1.48938	0.00321629		UniRef100_Q00M85 N-hydroxycinnamoyl/benzoyltransferase 5 n=2 Tax=Glycine max RepID=Q00M85_SOYBN	0	99.75	AT5G42830.1 | Symbols: | HXXXD-type acyl-transferase family protein | chr5:17176384-17177906 FORWARD LENGTH=450	5e-159	98.52	NA	NA	GO:0016740 GO:0016747	transferase activity; "transferase activity, transferring acyl groups other than amino-acyl groups"
Glyma08g43258	-1.52321	0.0357198		UniRef100_B9SVA8 WRKY transcription factor, putative n=1 Tax=Ricinus communis RepID=B9SVA8_RICCO	4e-95	89.73	AT1G62300.1 | Symbols: WRKY6, ATWRKY6 | WRKY family transcription factor | chr1:23016887-23019155 REVERSE LENGTH=553	2e-88	89.73	GO:0002679 GO:0006355 GO:0009407 GO:0010200 GO:0010583 GO:0016036 GO:0035556 GO:0043090 GO:0045892 G	respiratory burst involved in defense response; "regulation of transcription, DNA-dependent"; "toxin catabolic process"; "response to chitin"; "response to cyclopentenone"; "cellular response to phosphate starvation"; "intracellular signal transduction"; "amino acid import"; "negative regulation of transcription, DNA-dependent"; "cellular response to boron-containing substance deprivation"	GO:0003700 GO:0005515 GO:0043565 GO:0044212	sequence-specific DNA binding transcription factor activity; "protein binding"; "sequence-specific DNA binding"; "transcription regulatory region DNA binding"
Glyma17g03910	-1.53571	0.00337716		UniRef100_Q9SWP6 Hypersensitive reaction associated Ca2+-binding protein n=1 Tax=Phaseolus vulgaris RepID=Q9SWP6_PHAVU	2e-72	99.36	AT5G49480.1 | Symbols: ATCP1, CP1 | Ca2+-binding protein 1 | chr5:20070812-20071294 FORWARD LENGTH=160	7e-53	94.27	GO:0042538	hyperosmotic salinity response	GO:0005509	calcium ion binding
Glyma10g14980	-1.54245	0.0081603		UniRef100_C6TBN2 Probable aldo-keto reductase 1 n=1 Tax=Glycine max RepID=AKR1_SOYBN	4e-28	98.44	NA	NA	NA	NA	NA	NA	NA
Glyma16g09120	-1.55291	0.0065833		UniRef100_C6TBN2 Probable aldo-keto reductase 1 n=1 Tax=Glycine max RepID=AKR1_SOYBN	1e-24	94.44	NA	NA	NA	NA	NA	NA	NA
Glyma02g18090	-1.62764	0.0314199		UniRef100_Q2XV15 Lectin n=1 Tax=Glycine max RepID=Q2XV15_SOYBN	0	94.63	AT5G10530.1 | Symbols: | Concanavalin A-like lectin protein kinase family protein | chr5:3324978-3326933 REVERSE LENGTH=651	4e-27	78.86	GO:0006468	protein phosphorylation	GO:0004672 GO:0004674 GO:0005524 GO:0016301 GO:0016772	protein kinase activity; "protein serine/threonine kinase activity"; "ATP binding"; "kinase activity"; "transferase activity, transferring phosphorus-containing groups"
Glyma05g24980	-1.66446	0.049267		UniRef100_Q9M2C0 Vacuolar iron transporter homolog 4 n=1 Tax=Arabidopsis thaliana RepID=VITH4_ARATH	1e-85	83.48	AT3G43660.1 | Symbols: | Vacuolar iron transporter (VIT) family protein | chr3:15565332-15565928 FORWARD LENGTH=198	3e-88	83.48	GO:0008150	biological process	GO:0003674	molecular function
Glyma03g32520	-1.7493	0.0221418		UniRef100_Q1M2R7 PDR-like ABC-transporter n=1 Tax=Glycine max RepID=Q1M2R7_SOYBN	0	99.93	AT1G15520.1 | Symbols: PDR12, ATPDR12, ABCG40, ATABCG40 | pleiotropic drug resistance 12 | chr1:5331993-5338175 REVERSE LENGTH=1423	0	99.65	GO:0000165 GO:0006612 GO:0006855 GO:0007165 GO:0009414 GO:0009595 GO:0009697 GO:0009723 GO:0009733 G	MAPK cascade; "protein targeting to membrane"; "drug transmembrane transport"; "signal transduction"; "response to water deprivation"; "detection of biotic stimulus"; "salicylic acid biosynthetic process"; "response to ethylene stimulus"; "response to auxin stimulus"; "response to abscisic acid stimulus"; "abscisic acid mediated signaling pathway"; "response to salicylic acid stimulus"; "response…	GO:0000166 GO:0005524 GO:0016887 GO:0017111 GO:0042626	nucleotide binding; "ATP binding"; "ATPase activity"; "nucleoside-triphosphatase activity"; "ATPase activity, coupled to transmembrane movement of substances"
Glyma13g25280	-1.75288	0.00634633		UniRef100_G7INY9 Serine carboxypeptidase-like protein n=1 Tax=Medicago truncatula RepID=G7INY9_MEDTR	0	97.17	AT1G11080.1 | Symbols: scpl31 | serine carboxypeptidase-like 31 | chr1:3694917-3697759 REVERSE LENGTH=492	0	98.58	GO:0006508	proteolysis	GO:0004185	serine-type carboxypeptidase activity
Glyma03g40770	-1.76004	0.0455661		UniRef100_I3VP71 PR-4 protein n=1 Tax=Chimonanthus praecox RepID=I3VP71_9MAGN	4e-66	99.3	AT3G04720.1 | Symbols: PR4, HEL, PR-4 | pathogenesis-related 4 | chr3:1285691-1286531 REVERSE LENGTH=212	7e-67	86.01	GO:0009615 GO:0009627 GO:0009651 GO:0009723 GO:0009817 GO:0010167 GO:0015706 GO:0016998 GO:0042742 G	response to virus; "systemic acquired resistance"; "response to salt stress"; "response to ethylene stimulus"; "defense response to fungus, incompatible interaction"; "response to nitrate"; "nitrate transport"; "cell wall macromolecule catabolic process"; "defense response to bacterium"; "defense response to fungus"; "response to herbivore"	GO:0004540 GO:0008061	ribonuclease activity; "chitin binding"
Glyma09g02650	-1.76248	0.00734535	one hour roots	UniRef100_G7IJU6 Peroxidase n=1 Tax=Medicago truncatula RepID=G7IJU6_MEDTR	1e-175	99.71	AT5G06730.1 | Symbols: | Peroxidase superfamily protein | chr5:2080207-2081621 REVERSE LENGTH=358	9e-129	93.39	GO:0006979 GO:0055114	response to oxidative stress; "oxidation-reduction process"	GO:0004601 GO:0020037	peroxidase activity; "heme binding"
Glyma18g05700	-1.78437	0.000259398		UniRef100_I3NMN6 60S ribosomal protein L10B n=1 Tax=Hevea brasiliensis RepID=I3NMN6_HEVBR	3e-153	83.33	AT1G26910.1 | Symbols: RPL10B | Ribosomal protein L16p/L10e family protein | chr1:9321709-9322813 FORWARD LENGTH=221	6e-145	83.33	GO:0001510 GO:0006412 GO:0010224 GO:0032502	RNA methylation; "translation"; "response to UV-B"; "developmental process"	GO:0003735	structural constituent of ribosome
Glyma03g33340	-1.81008	0.0249212		UniRef100_Q9FQ95 In2-1 protein n=1 Tax=Glycine max RepID=Q9FQ95_SOYBN	4e-125	99.15	AT5G02790.1 | Symbols: GSTL3 | Glutathione S-transferase family protein | chr5:632877-634858 FORWARD LENGTH=235	1e-109	96.61	GO:0019344 GO:0019761 GO:0042744 GO:0046686	cysteine biosynthetic process; "glucosinolate biosynthetic process"; "hydrogen peroxide catabolic process"; "response to cadmium ion"	NA	NA
Glyma04g03790	-1.81164	0.0166107		UniRef100_B9R7K5 Cytochrome P450, putative n=1 Tax=Ricinus communis RepID=B9R7K5_RICCO	0	99.81	AT4G31940.1 | Symbols: CYP82C4 | cytochrome P450, family 82, subfamily C, polypeptide 4 | chr4:15452040-15453966 FORWARD LENGTH=524	0	99.43	GO:0010043 GO:0055114 GO:0071281	response to zinc ion; "oxidation-reduction process"; "cellular response to iron ion"	GO:0004497 GO:0005506 GO:0009055 GO:0016705 GO:0019825 GO:0020037	monooxygenase activity; "iron ion binding"; "electron carrier activity"; "oxidoreductase activity, acting on paired donors, with incorporation or reduction of molecular oxygen"; "oxygen binding"; "heme binding"
Glyma18g06435	-1.83646	0.00702821		UniRef100_B9RRH8 TPR repeat-containing protein R13F6.10, putative n=1 Tax=Ricinus communis RepID=B9RRH8_RICCO	0	99.9	AT5G58450.1 | Symbols: | Tetratricopeptide repeat (TPR)-like superfamily protein | chr5:23626826-23632071 FORWARD LENGTH=1065	0	99.9	GO:0008150	biological process	NA	NA
Glyma05g25090	-1.90527	0.00111448		NA	NA	NA	NA	NA	NA	NA	NA	NA	NA
Glyma0886s50	-2.01237	0.0434984		UniRef100_G7I9T5 NADH dehydrogenase subunit n=1 Tax=Medicago truncatula RepID=G7I9T5_MEDTR	6e-39	98.88	ATMG01320.1 | Symbols: NAD2B, NAD2.2, NAD2 | NADH dehydrogenase 2B | chrM:327890-333105 REVERSE LENGTH=499	4e-28	61.8	GO:0042773 GO:0045333 GO:0055114	ATP synthesis coupled electron transport; "cellular respiration"; "oxidation-reduction process"	GO:0003954 GO:0008137	NADH dehydrogenase activity; "NADH dehydrogenase (ubiquinone) activity"
Glyma17g23861	-2.07169	0.026997		UniRef100_G7I9T8 Mitochondrial protein, putative n=1 Tax=Medicago truncatula RepID=G7I9T8_MEDTR	9e-27	75.56	ATMG00030.1 | Symbols: ORF107A | hypothetical protein | chrM:11918-12241 FORWARD LENGTH=107	5e-36	75.56	GO:0008150	biological process	GO:0003674	molecular function
Glyma08g08090	-2.11878	1.23633e-05		UniRef100_Q9M2C0 Vacuolar iron transporter homolog 4 n=1 Tax=Arabidopsis thaliana RepID=VITH4_ARATH	2e-87	83.12	AT3G43660.1 | Symbols: | Vacuolar iron transporter (VIT) family protein | chr3:15565332-15565928 FORWARD LENGTH=198	4e-90	83.12	GO:0008150	biological process	GO:0003674	molecular function
Glyma01g40850	-2.12764	0.000594247		UniRef100_G7JZV7 Peptide transporter PTR1 n=1 Tax=Medicago truncatula RepID=G7JZV7_MEDTR	0	99.5	AT1G32450.1 | Symbols: NRT1.5 | nitrate transporter 1.5 | chr1:11715337-11719807 REVERSE LENGTH=614	0	98.32	GO:0006598 GO:0006826 GO:0006857 GO:0009698 GO:0009734 GO:0010106 GO:0010167 GO:0015698 GO:0015706 G	polyamine catabolic process; "iron ion transport"; "oligopeptide transport"; "phenylpropanoid metabolic process"; "auxin mediated signaling pathway"; "cellular response to iron ion starvation"; "response to nitrate"; "inorganic anion transport"; "nitrate transport"; "cellular modified amino acid biosynthetic process"	GO:0005215 GO:0015112	transporter activity; "nitrate transmembrane transporter activity"
Glyma06g40000	-2.13738	0.00332806		UniRef100_G7KKY8 Serine/threonine protein kinase n=1 Tax=Medicago truncatula RepID=G7KKY8_MEDTR	0	99.88	AT4G27290.1 | Symbols: | S-locus lectin protein kinase family protein | chr4:13666281-13669202 FORWARD LENGTH=783	0	98.04	GO:0006468 GO:0048544 GO:0048765	protein phosphorylation; "recognition of pollen"; "root hair cell differentiation"	GO:0004672 GO:0004674 GO:0004713 GO:0005524 GO:0016772 GO:0030246	protein kinase activity; "protein serine/threonine kinase activity"; "protein tyrosine kinase activity"; "ATP binding"; "transferase activity, transferring phosphorus-containing groups"; "carbohydrate binding"
Glyma03g24020	-2.18264	6.82564e-06		UniRef100_Q9SLN8 Allyl alcohol dehydrogenase n=1 Tax=Nicotiana tabacum RepID=Q9SLN8_TOBAC	0	99.13	AT5G16970.1 | Symbols: AT-AER, AER | alkenal reductase | chr5:5576291-5578001 REVERSE LENGTH=345	3e-178	98.26	GO:0006865 GO:0006979 GO:0009407 GO:0010583 GO:0015824 GO:0046686	amino acid transport; "response to oxidative stress"; "toxin catabolic process"; "response to cyclopentenone"; "proline transport"; "response to cadmium ion"	GO:0000166 GO:0008270 GO:0016491 GO:0016747 GO:0032440	nucleotide binding; "zinc ion binding"; "oxidoreductase activity"; "transferase activity, transferring acyl groups other than amino-acyl groups"; "2-alkenal reductase [NAD(P)] activity"
Glyma06g37340	-2.24849	0.0441713		UniRef100_C1K4P9 Phosphofructokinase (Fragment) n=1 Tax=Elaeis oleifera RepID=C1K4P9_ELAOL	2e-10	60.71	AT5G56630.1 | Symbols: PFK7 | phosphofructokinase 7 | chr5:22924311-22926728 FORWARD LENGTH=485	1e-12	47.62	GO:0006096	glycolysis	GO:0003872 GO:0005524	6-phosphofructokinase activity; "ATP binding"
Glyma01g34400	-2.26443	0.0434984		NA	NA	NA	NA	NA	NA	NA	NA	NA	NA
Glyma1251s50	-2.30413	0.00337716		UniRef100_G7I9T8 Mitochondrial protein, putative n=1 Tax=Medicago truncatula RepID=G7I9T8_MEDTR	3e-32	92.65	ATMG00030.1 | Symbols: ORF107A | hypothetical protein | chrM:11918-12241 FORWARD LENGTH=107	6e-35	79.41	GO:0008150	biological process	GO:0003674	molecular function
Glyma0405s00330	-2.33796	0.0144044		UniRef100_G7I8U0 Cytochrome c oxidase subunit 3 n=1 Tax=Medicago truncatula RepID=G7I8U0_MEDTR	0	92.76	ATMG00730.1 | Symbols: COX3 | cytochrome c oxidase subunit 3 | chrM:218280-219077 FORWARD LENGTH=265	1e-163	86.21	GO:0022904	respiratory electron transport chain	GO:0004129 GO:0015002	cytochrome-c oxidase activity; "heme-copper terminal oxidase activity"
Glyma02g04820	-2.34147	0.00205067		UniRef100_Q9SDY6 Chitinase class I n=2 Tax=Glycine max RepID=Q9SDY6_SOYBN	0	99.69	AT3G12500.1 | Symbols: ATHCHIB, PR3, PR-3, CHI-B, B-CHI, HCHIB | basic chitinase | chr3:3962501-3963984 REVERSE LENGTH=335	8e-144	92.83	GO:0005975 GO:0009871 GO:0010167 GO:0015706 GO:0016998 GO:0046686 GO:0050832	carbohydrate metabolic process; "jasmonic acid and ethylene-dependent systemic resistance, ethylene mediated signaling pathway"; "response to nitrate"; "nitrate transport"; "cell wall macromolecule catabolic process"; "response to cadmium ion"; "defense response to fungus"	GO:0004568 GO:0008061	chitinase activity; "chitin binding"
Glyma12g24991	-2.36772	0.00650212		UniRef100_G7I8U0 Cytochrome c oxidase subunit 3 n=1 Tax=Medicago truncatula RepID=G7I8U0_MEDTR	0	82.52	ATMG00730.1 | Symbols: COX3 | cytochrome c oxidase subunit 3 | chrM:218280-219077 FORWARD LENGTH=265	2e-162	76.69	GO:0022904	respiratory electron transport chain	GO:0004129 GO:0015002	cytochrome-c oxidase activity; "heme-copper terminal oxidase activity"
Glyma20g05556	-2.41116	0.000628237		UniRef100_G7I9T8 Mitochondrial protein, putative n=1 Tax=Medicago truncatula RepID=G7I9T8_MEDTR	3e-54	94.49	ATMG00030.1 | Symbols: ORF107A | hypothetical protein | chrM:11918-12241 FORWARD LENGTH=107	2e-34	48.82	GO:0008150	biological process	GO:0003674	molecular function
Glyma17g23870	-2.43859	0.000232511		NA	NA	NA	NA	NA	NA	NA	NA	NA	NA
Glyma17g23821	-2.45876	0.0376277		UniRef100_G7KIY4 ATPase subunit n=1 Tax=Medicago truncatula RepID=G7KIY4_MEDTR	3e-128	98.47	ATMG00640.1 | Symbols: ORF25 | hydrogen ion transporting ATP synthases, rotational mechanism;zinc ion binding | chrM:188084-188662 REVERSE LENGTH=192	9e-112	96.43	GO:0015986	ATP synthesis coupled proton transport	GO:0008270 GO:0015078 GO:0046933	zinc ion binding; "hydrogen ion transmembrane transporter activity"; "hydrogen ion transporting ATP synthase activity, rotational mechanism"
Glyma05g38110	-2.53335	0.0275244	six hour leaves	UniRef100_P25096 Protein P21 n=1 Tax=Glycine max RepID=P21_SOYBN	3e-128	90.13	AT4G11650.1 | Symbols: ATOSM34, OSM34 | osmotin 34 | chr4:7025127-7026113 REVERSE LENGTH=244	3e-111	98.65	GO:0009651 GO:0009816 GO:0009817 GO:0051707	response to salt stress; "defense response to bacterium, incompatible interaction"; "defense response to fungus, incompatible interaction"; "response to other organism"	NA	NA
Glyma10g30340	-2.54403	0.00321629		UniRef100_G7L1U2 MtN26 protein n=1 Tax=Medicago truncatula RepID=G7L1U2_MEDTR	9e-57	84.88	AT4G14746.1 | Symbols: | CONTAINS InterPro DOMAIN/s: EGF-like (InterPro:IPR006210); Has 259 Blast hits to 234 proteins in 55 species: Archae - 0; Bacteria - 0; Metazoa - 184; Fungi - 0; Plants - 69; Viruses - 0; Other Eukaryotes - 6 (source: NCBI BLink). | chr4:8462720-8464326 REVERSE LENGTH=212	6e-30	65.85	GO:0008150	biological process	NA	NA
Glyma09g07330	-2.54976	0.0213081		UniRef100_B9SED1 Alliin lyase, putative n=1 Tax=Ricinus communis RepID=B9SED1_RICCO	0	92.84	AT1G34060.1 | Symbols: | Pyridoxal phosphate (PLP)-dependent transferases superfamily protein | chr1:12396561-12398299 REVERSE LENGTH=463	0	98.21	NA	NA	GO:0003824 GO:0016846 GO:0030170	catalytic activity; "carbon-sulfur lyase activity"; "pyridoxal phosphate binding"
Glyma05g16360	-2.59851	0.00332806		UniRef100_A6N1H4 Retrotransposon protein n=1 Tax=Oryza sativa Indica Group RepID=A6N1H4_ORYSI	4e-35	98.77	AT2G07706.1 | Symbols: | unknown protein; BEST Arabidopsis thaliana protein match is: unknown protein (TAIR:ATMG00470.1); Has 35333 Blast hits to 34131 proteins in 2444 species: Archae - 798; Bacteria - 22429; Metazoa - 974; Fungi - 991; Plants - 531; Viruses - 0; Other Eukaryotes - 9610 (source: NCBI BLink). | chr2:3382413-3386049 REVERSE LENGTH=504	2e-10	83.95	GO:0008150	biological process	GO:0003674	molecular function
Glyma15g00560	-2.61373	0.000123057		UniRef100_B9SAK5 Amino acid binding protein, putative n=1 Tax=Ricinus communis RepID=B9SAK5_RICCO	1e-134	82.45	AT1G16880.1 | Symbols: | uridylyltransferase-related | chr1:5773796-5776125 FORWARD LENGTH=290	1e-130	75.5	GO:0006833 GO:0009409 GO:0009416 GO:0009651 GO:0009744 GO:0009750 GO:0019684 GO:0030003 GO:0042742 G	water transport; "response to cold"; "response to light stimulus"; "response to salt stress"; "response to sucrose stimulus"; "response to fructose stimulus"; "photosynthesis, light reaction"; "cellular cation homeostasis"; "defense response to bacterium"; "divalent metal ion transport"	NA	NA
Glyma15g35276	-2.62803	0.00126981		UniRef100_G7I4L9 LysM domain-containing receptor-like kinase n=1 Tax=Medicago truncatula RepID=G7I4L9_MEDTR	9e-07	90.41	NA	NA	NA	NA	NA	NA	NA
Glyma18g10332	-2.91526	3.7496e-05		NA	NA	NA	NA	NA	NA	NA	NA	NA	NA
Glyma10g07831	-2.93453	0.000343845		NA	NA	NA	NA	NA	NA	NA	NA	NA	NA
Glyma08g36390	-2.98471	2.70879e-05		UniRef100_A6N1H4 Retrotransposon protein n=1 Tax=Oryza sativa Indica Group RepID=A6N1H4_ORYSI	3e-22	77.78	NA	NA	NA	NA	NA	NA	NA
Glyma18g10324	-3.082	9.14664e-06		UniRef100_D0PSE9 WRKY transcription factor n=1 Tax=Picrorhiza kurrooa RepID=D0PSE9_9LAMI	4e-96	92.28	AT1G62300.1 | Symbols: WRKY6, ATWRKY6 | WRKY family transcription factor | chr1:23016887-23019155 REVERSE LENGTH=553	1e-88	91.02	GO:0002679 GO:0006355 GO:0009407 GO:0010200 GO:0010583 GO:0016036 GO:0035556 GO:0043090 GO:0045892 G	respiratory burst involved in defense response; "regulation of transcription, DNA-dependent"; "toxin catabolic process"; "response to chitin"; "response to cyclopentenone"; "cellular response to phosphate starvation"; "intracellular signal transduction"; "amino acid import"; "negative regulation of transcription, DNA-dependent"; "cellular response to boron-containing substance deprivation"	GO:0003700 GO:0005515 GO:0043565 GO:0044212	sequence-specific DNA binding transcription factor activity; "protein binding"; "sequence-specific DNA binding"; "transcription regulatory region DNA binding"
Glyma04g26810	-3.10122	0.000185516		NA	NA	NA	NA	NA	NA	NA	NA	NA	NA
Glyma11g33922	-3.10407	2.25311e-05		UniRef100_G7K1Z2 Metallocarboxypeptidase inhibitor n=1 Tax=Medicago truncatula RepID=G7K1Z2_MEDTR	3e-11	94.74	NA	NA	NA	NA	NA	NA	NA
Glyma13g25540	-3.10868	0.000740762		NA	NA	NA	NA	NA	NA	NA	NA	NA	NA
Glyma20g35095	-3.18714	2.70879e-05		NA	NA	NA	NA	NA	NA	NA	NA	NA	NA
Glyma05g16213	-3.21392	5.82292e-05		NA	NA	NA	NA	NA	NA	NA	NA	NA	NA
Glyma03g23306	-3.22135	6.62271e-05		UniRef100_B4XVW3 Cytochrome c oxidase subunit 1 (Fragment) n=1 Tax=Bertiera laxissima RepID=B4XVW3_9GENT	3e-47	92.05	ATMG01360.1 | Symbols: COX1 | cytochrome oxidase | chrM:349830-351413 REVERSE LENGTH=527	1e-42	92.05	GO:0006810 GO:0009060 GO:0022900 GO:0022904 GO:0055114	transport; "aerobic respiration"; "electron transport chain"; "respiratory electron transport chain"; "oxidation-reduction process"	GO:0004129 GO:0005506 GO:0005507 GO:0009055 GO:0020037	cytochrome-c oxidase activity; "iron ion binding"; "copper ion binding"; "electron carrier activity"; "heme binding"
Glyma09g29371	-3.24146	7.18545e-06		NA	NA	NA	NA	NA	NA	NA	NA	NA	NA
Glyma07g08595	-3.24665	1.36156e-05		UniRef100_G7ZYC4 Cell wall-associated hydrolase (Fragment) n=1 Tax=Medicago truncatula RepID=G7ZYC4_MEDTR	3e-07	51.32	NA	NA	NA	NA	NA	NA	NA
Glyma07g08601	-3.27592	3.7496e-05		NA	NA	NA	NA	NA	NA	NA	NA	NA	NA
Glyma19g26850	-3.31214	3.17531e-06		NA	NA	NA	NA	NA	NA	NA	NA	NA	NA
Glyma09g24790	-3.34435	1.26998e-05		UniRef100_A6N1F2 Imp biosynthesis protein n=1 Tax=Oryza sativa Indica Group RepID=A6N1F2_ORYSI	5e-10	67.44	NA	NA	NA	NA	NA	NA	NA
Glyma09g24785	-3.35712	1.26998e-05		UniRef100_G7ZYC4 Cell wall-associated hydrolase (Fragment) n=1 Tax=Medicago truncatula RepID=G7ZYC4_MEDTR	3e-29	98.57	NA	NA	NA	NA	NA	NA	NA
Glyma08g08070	-3.36676	0.000156406		UniRef100_B9SWZ1 Nodulin, putative n=1 Tax=Ricinus communis RepID=B9SWZ1_RICCO	5e-37	88.15	AT3G43660.1 | Symbols: | Vacuolar iron transporter (VIT) family protein | chr3:15565332-15565928 FORWARD LENGTH=198	5e-35	74.41	GO:0008150	biological process	GO:0003674	molecular function
Glyma14g14210	-3.37033	3.61994e-06		NA	NA	NA	NA	NA	NA	NA	NA	NA	NA
Glyma02g43470	-3.39952	1.66915e-05	one hour leaves	NA	NA	NA	NA	NA	NA	NA	NA	NA	NA
Glyma13g04580	-3.41946	7.18545e-06		NA	NA	NA	NA	NA	NA	NA	NA	NA	NA
Glyma13g25520	-3.47269	0.000121029		NA	NA	NA	NA	NA	NA	NA	NA	NA	NA
Glyma09g24780	-3.51262	4.4199e-05		NA	NA	NA	NA	NA	NA	NA	NA	NA	NA
Glyma01g04545	-3.53646	1.26998e-05		UniRef100_C7TFZ2 Conserved protein n=1 Tax=Lactobacillus rhamnosus Lc 705 RepID=C7TFZ2_LACRL	1e-08	64.71	NA	NA	NA	NA	NA	NA	NA
Glyma04g33460	-3.53991	0.000150588		UniRef100_A5B4D2 Translation factor GUF1 homolog, chloroplastic n=1 Tax=Vitis vinifera RepID=GUFP_VITVI	2e-10	70.37	NA	NA	NA	NA	NA	NA	NA
Glyma15g03080	-3.55319	4.54863e-06		UniRef100_Q5W7C9 Unknow protein n=1 Tax=Oryza sativa Japonica Group RepID=Q5W7C9_ORYSJ	7e-26	87.88	NA	NA	NA	NA	NA	NA	NA
Glyma13g11810	-3.77727	1.33131e-06		UniRef100_G7LEH3 ATP synthase subunit beta n=2 Tax=Magnoliophyta RepID=G7LEH3_MEDTR	9e-117	26.19	NA	NA	NA	NA	NA	NA	NA
Glyma13g12815	-3.85428	1.33131e-06		UniRef100_G7K0D6 RRNA intron-encoded homing endonuclease n=1 Tax=Medicago truncatula RepID=G7K0D6_MEDTR	1e-24	51	NA	NA	NA	NA	NA	NA	NA
Glyma05g16286	-3.86919	0.000259398		NA	NA	NA	NA	NA	NA	NA	NA	NA	NA
Glyma16g29216	-3.89032	1.33131e-06		UniRef100_G7K7L1 Receptor-like kinase n=1 Tax=Medicago truncatula RepID=G7K7L1_MEDTR	0	98.89	AT2G34930.1 | Symbols: | disease resistance family protein / LRR family protein | chr2:14737169-14739886 REVERSE LENGTH=905	5e-93	85.94	GO:0006952 GO:0007165 GO:0050832	defense response; "signal transduction"; "defense response to fungus"	NA	NA
Glyma16g29233	-3.9641	7.30268e-07		NA	NA	NA	NA	NA	NA	NA	NA	NA	NA
Glyma05g09990	-4.03646	8.49567e-07		UniRef100_B2KZF9 Senescence-associated protein n=1 Tax=Picea abies RepID=B2KZF9_PICAB	2e-85	99.36	NA	NA	NA	NA	NA	NA	NA
