# Supplementary material for: Identification of candidate genes involved in early iron deficiency chlorosis signaling in soybean (Glycine max) roots and leaves
Source: BMC Genomics. 2014 Aug 22;15:702. doi: 10.1186/1471-2164-15-702 (PMC4161901; doi:10.1186/1471-2164-15-702)
Supplement: Supplementary file 6 — Additional file 6: Gene families identified among DEGs. Protein sequences corresponding to all differentially expressed genes were compared to each other using BLASTP ([52], E < 10-10). Single linkage clustering [53] was used to identify groups of proteins with overlapping BLAST reports representing potential gene families. (XLSX 127 KB) [file 12864_2014_6420_MOESM6_ESM.xlsx]

## Sheet: Adrienne.selfblp.cluster.hash
Additional File 6. Protein sequences corresponding to all differentially expressed genes were compared against each other using BLASTP ([52],E<10-10). Single linkage clustering [53] was used to identify groups of proteins with overlapping BLAST reports representing potential gene families. Glyma1.1 ID refers to Glycine max version 1.1 release. For more information see http://www.phytozome.net/soy…
Group Number	Tissues of Differential Expression	Glyma 1.1 ID	Top Descriptive Uniref100 Blastp Hit	E-value (E<10-6)	Top TAIR10 Blastp Hit	E-value (E<10-6)	Gene Ontology Biological Process Descriptions	Gene Ontology Molecular Function Descriptions	Gene Ontology Cellular Component Descriptions
1	1HL	Glyma01g02950	UniRef100_B9SXH6 Mitochondrial dicarboxylate carrier protein, putative n=1 Tax=Ricinus communis RepID=B9SXH6_RICCO	0	AT2G22500.1 | Symbols: UCP5, ATPUMP5, DIC1 | uncoupling protein 5 | chr2:9563531-9564472 REVERSE LENGTH=313	6e-168	transport; "mitochondrial transport"; "response to chitin"; "proton transport"	dicarboxylic acid transmembrane transporter activity; "oxidative phosphorylation uncoupler activity"	mitochondrion; "mitochondrial inner membrane"; "mitochondrial membrane"
1	6HL	Glyma13g41540	UniRef100_Q2XTC3 ADP,ATP carrier protein-like n=1 Tax=Solanum tuberosum RepID=Q2XTC3_SOLTU	0	AT5G13490.2 | Symbols: AAC2 | ADP/ATP carrier 2 | chr5:4336034-4337379 FORWARD LENGTH=385	0	gluconeogenesis; "protein targeting to membrane"; "transport"; "anion transport"; "nucleotide transport"; "amino acid transport"; "ER to Golgi vesicle-mediated transport"; "cellular membrane fusion"; "cytoskeleton organization"; "regulation of plant-type hypersensitive response"; "proteasomal protein catabolic process"; "ammonium transport"; "basic amino acid transport"; "purine nucleotide transp…	transporter activity; "ATP:ADP antiporter activity"; "copper ion binding"; "protein binding"	mitochondrion; "mitochondrial envelope"; "mitochondrial inner membrane"; "vacuolar membrane"; "chloroplast"; "chloroplast envelope"; "membrane"
2	1HL	Glyma01g25890	UniRef100_G7L5K4 Peptide transporter PTR3-B n=1 Tax=Medicago truncatula RepID=G7L5K4_MEDTR	0	AT2G37900.1 | Symbols: | Major facilitator superfamily protein | chr2:15864396-15866408 REVERSE LENGTH=575	0	oligopeptide transport	transporter activity	plasma membrane; "membrane"
2	6HR	Glyma01g40850	UniRef100_G7JZV7 Peptide transporter PTR1 n=1 Tax=Medicago truncatula RepID=G7JZV7_MEDTR	0	AT1G32450.1 | Symbols: NRT1.5 | nitrate transporter 1.5 | chr1:11715337-11719807 REVERSE LENGTH=614	0	polyamine catabolic process; "iron ion transport"; "oligopeptide transport"; "phenylpropanoid metabolic process"; "auxin mediated signaling pathway"; "cellular response to iron ion starvation"; "response to nitrate"; "inorganic anion transport"; "nitrate transport"; "cellular modified amino acid biosynthetic process"	transporter activity; "nitrate transmembrane transporter activity"	plasma membrane; "membrane"
2	6HL	Glyma03g27800	UniRef100_G7L4V0 Peptide transporter PTR5 n=1 Tax=Medicago truncatula RepID=G7L4V0_MEDTR	0	AT1G68570.1 | Symbols: | Major facilitator superfamily protein | chr1:25746811-25750110 FORWARD LENGTH=596	0	oligopeptide transport	transporter activity	plasma membrane; "membrane"
2	6H 6HR	Glyma04g03850	UniRef100_G7J5Q5 Peptide transporter PTR3-A n=1 Tax=Medicago truncatula RepID=G7J5Q5_MEDTR	0	AT1G27040.2 | Symbols: | Major facilitator superfamily protein | chr1:9386893-9389838 REVERSE LENGTH=563	1e-155	oligopeptide transport	transporter activity	plasma membrane; "membrane"
2	6HL	Glyma07g16740	UniRef100_G7L5K4 Peptide transporter PTR3-B n=1 Tax=Medicago truncatula RepID=G7L5K4_MEDTR	0	AT2G37900.1 | Symbols: | Major facilitator superfamily protein | chr2:15864396-15866408 REVERSE LENGTH=575	0	oligopeptide transport	transporter activity	plasma membrane; "membrane"
2	6HL	Glyma08g40730	UniRef100_G7K9S1 Nitrate transporter NTL1 n=1 Tax=Medicago truncatula RepID=G7K9S1_MEDTR	0	AT1G69850.1 | Symbols: ATNRT1:2, NTL1, NRT1:2 | nitrate transporter 1:2 | chr1:26296945-26300407 REVERSE LENGTH=585	0	response to nematode; "regulation of stomatal movement"; "abscisic acid transport"	transporter activity; "calcium ion binding"; "abscisic acid transporter activity"	plasma membrane; "membrane"
2	6HL	Glyma08g40740	UniRef100_G7K9S1 Nitrate transporter NTL1 n=1 Tax=Medicago truncatula RepID=G7K9S1_MEDTR	0	AT1G69850.1 | Symbols: ATNRT1:2, NTL1, NRT1:2 | nitrate transporter 1:2 | chr1:26296945-26300407 REVERSE LENGTH=585	0	response to nematode; "regulation of stomatal movement"; "abscisic acid transport"	transporter activity; "calcium ion binding"; "abscisic acid transporter activity"	plasma membrane; "membrane"
2	1HL	Glyma11g03430	UniRef100_G7JW11 Nitrate transporter n=1 Tax=Medicago truncatula RepID=G7JW11_MEDTR	0	AT1G12110.1 | Symbols: NRT1.1, CHL1-1, NRT1, B-1, ATNRT1, CHL1 | nitrate transporter 1.1 | chr1:4105341-4109290 FORWARD LENGTH=590	0	oligopeptide transport; "response to water deprivation"; "response to nitrate"; "nitrate transport"; "sterol biosynthetic process"; "glucosinolate biosynthetic process"; "plant-type cell wall cellulose metabolic process"; "cell wall pectin metabolic process"	transporter activity; "protein binding"; "nitrate transmembrane transporter activity"	plasma membrane; "membrane"
3	1HL	Glyma01g35620	UniRef100_G7K421 GMC-type oxidoreductase, putative n=1 Tax=Medicago truncatula RepID=G7K421_MEDTR	0	AT4G19380.1 | Symbols: | Long-chain fatty alcohol dehydrogenase family protein | chr4:10568427-10572288 REVERSE LENGTH=726	0	oxidation-reduction process	electron carrier activity; "oxidoreductase activity, acting on CH-OH group of donors"; "long-chain-alcohol oxidase activity"; "flavin adenine dinucleotide binding"	cellular component
3	6HL	Glyma06g42400	UniRef100_B5WWZ8 Long-chain-alcohol oxidase FAO1 n=1 Tax=Lotus japonicus RepID=FAO1_LOTJA	0	AT3G23410.1 | Symbols: ATFAO3, FAO3 | fatty alcohol oxidase 3 | chr3:8382860-8386024 FORWARD LENGTH=746	0	alcohol metabolic process; "oxidation-reduction process"	electron carrier activity; "oxidoreductase activity, acting on CH-OH group of donors"; "long-chain-alcohol oxidase activity"; "flavin adenine dinucleotide binding"	intracellular membrane-bounded organelle
3	1HL	Glyma09g35210	UniRef100_G7K421 GMC-type oxidoreductase, putative n=1 Tax=Medicago truncatula RepID=G7K421_MEDTR	0	AT4G19380.1 | Symbols: | Long-chain fatty alcohol dehydrogenase family protein | chr4:10568427-10572288 REVERSE LENGTH=726	0	oxidation-reduction process	electron carrier activity; "oxidoreductase activity, acting on CH-OH group of donors"; "long-chain-alcohol oxidase activity"; "flavin adenine dinucleotide binding"	cellular component
3	6HL	Glyma12g15940	UniRef100_B5WWZ8 Long-chain-alcohol oxidase FAO1 n=1 Tax=Lotus japonicus RepID=FAO1_LOTJA	0	AT3G23410.1 | Symbols: ATFAO3, FAO3 | fatty alcohol oxidase 3 | chr3:8382860-8386024 FORWARD LENGTH=746	0	alcohol metabolic process; "oxidation-reduction process"	electron carrier activity; "oxidoreductase activity, acting on CH-OH group of donors"; "long-chain-alcohol oxidase activity"; "flavin adenine dinucleotide binding"	intracellular membrane-bounded organelle
4	1HL	Glyma02g14910	UniRef100_O04840 Nitrite reductase n=1 Tax=Glycine max RepID=O04840_SOYBN	0	AT2G15620.1 | Symbols: NIR1, NIR, ATHNIR | nitrite reductase 1 | chr2:6810552-6812666 FORWARD LENGTH=586	0	response to nitrate; "nitrate transport"; "cysteine biosynthetic process"; "oxidation-reduction process"	oxidoreductase activity; "heme binding"; "ferredoxin-nitrate reductase activity"; "nitrite reductase (NO-forming) activity"; "iron-sulfur cluster binding"	mitochondrion; "chloroplast"; "chloroplast stroma"; "membrane"; "apoplast"
4	1HL	Glyma07g33570	UniRef100_O04840 Nitrite reductase n=1 Tax=Glycine max RepID=O04840_SOYBN	0	AT2G15620.1 | Symbols: NIR1, NIR, ATHNIR | nitrite reductase 1 | chr2:6810552-6812666 FORWARD LENGTH=586	0	response to nitrate; "nitrate transport"; "cysteine biosynthetic process"; "oxidation-reduction process"	oxidoreductase activity; "heme binding"; "ferredoxin-nitrate reductase activity"; "nitrite reductase (NO-forming) activity"; "iron-sulfur cluster binding"	mitochondrion; "chloroplast"; "chloroplast stroma"; "membrane"; "apoplast"
5	1HL	Glyma0335s00200	UniRef100_G7KFJ3 O-methyltransferase n=1 Tax=Medicago truncatula RepID=G7KFJ3_MEDTR	0	AT4G35160.1 | Symbols: | O-methyltransferase family protein | chr4:16730989-16732808 REVERSE LENGTH=382	2e-68	NA	methyltransferase activity; "O-methyltransferase activity"; "protein dimerization activity"	nucleus; "cytosol"
5	1HR	Glyma04g40591	UniRef100_J3JRE1 Caffeic acid-O-methyltransferase (Fragment) n=1 Tax=Medicago falcata RepID=J3JRE1_MEDFA	9e-34	AT5G54160.1 | Symbols: ATOMT1, OMT1 | O-methyltransferase 1 | chr5:21982075-21984167 FORWARD LENGTH=363	5e-30	polyamine catabolic process; "response to wounding"; "phenylpropanoid metabolic process"; "coumarin biosynthetic process"; "lignin biosynthetic process"; "positive regulation of flavonoid biosynthetic process"; "sterol biosynthetic process"; "cellular modified amino acid biosynthetic process"; "flavonol biosynthetic process"	luteolin O-methyltransferase activity; "quercetin 3-O-methyltransferase activity"; "myricetin 3'-O-methyltransferase activity"; "caffeate O-methyltransferase activity"	nucleus; "cytoplasm"; "cytosol"; "plasma membrane"; "plasmodesma"
5	1HR	Glyma06g14210	UniRef100_F8SMC0 S-adenosyl-L-methionine: caffeic acid 3-0-methyltransferase n=1 Tax=Glycine max RepID=F8SMC0_SOYBN	0	AT5G54160.1 | Symbols: ATOMT1, OMT1 | O-methyltransferase 1 | chr5:21982075-21984167 FORWARD LENGTH=363	0	polyamine catabolic process; "response to wounding"; "phenylpropanoid metabolic process"; "coumarin biosynthetic process"; "lignin biosynthetic process"; "positive regulation of flavonoid biosynthetic process"; "sterol biosynthetic process"; "cellular modified amino acid biosynthetic process"; "flavonol biosynthetic process"	luteolin O-methyltransferase activity; "quercetin 3-O-methyltransferase activity"; "myricetin 3'-O-methyltransferase activity"; "caffeate O-methyltransferase activity"	nucleus; "cytoplasm"; "cytosol"; "plasma membrane"; "plasmodesma"
5	1HL	Glyma14g38090	UniRef100_G7KFJ3 O-methyltransferase n=1 Tax=Medicago truncatula RepID=G7KFJ3_MEDTR	0	AT4G35160.1 | Symbols: | O-methyltransferase family protein | chr4:16730989-16732808 REVERSE LENGTH=382	2e-68	NA	methyltransferase activity; "O-methyltransferase activity"; "protein dimerization activity"	nucleus; "cytosol"
5	1HL	Glyma14g38101	UniRef100_G7KFJ3 O-methyltransferase n=1 Tax=Medicago truncatula RepID=G7KFJ3_MEDTR	0	AT4G35160.1 | Symbols: | O-methyltransferase family protein | chr4:16730989-16732808 REVERSE LENGTH=382	1e-67	NA	methyltransferase activity; "O-methyltransferase activity"; "protein dimerization activity"	nucleus; "cytosol"
5	6HR	Glyma20g00604	UniRef100_G7I7A7 Caffeic acid O-methyltransferase n=1 Tax=Medicago truncatula RepID=G7I7A7_MEDTR	4e-60	AT5G54160.1 | Symbols: ATOMT1, OMT1 | O-methyltransferase 1 | chr5:21982075-21984167 FORWARD LENGTH=363	6e-53	polyamine catabolic process; "response to wounding"; "phenylpropanoid metabolic process"; "coumarin biosynthetic process"; "lignin biosynthetic process"; "positive regulation of flavonoid biosynthetic process"; "sterol biosynthetic process"; "cellular modified amino acid biosynthetic process"; "flavonol biosynthetic process"	luteolin O-methyltransferase activity; "quercetin 3-O-methyltransferase activity"; "myricetin 3'-O-methyltransferase activity"; "caffeate O-methyltransferase activity"	nucleus; "cytoplasm"; "cytosol"; "plasma membrane"; "plasmodesma"
6	1HL	Glyma03g01891	NA	NA	NA	NA	NA	NA	NA
6	1HL	Glyma15g36645	NA	NA	NA	NA	NA	NA	NA
6	1HL	Glyma15g36671	NA	NA	NA	NA	NA	NA	NA
7	1HL	Glyma03g40430	UniRef100_G7L0T6 Benzoyl coenzyme A benzyl alcohol benzoyl transferase n=1 Tax=Medicago truncatula RepID=G7L0T6_MEDTR	0	AT5G17540.1 | Symbols: | HXXXD-type acyl-transferase family protein | chr5:5782061-5783682 REVERSE LENGTH=461	3e-159	NA	transferase activity, transferring acyl groups other than amino-acyl groups	cytoplasm
7	6HR	Glyma04g04240	UniRef100_Q00M85 N-hydroxycinnamoyl/benzoyltransferase 5 n=2 Tax=Glycine max RepID=Q00M85_SOYBN	0	AT5G42830.1 | Symbols: | HXXXD-type acyl-transferase family protein | chr5:17176384-17177906 FORWARD LENGTH=450	5e-159	NA	transferase activity; "transferase activity, transferring acyl groups other than amino-acyl groups"	cytoplasm; "cytosol"
7	6HL	Glyma04g10210	UniRef100_G7J4L2 Omega-hydroxypalmitate O-feruloyl transferase n=1 Tax=Medicago truncatula RepID=G7J4L2_MEDTR	5e-113	AT4G24510.1 | Symbols: CER2, VC2, VC-2 | HXXXD-type acyl-transferase family protein | chr4:12660929-12662537 FORWARD LENGTH=421	3e-46	very long-chain fatty acid metabolic process; "wax biosynthetic process"; "cysteine biosynthetic process"; "cuticle development"; "cell wall biogenesis"; "very long-chain fatty acid biosynthetic process"	transferase activity; "transferase activity, transferring acyl groups other than amino-acyl groups"	nucleus; "endoplasmic reticulum"
7	6HL	Glyma06g10190	UniRef100_G7J4L2 Omega-hydroxypalmitate O-feruloyl transferase n=1 Tax=Medicago truncatula RepID=G7J4L2_MEDTR	0	AT4G24510.1 | Symbols: CER2, VC2, VC-2 | HXXXD-type acyl-transferase family protein | chr4:12660929-12662537 FORWARD LENGTH=421	9e-98	very long-chain fatty acid metabolic process; "wax biosynthetic process"; "cysteine biosynthetic process"; "cuticle development"; "cell wall biogenesis"; "very long-chain fatty acid biosynthetic process"	transferase activity; "transferase activity, transferring acyl groups other than amino-acyl groups"	nucleus; "endoplasmic reticulum"
7	1HL	Glyma08g42500	UniRef100_G7J1R6 Anthranilate N-benzoyltransferase protein n=1 Tax=Medicago truncatula RepID=G7J1R6_MEDTR	0	AT2G19070.1 | Symbols: SHT | spermidine hydroxycinnamoyl transferase | chr2:8260185-8261958 REVERSE LENGTH=451	8e-115	pollen development; "pollen exine formation"; "spermidine hydroxycinnamate conjugate biosynthetic process"	N-acyltransferase activity; "transferase activity, transferring acyl groups other than amino-acyl groups"; "hydroxycinnamoyltransferase activity"; "spermidine:sinapoyl CoA N-acyltransferase activity"; "spermidine:coumaroyl CoA N-acyltransferase activity"; "spermidine:caffeoyl CoA N-acyltransferase activity"; "spermidine:feruloyl CoA N-acyltransferase activity"	cytoplasm
7	6HL	Glyma10g00220	UniRef100_Q6E593 Benzoyl coenzyme A: benzyl alcohol benzoyl transferase n=1 Tax=Petunia x hybrida RepID=Q6E593_PETHY	0	AT5G17540.1 | Symbols: | HXXXD-type acyl-transferase family protein | chr5:5782061-5783682 REVERSE LENGTH=461	0	NA	transferase activity, transferring acyl groups other than amino-acyl groups	cytoplasm
7	6HL	Glyma13g04221	UniRef100_B6D7P2 Malate O-hydroxycinnamoyl transferase n=1 Tax=Trifolium pratense RepID=B6D7P2_TRIPR	4e-89	AT2G19070.1 | Symbols: SHT | spermidine hydroxycinnamoyl transferase | chr2:8260185-8261958 REVERSE LENGTH=451	4e-60	pollen development; "pollen exine formation"; "spermidine hydroxycinnamate conjugate biosynthetic process"	N-acyltransferase activity; "transferase activity, transferring acyl groups other than amino-acyl groups"; "hydroxycinnamoyltransferase activity"; "spermidine:sinapoyl CoA N-acyltransferase activity"; "spermidine:coumaroyl CoA N-acyltransferase activity"; "spermidine:caffeoyl CoA N-acyltransferase activity"; "spermidine:feruloyl CoA N-acyltransferase activity"	cytoplasm
7	6HL	Glyma18g49240	UniRef100_G7JQT5 Isoflavonoid malonyl transferase n=2 Tax=Medicago truncatula RepID=G7JQT5_MEDTR	1e-170	AT3G29590.1 | Symbols: AT5MAT | HXXXD-type acyl-transferase family protein | chr3:11398917-11400266 REVERSE LENGTH=449	2e-79	anthocyanin-containing compound biosynthetic process; "response to sucrose stimulus"; "response to UV-B"	transferase activity; "transferase activity, transferring acyl groups other than amino-acyl groups"; "O-malonyltransferase activity"	cytoplasm
7	1HL	Glyma19g43340	UniRef100_G7L1V1 Omega-hydroxypalmitate O-feruloyl transferase n=1 Tax=Medicago truncatula RepID=G7L1V1_MEDTR	0	AT4G29250.1 | Symbols: | HXXXD-type acyl-transferase family protein | chr4:14420713-14422177 FORWARD LENGTH=460	6e-56	NA	transferase activity; "transferase activity, transferring acyl groups other than amino-acyl groups"	cytoplasm
8	1HL	Glyma04g30980	NA	NA	NA	NA	NA	NA	NA
8	6HL	Glyma08g28260	NA	NA	NA	NA	NA	NA	NA
8	6HL	Glyma18g51273	NA	NA	NA	NA	NA	NA	NA
9	1HL	Glyma05g38340	UniRef100_Q949G4 N3 like protein n=1 Tax=Medicago truncatula RepID=Q949G4_MEDTR	3e-139	AT5G50800.1 | Symbols: SWEET13, AtSWEET13 | Nodulin MtN3 family protein | chr5:20665280-20667140 REVERSE LENGTH=294	2e-95	sucrose transport	sucrose transmembrane transporter activity; "sugar transmembrane transporter activity"	plasma membrane; "integral to plasma membrane"; "membrane"; "integral to membrane"
9	1HL	Glyma05g38351	UniRef100_G7J3C8 Protein RUPTURED POLLEN GRAIN n=1 Tax=Medicago truncatula RepID=G7J3C8_MEDTR	2e-83	AT5G23660.1 | Symbols: MTN3, SWEET12, AtSWEET12 | homolog of Medicago truncatula MTN3 | chr5:7971936-7973796 REVERSE LENGTH=285	1e-53	sucrose transport	sucrose transmembrane transporter activity; "sugar transmembrane transporter activity"	plasma membrane; "integral to plasma membrane"; "membrane"
9	1HL	Glyma08g01310	UniRef100_Q949G4 N3 like protein n=1 Tax=Medicago truncatula RepID=Q949G4_MEDTR	2e-143	AT5G50800.1 | Symbols: SWEET13, AtSWEET13 | Nodulin MtN3 family protein | chr5:20665280-20667140 REVERSE LENGTH=294	1e-96	sucrose transport	sucrose transmembrane transporter activity; "sugar transmembrane transporter activity"	plasma membrane; "integral to plasma membrane"; "membrane"; "integral to membrane"
10	6HL	Glyma04g35030	UniRef100_B4UWC2 Gonadotropin beta chain n=1 Tax=Arachis hypogaea RepID=B4UWC2_ARAHY	6e-47	AT5G14920.1 | Symbols: | Gibberellin-regulated family protein | chr5:4826598-4827761 FORWARD LENGTH=275	6e-23	response to gibberellin stimulus	protein binding	NA
10	1HL	Glyma06g04740	UniRef100_B9R733 GAST1 protein, putative n=1 Tax=Ricinus communis RepID=B9R733_RICCO	5e-40	AT5G59845.1 | Symbols: | Gibberellin-regulated family protein | chr5:24111443-24111808 FORWARD LENGTH=89	2e-34	response to gibberellin stimulus	molecular function	extracellular region
10	6HL	Glyma10g40580	UniRef100_B9R733 GAST1 protein, putative n=1 Tax=Ricinus communis RepID=B9R733_RICCO	5e-32	AT2G14900.1 | Symbols: | Gibberellin-regulated family protein | chr2:6404210-6405043 FORWARD LENGTH=108	2e-27	response to gibberellin stimulus	molecular function	extracellular region
10	6HL	Glyma14g09620	UniRef100_B9R733 GAST1 protein, putative n=1 Tax=Ricinus communis RepID=B9R733_RICCO	2e-44	AT5G59845.1 | Symbols: | Gibberellin-regulated family protein | chr5:24111443-24111808 FORWARD LENGTH=89	5e-33	response to gibberellin stimulus	molecular function	extracellular region
10	1HL 6HL	Glyma14g40400	UniRef100_G7I774 Gibberellin-regulated protein n=1 Tax=Medicago truncatula RepID=G7I774_MEDTR	5e-48	AT1G75750.2 | Symbols: GASA1 | GAST1 protein homolog 1 | chr1:28441813-28442284 REVERSE LENGTH=97	4e-32	polysaccharide biosynthetic process; "tryptophan catabolic process"; "indoleacetic acid biosynthetic process"; "response to abscisic acid stimulus"; "response to gibberellin stimulus"; "response to brassinosteroid stimulus"; "multidimensional cell growth"; "unidimensional cell growth"; "cell tip growth"; "regulation of hormone levels"; "anthocyanin accumulation in tissues in response to UV light"…	molecular function	extracellular region; "cell wall"; "plant-type cell wall"
10	6HL	Glyma17g37760	UniRef100_G7I774 Gibberellin-regulated protein n=1 Tax=Medicago truncatula RepID=G7I774_MEDTR	1e-49	AT1G75750.2 | Symbols: GASA1 | GAST1 protein homolog 1 | chr1:28441813-28442284 REVERSE LENGTH=97	2e-32	polysaccharide biosynthetic process; "tryptophan catabolic process"; "indoleacetic acid biosynthetic process"; "response to abscisic acid stimulus"; "response to gibberellin stimulus"; "response to brassinosteroid stimulus"; "multidimensional cell growth"; "unidimensional cell growth"; "cell tip growth"; "regulation of hormone levels"; "anthocyanin accumulation in tissues in response to UV light"…	molecular function	extracellular region; "cell wall"; "plant-type cell wall"
11	1HL	Glyma06g11430	UniRef100_Q9SYR0 Nitrate reductase (Fragment) n=1 Tax=Glycine max RepID=Q9SYR0_SOYBN	0	AT1G77760.1 | Symbols: NIA1, GNR1, NR1 | nitrate reductase 1 | chr1:29236005-29239367 REVERSE LENGTH=917	0	nitric oxide biosynthetic process; "response to light stimulus"; "nitrate assimilation"; "oxidation-reduction process"	iron ion binding; "protein binding"; "nitrate reductase activity"; "electron carrier activity"; "oxidoreductase activity"; "heme binding"; "molybdenum ion binding"; "molybdopterin cofactor binding"; "oxidoreductase activity, acting on other nitrogenous compounds as donors, with NAD or NADP as acceptor"; "metal ion binding"; "flavin adenine dinucleotide binding"	mitochondrion; "cytosol"
11	1HL	Glyma13g02510	UniRef100_I1LW34 Nitrate reductase n=1 Tax=Glycine max RepID=I1LW34_SOYBN	0	AT1G77760.1 | Symbols: NIA1, GNR1, NR1 | nitrate reductase 1 | chr1:29236005-29239367 REVERSE LENGTH=917	0	nitric oxide biosynthetic process; "response to light stimulus"; "nitrate assimilation"; "oxidation-reduction process"	iron ion binding; "protein binding"; "nitrate reductase activity"; "electron carrier activity"; "oxidoreductase activity"; "heme binding"; "molybdenum ion binding"; "molybdopterin cofactor binding"; "oxidoreductase activity, acting on other nitrogenous compounds as donors, with NAD or NADP as acceptor"; "metal ion binding"; "flavin adenine dinucleotide binding"	mitochondrion; "cytosol"
12	1HL	Glyma06g42180	UniRef100_B9SIE5 Cytoplasmic dynein light chain, putative n=1 Tax=Ricinus communis RepID=B9SIE5_RICCO	2e-55	AT4G27360.1 | Symbols: | Dynein light chain type 1 family protein | chr4:13694032-13694517 FORWARD LENGTH=103	1e-47	microtubule-based process	microtubule motor activity	cytoplasm; "microtubule associated complex"
12	1HL	Glyma12g16252	UniRef100_B9SIE5 Cytoplasmic dynein light chain, putative n=1 Tax=Ricinus communis RepID=B9SIE5_RICCO	1e-44	AT4G27360.1 | Symbols: | Dynein light chain type 1 family protein | chr4:13694032-13694517 FORWARD LENGTH=103	1e-35	microtubule-based process	microtubule motor activity	cytoplasm; "microtubule associated complex"
13	6HL	Glyma06g44600	UniRef100_G7JTU9 O-acyltransferase WSD1 n=1 Tax=Medicago truncatula RepID=G7JTU9_MEDTR	0	AT5G53390.1 | Symbols: | O-acyltransferase (WSD1-like) family protein | chr5:21656951-21659207 REVERSE LENGTH=486	3e-45	petal morphogenesis	diacylglycerol O-acyltransferase activity	nucleus; "plasma membrane"
13	1HL	Glyma06g44640	UniRef100_G7JTU9 O-acyltransferase WSD1 n=1 Tax=Medicago truncatula RepID=G7JTU9_MEDTR	0	AT3G49190.1 | Symbols: | O-acyltransferase (WSD1-like) family protein | chr3:18231988-18234376 REVERSE LENGTH=522	4e-52	NA	diacylglycerol O-acyltransferase activity	nucleus
13	6HL	Glyma12g13020	UniRef100_G7JTU9 O-acyltransferase WSD1 n=1 Tax=Medicago truncatula RepID=G7JTU9_MEDTR	0	AT5G53390.1 | Symbols: | O-acyltransferase (WSD1-like) family protein | chr5:21656951-21659207 REVERSE LENGTH=486	3e-51	petal morphogenesis	diacylglycerol O-acyltransferase activity	nucleus; "plasma membrane"
14	6HL	Glyma03g33320	UniRef100_G7L0P0 Protein phosphatase 2c-like protein n=2 Tax=Medicago truncatula RepID=G7L0P0_MEDTR	0	AT3G12620.2 | Symbols: | Protein phosphatase 2C family protein | chr3:4009510-4010993 REVERSE LENGTH=385	8e-176	protein dephosphorylation	catalytic activity; "protein serine/threonine phosphatase activity"	protein serine/threonine phosphatase complex
14	1HL	Glyma07g37380	UniRef100_B9RTA6 Protein phosphatase 2c, putative n=1 Tax=Ricinus communis RepID=B9RTA6_RICCO	0	AT5G27930.2 | Symbols: | Protein phosphatase 2C family protein | chr5:9958199-9960219 REVERSE LENGTH=373	1e-164	NA	catalytic activity; "protein serine/threonine phosphatase activity"	cytoplasm
14	6HL	Glyma11g34410	UniRef100_Q9M3V1 Protein phpsphatase 2C (PP2C) n=1 Tax=Fagus sylvatica RepID=Q9M3V1_FAGSY	0	AT3G11410.1 | Symbols: ATPP2CA, AHG3, PP2CA | protein phosphatase 2CA | chr3:3584181-3585649 REVERSE LENGTH=399	5e-143	protein dephosphorylation; "response to cold"; "response to water deprivation"; "response to abscisic acid stimulus"; "abscisic acid mediated signaling pathway"; "negative regulation of abscisic acid mediated signaling pathway"; "regulation of stomatal movement"; "hyperosmotic salinity response"	catalytic activity; "phosphoprotein phosphatase activity"; "protein serine/threonine phosphatase activity"; "protein binding"	nucleus; "cytoplasm"; "cytosol"
15	1HR	Glyma02g36140	UniRef100_C6TH93 Casparian strip membrane protein 3 n=1 Tax=Glycine max RepID=CASP3_SOYBN	5e-112	AT2G36100.1 | Symbols: | Uncharacterised protein family (UPF0497) | chr2:15159744-15160669 REVERSE LENGTH=206	1e-69	cell-cell junction assembly; "cell wall modification"	protein binding; "protein homodimerization activity"	Casparian strip
15	1HR	Glyma02g36150	UniRef100_C6T1K6 Casparian strip membrane protein 4 n=1 Tax=Glycine max RepID=CASP4_SOYBN	4e-104	AT2G36100.1 | Symbols: | Uncharacterised protein family (UPF0497) | chr2:15159744-15160669 REVERSE LENGTH=206	9e-72	cell-cell junction assembly; "cell wall modification"	protein binding; "protein homodimerization activity"	Casparian strip
15	1HR	Glyma02g36170	UniRef100_C6T2E7 Casparian strip membrane protein 2 n=1 Tax=Glycine max RepID=CASP2_SOYBN	4e-135	AT2G36100.1 | Symbols: | Uncharacterised protein family (UPF0497) | chr2:15159744-15160669 REVERSE LENGTH=206	3e-67	cell-cell junction assembly; "cell wall modification"	protein binding; "protein homodimerization activity"	Casparian strip
15	1HR	Glyma02g36200	UniRef100_P0DI40 Casparian strip membrane protein 2 n=1 Tax=Vigna unguiculata RepID=CASP2_VIGUN	7e-100	AT2G36100.1 | Symbols: | Uncharacterised protein family (UPF0497) | chr2:15159744-15160669 REVERSE LENGTH=206	2e-67	cell-cell junction assembly; "cell wall modification"	protein binding; "protein homodimerization activity"	Casparian strip
15	1HL	Glyma07g38090	UniRef100_C6TBD0 CASP-like protein 6 n=1 Tax=Glycine max RepID=CSPL6_SOYBN	1e-131	AT4G15630.1 | Symbols: | Uncharacterised protein family (UPF0497) | chr4:8917527-8918683 FORWARD LENGTH=190	9e-53	biological process	molecular function; "protein binding"; "protein histidine kinase binding"	plasma membrane; "plasmodesma"
15	1HR	Glyma10g08720	UniRef100_C6TFL9 Casparian strip membrane protein 1 n=1 Tax=Glycine max RepID=CASP1_SOYBN	9e-134	AT2G36100.1 | Symbols: | Uncharacterised protein family (UPF0497) | chr2:15159744-15160669 REVERSE LENGTH=206	5e-68	cell-cell junction assembly; "cell wall modification"	protein binding; "protein homodimerization activity"	Casparian strip
15	1HR	Glyma10g08730	UniRef100_C6T2E7 Casparian strip membrane protein 2 n=1 Tax=Glycine max RepID=CASP2_SOYBN	8e-100	AT2G36100.1 | Symbols: | Uncharacterised protein family (UPF0497) | chr2:15159744-15160669 REVERSE LENGTH=206	1e-68	cell-cell junction assembly; "cell wall modification"	protein binding; "protein homodimerization activity"	Casparian strip
15	1HR	Glyma10g08740	UniRef100_C6T1K6 Casparian strip membrane protein 4 n=1 Tax=Glycine max RepID=CASP4_SOYBN	3e-135	AT2G36100.1 | Symbols: | Uncharacterised protein family (UPF0497) | chr2:15159744-15160669 REVERSE LENGTH=206	4e-68	cell-cell junction assembly; "cell wall modification"	protein binding; "protein homodimerization activity"	Casparian strip
15	1HR	Glyma10g08750	UniRef100_C6TH93 Casparian strip membrane protein 3 n=1 Tax=Glycine max RepID=CASP3_SOYBN	2e-90	AT2G36100.1 | Symbols: | Uncharacterised protein family (UPF0497) | chr2:15159744-15160669 REVERSE LENGTH=206	2e-68	cell-cell junction assembly; "cell wall modification"	protein binding; "protein homodimerization activity"	Casparian strip
15	1HR	Glyma12g31180	UniRef100_C6T4E0 Casparian strip membrane protein 5 n=1 Tax=Glycine max RepID=CASP5_SOYBN	1e-154	AT2G27370.1 | Symbols: | Uncharacterised protein family (UPF0497) | chr2:11708628-11709905 REVERSE LENGTH=221	3e-63	cell-cell junction assembly; "cell wall modification"	protein binding; "protein homodimerization activity"	Casparian strip
15	1HR	Glyma13g39130	UniRef100_C6T4E0 Casparian strip membrane protein 5 n=1 Tax=Glycine max RepID=CASP5_SOYBN	4e-141	AT2G27370.1 | Symbols: | Uncharacterised protein family (UPF0497) | chr2:11708628-11709905 REVERSE LENGTH=221	1e-64	cell-cell junction assembly; "cell wall modification"	protein binding; "protein homodimerization activity"	Casparian strip
15	1HL	Glyma17g02610	UniRef100_C6SZP8 CASP-like protein 5 n=1 Tax=Glycine max RepID=CSPL5_SOYBN	6e-130	AT4G15630.1 | Symbols: | Uncharacterised protein family (UPF0497) | chr4:8917527-8918683 FORWARD LENGTH=190	3e-51	biological process	molecular function; "protein binding"; "protein histidine kinase binding"	plasma membrane; "plasmodesma"
15	6HL	Glyma17g07210	UniRef100_C6SZ04 CASP-like protein 3 n=1 Tax=Glycine max RepID=CSPL3_SOYBN	3e-112	AT4G25830.1 | Symbols: | Uncharacterised protein family (UPF0497) | chr4:13133727-13134790 FORWARD LENGTH=175	1e-38	biological process; "cellular respiration"	molecular function; "NADH dehydrogenase (ubiquinone) activity"	extracellular region; "mitochondrial respiratory chain complex I"
15	1HR	Glyma19g24400	UniRef100_C6T4E0 Casparian strip membrane protein 5 n=1 Tax=Glycine max RepID=CASP5_SOYBN	9e-74	AT2G27370.1 | Symbols: | Uncharacterised protein family (UPF0497) | chr2:11708628-11709905 REVERSE LENGTH=221	1e-54	cell-cell junction assembly; "cell wall modification"	protein binding; "protein homodimerization activity"	Casparian strip
15	1HR	Glyma20g04470	UniRef100_C6T4A0 CASP-like protein 2 n=1 Tax=Glycine max RepID=CSPL2_SOYBN	1e-130	AT5G15290.1 | Symbols: | Uncharacterised protein family (UPF0497) | chr5:4967094-4967846 FORWARD LENGTH=187	1e-61	cell-cell junction assembly; "cell wall modification"	protein binding; "protein homodimerization activity"	mitochondrion; "Casparian strip"
16	1HL	Glyma08g35480	UniRef100_B9R7C9 Paramyosin, putative n=1 Tax=Ricinus communis RepID=B9R7C9_RICCO	4e-144	AT2G26570.1 | Symbols: WEB1 | Plant protein of unknown function (DUF827) | chr2:11299565-11302076 FORWARD LENGTH=807	1e-144	chloroplast avoidance movement; "chloroplast accumulation movement"	protein binding	cytosol; "plasma membrane"
16	1HL	Glyma16g15790	UniRef100_B9R7C9 Paramyosin, putative n=1 Tax=Ricinus communis RepID=B9R7C9_RICCO	4e-168	AT2G26570.1 | Symbols: WEB1 | Plant protein of unknown function (DUF827) | chr2:11299565-11302076 FORWARD LENGTH=807	4e-170	chloroplast avoidance movement; "chloroplast accumulation movement"	protein binding	cytosol; "plasma membrane"
17	1HL 1HR	Glyma09g05230	UniRef100_Q9SMK5 Plasma membrane intrinsic polypeptide n=1 Tax=Cicer arietinum RepID=Q9SMK5_CICAR	5e-63	AT4G20260.6 | Symbols: PCAP1 | plasma-membrane associated cation-binding protein 1 | chr4:10941593-10943227 FORWARD LENGTH=166	2e-53	N-terminal protein myristoylation; "calcium ion transport"; "response to osmotic stress"; "Golgi organization"; "response to cold"; "response to water deprivation"; "response to salt stress"; "cellular response to magnesium starvation"; "N-terminal peptidyl-glycine N-myristoylation"; "negative regulation of microtubule polymerization"; "positive regulation of microtubule depolymerization"; "cellu…	copper ion binding; "calcium ion binding"; "protein binding"; "calmodulin binding"; "phosphatidylinositol-4,5-bisphosphate binding"; "phosphatidylinositol-3,4,5-trisphosphate binding"; "microtubule binding"; "phosphatidylinositol-3,4-bisphosphate binding"; "phosphatidylinositol-3,5-bisphosphate binding"	vacuole; "cytoplasmic microtubule"; "plasma membrane"; "plasmodesma"; "chloroplast"; "anchored to plasma membrane"
17	1HL	Glyma15g16560	UniRef100_Q9SMK5 Plasma membrane intrinsic polypeptide n=1 Tax=Cicer arietinum RepID=Q9SMK5_CICAR	2e-62	AT4G20260.3 | Symbols: ATPCAP1, PCAP1 | plasma-membrane associated cation-binding protein 1 | chr4:10941593-10943227 FORWARD LENGTH=225	2e-52	N-terminal protein myristoylation; "calcium ion transport"; "response to osmotic stress"; "Golgi organization"; "response to cold"; "response to water deprivation"; "response to salt stress"; "cellular response to magnesium starvation"; "N-terminal peptidyl-glycine N-myristoylation"; "negative regulation of microtubule polymerization"; "positive regulation of microtubule depolymerization"; "cellu…	copper ion binding; "calcium ion binding"; "protein binding"; "calmodulin binding"; "phosphatidylinositol-4,5-bisphosphate binding"; "phosphatidylinositol-3,4,5-trisphosphate binding"; "microtubule binding"; "phosphatidylinositol-3,4-bisphosphate binding"; "phosphatidylinositol-3,5-bisphosphate binding"	vacuole; "cytoplasmic microtubule"; "plasma membrane"; "plasmodesma"; "chloroplast"; "anchored to plasma membrane"
18	1HL	Glyma09g39920	UniRef100_G7L2J3 Membrane protein, putative n=1 Tax=Medicago truncatula RepID=G7L2J3_MEDTR	0	AT4G22990.1 | Symbols: | Major Facilitator Superfamily with SPX (SYG1/Pho81/XPR1) domain-containing protein | chr4:12048240-12050984 REVERSE LENGTH=699	0	transmembrane transport	molecular function	Golgi apparatus; "integral to membrane"
18	1HL	Glyma18g46286	UniRef100_G7L2J3 Membrane protein, putative n=1 Tax=Medicago truncatula RepID=G7L2J3_MEDTR	0	AT4G22990.1 | Symbols: | Major Facilitator Superfamily with SPX (SYG1/Pho81/XPR1) domain-containing protein | chr4:12048240-12050984 REVERSE LENGTH=699	0	transmembrane transport	molecular function	Golgi apparatus; "integral to membrane"
19	6HL	Glyma01g32130	UniRef100_B9S4A6 DNA binding protein, putative n=1 Tax=Ricinus communis RepID=B9S4A6_RICCO	6e-55	AT2G40435.1 | Symbols: | BEST Arabidopsis thaliana protein match is: transcription regulators (TAIR:AT3G56220.1); Has 289 Blast hits to 289 proteins in 30 species: Archae - 0; Bacteria - 0; Metazoa - 0; Fungi - 0; Plants - 289; Viruses - 0; Other Eukaryotes - 0 (source: NCBI BLink). | chr2:16887048-16888407 FORWARD LENGTH=158	1e-48	NA	NA	nucleus
19	6HL	Glyma02g39960	UniRef100_G7K7C1 Transcription factor bHLH93 n=1 Tax=Medicago truncatula RepID=G7K7C1_MEDTR	1e-41	AT2G40435.1 | Symbols: | BEST Arabidopsis thaliana protein match is: transcription regulators (TAIR:AT3G56220.1); Has 289 Blast hits to 289 proteins in 30 species: Archae - 0; Bacteria - 0; Metazoa - 0; Fungi - 0; Plants - 289; Viruses - 0; Other Eukaryotes - 0 (source: NCBI BLink). | chr2:16887048-16888407 FORWARD LENGTH=158	8e-43	NA	NA	nucleus
19	1HL	Glyma09g41470	UniRef100_B9S4A6 DNA binding protein, putative n=1 Tax=Ricinus communis RepID=B9S4A6_RICCO	7e-53	AT2G40435.1 | Symbols: | BEST Arabidopsis thaliana protein match is: transcription regulators (TAIR:AT3G56220.1); Has 289 Blast hits to 289 proteins in 30 species: Archae - 0; Bacteria - 0; Metazoa - 0; Fungi - 0; Plants - 289; Viruses - 0; Other Eukaryotes - 0 (source: NCBI BLink). | chr2:16887048-16888407 FORWARD LENGTH=158	2e-51	NA	NA	nucleus
19	6HL	Glyma14g05870	UniRef100_G7K7C1 Transcription factor bHLH93 n=1 Tax=Medicago truncatula RepID=G7K7C1_MEDTR	2e-82	AT2G40435.1 | Symbols: | BEST Arabidopsis thaliana protein match is: transcription regulators (TAIR:AT3G56220.1); Has 289 Blast hits to 289 proteins in 30 species: Archae - 0; Bacteria - 0; Metazoa - 0; Fungi - 0; Plants - 289; Viruses - 0; Other Eukaryotes - 0 (source: NCBI BLink). | chr2:16887048-16888407 FORWARD LENGTH=158	3e-60	NA	NA	nucleus
20	1HL	Glyma10g00440	UniRef100_I1L7C8 3-ketoacyl-CoA synthase n=1 Tax=Glycine max RepID=I1L7C8_SOYBN	0	AT2G26640.1 | Symbols: KCS11 | 3-ketoacyl-CoA synthase 11 | chr2:11330094-11331623 FORWARD LENGTH=509	0	acetyl-CoA metabolic process; "fatty acid biosynthetic process"; "calcium ion transport"; "Golgi organization"; "metabolic process"; "lipid biosynthetic process"; "response to cold"; "response to light stimulus"; "response to salt stress"; "plant-type cell wall biogenesis"; "cell growth"; "sterol biosynthetic process"; "brassinosteroid biosynthetic process"; "cellulose metabolic process"	catalytic activity; "transferase activity, transferring acyl groups other than amino-acyl groups"	nucleus; "membrane"
20	1HL	Glyma10g32260	UniRef100_I1NIB0 3-ketoacyl-CoA synthase n=1 Tax=Glycine max RepID=I1NIB0_SOYBN	0	AT2G26640.1 | Symbols: KCS11 | 3-ketoacyl-CoA synthase 11 | chr2:11330094-11331623 FORWARD LENGTH=509	0	acetyl-CoA metabolic process; "fatty acid biosynthetic process"; "calcium ion transport"; "Golgi organization"; "metabolic process"; "lipid biosynthetic process"; "response to cold"; "response to light stimulus"; "response to salt stress"; "plant-type cell wall biogenesis"; "cell growth"; "sterol biosynthetic process"; "brassinosteroid biosynthetic process"; "cellulose metabolic process"	catalytic activity; "transferase activity, transferring acyl groups other than amino-acyl groups"	nucleus; "membrane"
20	6HL	Glyma10g42100	UniRef100_I1NFI7 3-ketoacyl-CoA synthase n=1 Tax=Glycine max RepID=I1NFI7_SOYBN	0	AT1G68530.1 | Symbols: CUT1, POP1, CER6, G2, KCS6 | 3-ketoacyl-CoA synthase 6 | chr1:25712881-25714733 REVERSE LENGTH=497	0	very long-chain fatty acid metabolic process; "sulfur amino acid metabolic process"; "polysaccharide biosynthetic process"; "glycine catabolic process"; "fatty acid biosynthetic process"; "unsaturated fatty acid biosynthetic process"; "oxidoreduction coenzyme metabolic process"; "vitamin metabolic process"; "metabolic process"; "lipid biosynthetic process"; "cellular amino acid biosynthetic proce…	catalytic activity; "transferase activity, transferring acyl groups other than amino-acyl groups"	endoplasmic reticulum; "membrane"
20	6HL	Glyma10g43800	UniRef100_I1LFE3 3-ketoacyl-CoA synthase n=1 Tax=Glycine max RepID=I1LFE3_SOYBN	0	AT5G04530.1 | Symbols: KCS19 | 3-ketoacyl-CoA synthase 19 | chr5:1292222-1293616 REVERSE LENGTH=464	0	fatty acid biosynthetic process; "metabolic process"; "lipid biosynthetic process"; "response to cold"; "response to light stimulus"	catalytic activity; "transferase activity, transferring acyl groups"; "transferase activity, transferring acyl groups other than amino-acyl groups"	extracellular region; "membrane"
20	6HL	Glyma20g24930	UniRef100_I1NFI7 3-ketoacyl-CoA synthase n=1 Tax=Glycine max RepID=I1NFI7_SOYBN	0	AT1G68530.1 | Symbols: CUT1, POP1, CER6, G2, KCS6 | 3-ketoacyl-CoA synthase 6 | chr1:25712881-25714733 REVERSE LENGTH=497	0	very long-chain fatty acid metabolic process; "sulfur amino acid metabolic process"; "polysaccharide biosynthetic process"; "glycine catabolic process"; "fatty acid biosynthetic process"; "unsaturated fatty acid biosynthetic process"; "oxidoreduction coenzyme metabolic process"; "vitamin metabolic process"; "metabolic process"; "lipid biosynthetic process"; "cellular amino acid biosynthetic proce…	catalytic activity; "transferase activity, transferring acyl groups other than amino-acyl groups"	endoplasmic reticulum; "membrane"
20	1HL	Glyma20g35340	UniRef100_I1NIB0 3-ketoacyl-CoA synthase n=1 Tax=Glycine max RepID=I1NIB0_SOYBN	0	AT2G26640.1 | Symbols: KCS11 | 3-ketoacyl-CoA synthase 11 | chr2:11330094-11331623 FORWARD LENGTH=509	0	acetyl-CoA metabolic process; "fatty acid biosynthetic process"; "calcium ion transport"; "Golgi organization"; "metabolic process"; "lipid biosynthetic process"; "response to cold"; "response to light stimulus"; "response to salt stress"; "plant-type cell wall biogenesis"; "cell growth"; "sterol biosynthetic process"; "brassinosteroid biosynthetic process"; "cellulose metabolic process"	catalytic activity; "transferase activity, transferring acyl groups other than amino-acyl groups"	nucleus; "membrane"
21	1HR	Glyma03g37310	UniRef100_Q9SP01 Indole-3-acetic acid induced protein ARG-2 homolog n=1 Tax=Glycine max RepID=Q9SP01_SOYBN	4e-34	AT1G02820.1 | Symbols: | Late embryogenesis abundant 3 (LEA3) family protein | chr1:623933-624304 REVERSE LENGTH=91	1e-20	embryo development	molecular function	chloroplast
21	1HL	Glyma10g02210	UniRef100_P32292 Indole-3-acetic acid-induced protein ARG2 n=1 Tax=Vigna radiata var. radiata RepID=ARG2_VIGRR	6e-40	AT1G02820.1 | Symbols: | Late embryogenesis abundant 3 (LEA3) family protein | chr1:623933-624304 REVERSE LENGTH=91	2e-19	embryo development	molecular function	chloroplast
22	1HL 6HL	Glyma11g29878	UniRef100_Q85V85 PsbA (Fragment) n=1 Tax=Phalaris minor RepID=Q85V85_9POAL	1e-132	ATCG00020.1 | Symbols: PSBA | photosystem II reaction center protein A | chrC:383-1444 REVERSE LENGTH=353	3e-134	generation of precursor metabolites and energy; "DNA-dependent transcription, elongation"; "photosynthetic electron transport in photosystem II"; "photosystem II assembly"; "photosynthesis"; "photosynthesis, light reaction"	protein binding; "chlorophyll binding"; "electron transporter, transferring electrons within the cyclic electron transport pathway of photosynthesis activity"	chloroplast; "photosystem II"; "chloroplast thylakoid"; "chloroplast thylakoid membrane"; "thylakoid"; "plastoglobule"; "membrane"; "light-harvesting complex"
22	1HL 6HL	Glyma13g15560	UniRef100_P02957 Photosystem Q(B) protein n=1 Tax=Glycine max RepID=PSBA_SOYBN	0	ATCG00020.1 | Symbols: PSBA | photosystem II reaction center protein A | chrC:383-1444 REVERSE LENGTH=353	0	generation of precursor metabolites and energy; "DNA-dependent transcription, elongation"; "photosynthetic electron transport in photosystem II"; "photosystem II assembly"; "photosynthesis"; "photosynthesis, light reaction"	protein binding; "chlorophyll binding"; "electron transporter, transferring electrons within the cyclic electron transport pathway of photosynthesis activity"	chloroplast; "photosystem II"; "chloroplast thylakoid"; "chloroplast thylakoid membrane"; "thylakoid"; "plastoglobule"; "membrane"; "light-harvesting complex"
22	1HL 6HL	Glyma14g34080	UniRef100_I1SZS9 Photosystem II D1 protein (Fragment) n=1 Tax=Damasonium californicum RepID=I1SZS9_9LILI	9e-115	ATCG00020.1 | Symbols: PSBA | photosystem II reaction center protein A | chrC:383-1444 REVERSE LENGTH=353	2e-116	generation of precursor metabolites and energy; "DNA-dependent transcription, elongation"; "photosynthetic electron transport in photosystem II"; "photosystem II assembly"; "photosynthesis"; "photosynthesis, light reaction"	protein binding; "chlorophyll binding"; "electron transporter, transferring electrons within the cyclic electron transport pathway of photosynthesis activity"	chloroplast; "photosystem II"; "chloroplast thylakoid"; "chloroplast thylakoid membrane"; "thylakoid"; "plastoglobule"; "membrane"; "light-harvesting complex"
23	1HR	Glyma06g05931	UniRef100_G7J8G5 MTD1 n=1 Tax=Medicago truncatula RepID=G7J8G5_MEDTR	2e-60	AT5G21940.1 | Symbols: | unknown protein; BEST Arabidopsis thaliana protein match is: unknown protein (TAIR:AT3G43850.1); Has 30201 Blast hits to 17322 proteins in 780 species: Archae - 12; Bacteria - 1396; Metazoa - 17338; Fungi - 3422; Plants - 5037; Viruses - 0; Other Eukaryotes - 2996 (source: NCBI BLink). | chr5:7249446-7250353 REVERSE LENGTH=264	8e-28	biological process	molecular function; "protein binding"	nucleus
23	1HL	Glyma11g33040	UniRef100_Q9LVB9 Emb|CAB83157.1 n=1 Tax=Arabidopsis thaliana RepID=Q9LVB9_ARATH	9e-13	AT5G56550.1 | Symbols: OXS3, ATOXS3 | oxidative stress 3 | chr5:22895847-22896502 REVERSE LENGTH=172	2e-15	response to oxidative stress; "response to cadmium ion"	molecular function	nucleus; "nuclear speck"
23	1HL	Glyma18g05160	UniRef100_Q9LVB9 Emb|CAB83157.1 n=1 Tax=Arabidopsis thaliana RepID=Q9LVB9_ARATH	3e-13	AT5G56550.1 | Symbols: OXS3, ATOXS3 | oxidative stress 3 | chr5:22895847-22896502 REVERSE LENGTH=172	6e-16	response to oxidative stress; "response to cadmium ion"	molecular function	nucleus; "nuclear speck"
24	1HL	Glyma12g30870	UniRef100_G7IRD9 Fatty acyl-CoA reductase n=1 Tax=Medicago truncatula RepID=G7IRD9_MEDTR	0	AT4G33790.1 | Symbols: CER4, G7, FAR3 | Jojoba acyl CoA reductase-related male sterility protein | chr4:16204325-16207891 REVERSE LENGTH=493	0	microsporogenesis; "wax biosynthetic process"; "oxidation-reduction process"	nucleotide binding; "oxidoreductase activity, acting on the aldehyde or oxo group of donors, NAD or NADP as acceptor"; "oxidoreductase activity, acting on the CH-CH group of donors"; "fatty-acyl-CoA reductase (alcohol-forming) activity"	endoplasmic reticulum
24	1HL	Glyma13g39440	UniRef100_G7IRD9 Fatty acyl-CoA reductase n=1 Tax=Medicago truncatula RepID=G7IRD9_MEDTR	0	AT4G33790.1 | Symbols: CER4, G7, FAR3 | Jojoba acyl CoA reductase-related male sterility protein | chr4:16204325-16207891 REVERSE LENGTH=493	0	microsporogenesis; "wax biosynthetic process"; "oxidation-reduction process"	nucleotide binding; "oxidoreductase activity, acting on the aldehyde or oxo group of donors, NAD or NADP as acceptor"; "oxidoreductase activity, acting on the CH-CH group of donors"; "fatty-acyl-CoA reductase (alcohol-forming) activity"	endoplasmic reticulum
25	6HL	Glyma03g24460	UniRef100_B9SKI2 Sterol desaturase, putative n=1 Tax=Ricinus communis RepID=B9SKI2_RICCO	0	AT1G02205.3 | Symbols: CER1 | Fatty acid hydroxylase superfamily | chr1:418818-422154 FORWARD LENGTH=630	0	response to water deprivation; "wax biosynthetic process"; "cuticle development"; "defense response to bacterium"; "alkane biosynthetic process"; "aldehyde catabolic process"; "defense response to fungus"	iron ion binding; "oxidoreductase activity"; "aldehyde decarbonylase activity"	NA
25	1HL 6HL	Glyma13g01560	UniRef100_E4MVM1 mRNA, clone: RTFL01-03-A18 n=1 Tax=Eutrema halophilum RepID=E4MVM1_THEHA	0	AT5G57800.1 | Symbols: FLP1, YRE, CER3, WAX2 | Fatty acid hydroxylase superfamily | chr5:23420589-23423832 FORWARD LENGTH=632	0	very long-chain fatty acid metabolic process; "cuticle hydrocarbon biosynthetic process"; "wax biosynthetic process"; "cuticle development"; "alkane biosynthetic process"; "pollen sperm cell differentiation"	nucleotide binding; "catalytic activity"; "iron ion binding"; "oxidoreductase activity"	plasma membrane; "membrane"
25	1HL 6HL	Glyma17g07670	UniRef100_E4MVM1 mRNA, clone: RTFL01-03-A18 n=1 Tax=Eutrema halophilum RepID=E4MVM1_THEHA	0	AT5G57800.1 | Symbols: FLP1, YRE, CER3, WAX2 | Fatty acid hydroxylase superfamily | chr5:23420589-23423832 FORWARD LENGTH=632	0	very long-chain fatty acid metabolic process; "cuticle hydrocarbon biosynthetic process"; "wax biosynthetic process"; "cuticle development"; "alkane biosynthetic process"; "pollen sperm cell differentiation"	nucleotide binding; "catalytic activity"; "iron ion binding"; "oxidoreductase activity"	plasma membrane; "membrane"
26	6HL	Glyma01g26580	UniRef100_G7L2Y6 GDSL esterase/lipase n=1 Tax=Medicago truncatula RepID=G7L2Y6_MEDTR	0	AT5G33370.1 | Symbols: | GDSL-like Lipase/Acylhydrolase superfamily protein | chr5:12602773-12604670 REVERSE LENGTH=366	0	lipid metabolic process	carboxylesterase activity; "hydrolase activity, acting on ester bonds"	extracellular region
26	6HL	Glyma03g16140	UniRef100_G7L2Y6 GDSL esterase/lipase n=1 Tax=Medicago truncatula RepID=G7L2Y6_MEDTR	0	AT5G33370.1 | Symbols: | GDSL-like Lipase/Acylhydrolase superfamily protein | chr5:12602773-12604670 REVERSE LENGTH=366	0	lipid metabolic process	carboxylesterase activity; "hydrolase activity, acting on ester bonds"	extracellular region
26	6HL	Glyma03g41330	UniRef100_G7L2Y9 GDSL esterase/lipase n=1 Tax=Medicago truncatula RepID=G7L2Y9_MEDTR	0	AT5G33370.1 | Symbols: | GDSL-like Lipase/Acylhydrolase superfamily protein | chr5:12602773-12604670 REVERSE LENGTH=366	0	lipid metabolic process	carboxylesterase activity; "hydrolase activity, acting on ester bonds"	extracellular region
26	6HL	Glyma04g02490	UniRef100_G7I7T3 GDSL esterase/lipase n=1 Tax=Medicago truncatula RepID=G7I7T3_MEDTR	0	AT1G75900.1 | Symbols: | GDSL-like Lipase/Acylhydrolase superfamily protein | chr1:28499179-28500943 FORWARD LENGTH=364	1e-154	lipid metabolic process; "glucosinolate biosynthetic process"; "sexual reproduction"	carboxylesterase activity; "lipase activity"; "transferase activity, transferring acyl groups"; "hydrolase activity, acting on ester bonds"	extracellular region
26	6HL	Glyma05g29630	UniRef100_G7L7Z9 GDSL esterase/lipase n=1 Tax=Medicago truncatula RepID=G7L7Z9_MEDTR	0	AT5G45670.1 | Symbols: | GDSL-like Lipase/Acylhydrolase superfamily protein | chr5:18528600-18530164 FORWARD LENGTH=362	0	lipid metabolic process	carboxylesterase activity; "hydrolase activity, acting on ester bonds"	extracellular region
26	6HL	Glyma06g02530	UniRef100_G7I7T3 GDSL esterase/lipase n=1 Tax=Medicago truncatula RepID=G7I7T3_MEDTR	0	AT1G75900.1 | Symbols: | GDSL-like Lipase/Acylhydrolase superfamily protein | chr1:28499179-28500943 FORWARD LENGTH=364	3e-156	lipid metabolic process; "glucosinolate biosynthetic process"; "sexual reproduction"	carboxylesterase activity; "lipase activity"; "transferase activity, transferring acyl groups"; "hydrolase activity, acting on ester bonds"	extracellular region
26	6HL	Glyma08g12750	UniRef100_G7L7Z9 GDSL esterase/lipase n=1 Tax=Medicago truncatula RepID=G7L7Z9_MEDTR	0	AT5G45670.1 | Symbols: | GDSL-like Lipase/Acylhydrolase superfamily protein | chr5:18528600-18530164 FORWARD LENGTH=362	0	lipid metabolic process	carboxylesterase activity; "hydrolase activity, acting on ester bonds"	extracellular region
26	1HL	Glyma13g30450	UniRef100_G7IKB1 GDSL esterase/lipase n=1 Tax=Medicago truncatula RepID=G7IKB1_MEDTR	0	AT5G45910.1 | Symbols: | GDSL-like Lipase/Acylhydrolase superfamily protein | chr5:18620420-18622264 REVERSE LENGTH=372	2e-135	lipid metabolic process	carboxylesterase activity; "hydrolase activity, acting on ester bonds"	extracellular region
26	6HL	Glyma15g09530	UniRef100_G7L7Z7 GDSL esterase/lipase n=1 Tax=Medicago truncatula RepID=G7L7Z7_MEDTR	1e-129	AT1G29670.1 | Symbols: | GDSL-like Lipase/Acylhydrolase superfamily protein | chr1:10375843-10377717 FORWARD LENGTH=363	2e-101	very long-chain fatty acid metabolic process; "lipid metabolic process"; "cuticle development"; "cellular response to water deprivation"	carboxylesterase activity; "hydrolase activity, acting on ester bonds"	extracellular region; "cell wall"; "chloroplast"; "chloroplast thylakoid"; "apoplast"
26	6HL	Glyma17g37900	UniRef100_G7I7S5 GDSL esterase/lipase n=1 Tax=Medicago truncatula RepID=G7I7S5_MEDTR	7e-175	AT1G75900.1 | Symbols: | GDSL-like Lipase/Acylhydrolase superfamily protein | chr1:28499179-28500943 FORWARD LENGTH=364	6e-132	lipid metabolic process; "glucosinolate biosynthetic process"; "sexual reproduction"	carboxylesterase activity; "lipase activity"; "transferase activity, transferring acyl groups"; "hydrolase activity, acting on ester bonds"	extracellular region
27	1HR	Glyma12g33530	UniRef100_A9XTK9 Fasciclin-like arabinogalactan protein 4 n=1 Tax=Gossypium hirsutum RepID=A9XTK9_GOSHI	9e-74	AT1G03870.1 | Symbols: FLA9 | FASCICLIN-like arabinoogalactan 9 | chr1:982625-983368 REVERSE LENGTH=247	9e-70	NA	NA	plasma membrane; "anchored to membrane"; "anchored to plasma membrane"
27	1HL 1HR	Glyma13g36930	UniRef100_A9XTK9 Fasciclin-like arabinogalactan protein 4 n=1 Tax=Gossypium hirsutum RepID=A9XTK9_GOSHI	1e-71	AT2G20520.1 | Symbols: FLA6 | FASCICLIN-like arabinogalactan 6 | chr2:8840663-8841406 FORWARD LENGTH=247	5e-74	trichoblast differentiation; "brassinosteroid biosynthetic process"	NA	plasma membrane; "anchored to membrane"
28	6HL	Glyma06g48200	UniRef100_B9S6X5 Sucrose phosphate syntase, putative n=1 Tax=Ricinus communis RepID=B9S6X5_RICCO	0	AT4G10120.2 | Symbols: ATSPS4F | Sucrose-phosphate synthase family protein | chr4:6315033-6319785 FORWARD LENGTH=1050	0	response to hypoxia; "sucrose metabolic process"; "biosynthetic process"; "regulation of meristem growth"; "galactolipid biosynthetic process"	transferase activity, transferring glycosyl groups; "sucrose-phosphate synthase activity"	nucleus; "plasma membrane"
28	1HL	Glyma14g03300	UniRef100_G7KD49 Sucrose-phosphate synthase n=1 Tax=Medicago truncatula RepID=G7KD49_MEDTR	0	AT1G04920.1 | Symbols: ATSPS3F, SPS3F | sucrose phosphate synthase 3F | chr1:1391674-1395756 REVERSE LENGTH=1062	0	response to hypoxia; "sucrose metabolic process"; "biosynthetic process"; "galactolipid biosynthetic process"	transferase activity, transferring glycosyl groups; "sucrose-phosphate synthase activity"	nucleus
29	1HR	Glyma02g00820	UniRef100_Q9XIU9 GmMYB29A2 protein n=1 Tax=Glycine max RepID=Q9XIU9_SOYBN	0	AT3G23250.1 | Symbols: MYB15, ATY19, ATMYB15 | myb domain protein 15 | chr3:8309492-8310624 FORWARD LENGTH=285	3e-79	respiratory burst involved in defense response; "regulation of transcription, DNA-dependent"; "signal transduction"; "response to water deprivation"; "response to wounding"; "response to salt stress"; "jasmonic acid biosynthetic process"; "response to ethylene stimulus"; "response to auxin stimulus"; "response to abscisic acid stimulus"; "abscisic acid mediated signaling pathway"; "response to ja…	DNA binding; "sequence-specific DNA binding transcription factor activity"	nucleus
29	6HL	Glyma02g43280	UniRef100_Q0PJF7 MYB transcription factor MYB166 (Fragment) n=2 Tax=Glycine max RepID=Q0PJF7_SOYBN	2e-126	AT4G37260.1 | Symbols: MYB73, ATMYB73 | myb domain protein 73 | chr4:17540602-17541564 FORWARD LENGTH=320	1e-50	regulation of transcription, DNA-dependent; "response to ethylene stimulus"; "response to abscisic acid stimulus"; "response to salicylic acid stimulus"; "response to jasmonic acid stimulus"; "response to chitin"; "response to cadmium ion"	DNA binding; "sequence-specific DNA binding transcription factor activity"	nucleus
29	6HL	Glyma05g01080	UniRef100_G7JQY9 MYB transcription factor n=1 Tax=Medicago truncatula RepID=G7JQY9_MEDTR	4e-131	AT3G47600.1 | Symbols: MYB94, ATMYBCP70, ATMYB94 | myb domain protein 94 | chr3:17539627-17541035 REVERSE LENGTH=333	2e-111	regulation of transcription, DNA-dependent; "response to salt stress"; "response to ethylene stimulus"; "response to auxin stimulus"; "response to abscisic acid stimulus"; "response to salicylic acid stimulus"; "response to jasmonic acid stimulus"; "response to cadmium ion"; "response to karrikin"	DNA binding; "sequence-specific DNA binding transcription factor activity"	nucleus
29	1HR	Glyma08g27660	UniRef100_Q20CC1 Fgenesh protein 125 n=1 Tax=Beta vulgaris RepID=Q20CC1_BETVU	5e-62	AT3G30210.1 | Symbols: ATMYB121, MYB121 | myb domain protein 121 | chr3:11838567-11840313 FORWARD LENGTH=276	2e-62	regulation of transcription, DNA-dependent; "response to abscisic acid stimulus"	DNA binding; "sequence-specific DNA binding transcription factor activity"	nucleus
29	1HR	Glyma10g28250	UniRef100_G7IAD1 R2R3-MYB transcription factor n=1 Tax=Medicago truncatula RepID=G7IAD1_MEDTR	2e-142	AT1G09540.1 | Symbols: MYB61, ATMYB61 | myb domain protein 61 | chr1:3086333-3087689 FORWARD LENGTH=366	6e-113	vasculature development; "regulation of transcription, DNA-dependent"; "response to auxin stimulus"; "xylem development"; "regulation of stomatal movement"; "seed coat development"; "brassinosteroid biosynthetic process"; "cell wall macromolecule metabolic process"; "root development"	DNA binding; "sequence-specific DNA binding transcription factor activity"	nucleus
29	1HR	Glyma13g01200	UniRef100_Q0PJD1 MYB transcription factor MYB71 (Fragment) n=1 Tax=Glycine max RepID=Q0PJD1_SOYBN	3e-147	AT5G57620.1 | Symbols: MYB36, AtMYB36 | myb domain protein 36 | chr5:23334904-23336388 FORWARD LENGTH=333	2e-99	regulation of transcription, DNA-dependent	DNA binding; "sequence-specific DNA binding transcription factor activity"	nucleus
29	1HR	Glyma16g31280	UniRef100_G7KMD3 MYB transcription factor n=1 Tax=Medicago truncatula RepID=G7KMD3_MEDTR	2e-128	AT4G25560.1 | Symbols: AtMYB18, MYB18 | myb domain protein 18 | chr4:13052555-13053573 FORWARD LENGTH=283	1e-60	regulation of transcription, DNA-dependent; "response to red or far red light"; "response to salicylic acid stimulus"; "far-red light signaling pathway"; "positive regulation of transcription, DNA-dependent"	DNA binding; "sequence-specific DNA binding transcription factor activity"; "protein binding"	nucleus
29	1HL 6HL	Glyma17g10820	UniRef100_G7IZP9 R2R3-MYB transcription factor n=1 Tax=Medicago truncatula RepID=G7IZP9_MEDTR	2e-128	AT3G47600.1 | Symbols: MYB94, ATMYBCP70, ATMYB94 | myb domain protein 94 | chr3:17539627-17541035 REVERSE LENGTH=333	3e-111	regulation of transcription, DNA-dependent; "response to salt stress"; "response to ethylene stimulus"; "response to auxin stimulus"; "response to abscisic acid stimulus"; "response to salicylic acid stimulus"; "response to jasmonic acid stimulus"; "response to cadmium ion"; "response to karrikin"	DNA binding; "sequence-specific DNA binding transcription factor activity"	nucleus
29	1HR	Glyma20g22230	UniRef100_G7IAD1 R2R3-MYB transcription factor n=1 Tax=Medicago truncatula RepID=G7IAD1_MEDTR	4e-146	AT1G09540.1 | Symbols: MYB61, ATMYB61 | myb domain protein 61 | chr1:3086333-3087689 FORWARD LENGTH=366	5e-111	vasculature development; "regulation of transcription, DNA-dependent"; "response to auxin stimulus"; "xylem development"; "regulation of stomatal movement"; "seed coat development"; "brassinosteroid biosynthetic process"; "cell wall macromolecule metabolic process"; "root development"	DNA binding; "sequence-specific DNA binding transcription factor activity"	nucleus
30	1HR	Glyma05g04411	UniRef100_G8XQT3 Extensin-like protein n=1 Tax=Glycine max RepID=G8XQT3_SOYBN	5e-53	AT4G12490.1 | Symbols: | Bifunctional inhibitor/lipid-transfer protein/seed storage 2S albumin superfamily protein | chr4:7409830-7410378 REVERSE LENGTH=182	2e-39	lipid transport; "defense response to fungus"	lipid binding	NA
30	1HR	Glyma05g04440	UniRef100_G8XQT3 Extensin-like protein n=1 Tax=Glycine max RepID=G8XQT3_SOYBN	2e-86	AT4G12510.1 | Symbols: | Bifunctional inhibitor/lipid-transfer protein/seed storage 2S albumin superfamily protein | chr4:7417414-7417803 REVERSE LENGTH=129	5e-45	lipid transport	lipid binding	extracellular region
30	1HR	Glyma09g01680	UniRef100_G7IPC0 14 kDa proline-rich protein DC2.15 n=1 Tax=Medicago truncatula RepID=G7IPC0_MEDTR	7e-52	AT2G45180.1 | Symbols: | Bifunctional inhibitor/lipid-transfer protein/seed storage 2S albumin superfamily protein | chr2:18626377-18626781 FORWARD LENGTH=134	2e-34	very long-chain fatty acid metabolic process; "lipid transport"; "cuticle development"	lipid binding	extracellular region; "chloroplast thylakoid membrane"
30	1HR	Glyma13g22940	UniRef100_B6TLL4 36.4 kDa proline-rich protein n=1 Tax=Zea mays RepID=B6TLL4_MAIZE	2e-43	AT2G10940.2 | Symbols: | Bifunctional inhibitor/lipid-transfer protein/seed storage 2S albumin superfamily protein | chr2:4311160-4312035 REVERSE LENGTH=291	9e-50	lipid transport	lipid binding	plasmodesma; "chloroplast"; "chloroplast thylakoid membrane"; "membrane"; "apoplast"
30	1HR	Glyma15g12600	UniRef100_G7IPC0 14 kDa proline-rich protein DC2.15 n=1 Tax=Medicago truncatula RepID=G7IPC0_MEDTR	3e-53	AT5G46890.1 | Symbols: | Bifunctional inhibitor/lipid-transfer protein/seed storage 2S albumin superfamily protein | chr5:19036437-19036820 REVERSE LENGTH=127	1e-35	lipid transport	lipid binding	extracellular region
30	1HR	Glyma17g14860	UniRef100_G8XQT3 Extensin-like protein n=1 Tax=Glycine max RepID=G8XQT3_SOYBN	2e-68	AT4G12510.1 | Symbols: | Bifunctional inhibitor/lipid-transfer protein/seed storage 2S albumin superfamily protein | chr4:7417414-7417803 REVERSE LENGTH=129	3e-44	lipid transport	lipid binding	extracellular region
30	1HL 1HR	Glyma17g14921	UniRef100_C6SVJ1 Proline-rich protein n=1 Tax=Glycine max RepID=C6SVJ1_SOYBN	1e-66	AT2G45180.1 | Symbols: | Bifunctional inhibitor/lipid-transfer protein/seed storage 2S albumin superfamily protein | chr2:18626377-18626781 FORWARD LENGTH=134	3e-45	very long-chain fatty acid metabolic process; "lipid transport"; "cuticle development"	lipid binding	extracellular region; "chloroplast thylakoid membrane"
31	1HL 1HR	Glyma18g38410	UniRef100_Q7F971 OSJNBb0013O03.13 protein n=1 Tax=Oryza sativa Japonica Group RepID=Q7F971_ORYSJ	1e-56	AT1G49920.1 | Symbols: | MuDR family transposase | chr1:18481798-18484233 REVERSE LENGTH=785	2e-44	biological process	zinc ion binding	cellular component
32	6HL	Glyma02g11640	UniRef100_E9M5F4 Glycosyltransferase GT14A05 n=1 Tax=Pueraria montana var. lobata RepID=E9M5F4_PUEML	0	AT4G34131.1 | Symbols: UGT73B3 | UDP-glucosyl transferase 73B3 | chr4:16343268-16344713 REVERSE LENGTH=481	0	metabolic process; "response to other organism"	UDP-glycosyltransferase activity; "transferase activity, transferring hexosyl groups"; "UDP-glucosyltransferase activity"; "quercetin 3-O-glucosyltransferase activity"	NA
32	6HL	Glyma07g38460	UniRef100_I1KN68 UDP-glucosyltransferase UGT73F2 n=1 Tax=Glycine max RepID=I1KN68_SOYBN	0	AT2G15490.3 | Symbols: UGT73B4 | UDP-glycosyltransferase 73B4 | chr2:6761750-6763398 FORWARD LENGTH=481	4e-120	metabolic process; "toxin catabolic process"; "response to ethylene stimulus"; "response to cyclopentenone"; "response to other organism"	UDP-glycosyltransferase activity; "transferase activity, transferring glycosyl groups"; "transferase activity, transferring hexosyl groups"; "UDP-glucosyltransferase activity"; "quercetin 3-O-glucosyltransferase activity"; "quercetin 7-O-glucosyltransferase activity"	cytosol
32	1HR	Glyma08g44720	UniRef100_E9M5E9 Glycosyltransferase GT04F14 n=1 Tax=Pueraria montana var. lobata RepID=E9M5E9_PUEML	0	AT4G01070.1 | Symbols: GT72B1, UGT72B1 | UDP-Glycosyltransferase superfamily protein | chr4:461858-463300 REVERSE LENGTH=480	3e-164	protein targeting to membrane; "xenobiotic metabolic process"; "metabolic process"; "response to wounding"; "response to toxin"; "response to salt stress"; "coumarin biosynthetic process"; "positive regulation of flavonoid biosynthetic process"; "regulation of plant-type hypersensitive response"; "xenobiotic catabolic process"	UDP-glycosyltransferase activity; "transferase activity, transferring glycosyl groups"; "transferase activity, transferring hexosyl groups"; "UDP-glucosyltransferase activity"	nucleus
32	6HR	Glyma09g23750	UniRef100_B9RIR1 UDP-glucosyltransferase, putative n=1 Tax=Ricinus communis RepID=B9RIR1_RICCO	0	AT3G16520.3 | Symbols: UGT88A1 | UDP-glucosyl transferase 88A1 | chr3:5619355-5620833 REVERSE LENGTH=462	3e-157	metabolic process	UDP-glycosyltransferase activity; "transferase activity, transferring glycosyl groups"; "transferase activity, transferring hexosyl groups"; "quercetin 3-O-glucosyltransferase activity"; "quercetin 7-O-glucosyltransferase activity"; "quercetin 3'-O-glucosyltransferase activity"; "quercetin 4'-O-glucosyltransferase activity"	nucleus; "cytosol"
32	6HL	Glyma11g05680	UniRef100_D4Q9Z4 Soyasapogenol B glucuronide galactosyltransferase n=2 Tax=Glycine max RepID=SGT2_SOYBN	0	AT2G15480.2 | Symbols: UGT73B5 | UDP-glucosyl transferase 73B5 | chr2:6758817-6763398 FORWARD LENGTH=494	7e-118	metabolic process; "toxin catabolic process"; "response to ethylene stimulus"; "response to cyclopentenone"; "response to other organism"	UDP-glycosyltransferase activity; "transferase activity, transferring glycosyl groups"; "transferase activity, transferring hexosyl groups"; "UDP-glucosyltransferase activity"; "quercetin 3-O-glucosyltransferase activity"	NA
32	6HL	Glyma13g01690	UniRef100_G7KBB5 Cytokinin-O-glucosyltransferase n=1 Tax=Medicago truncatula RepID=G7KBB5_MEDTR	0	AT1G22360.1 | Symbols: AtUGT85A2, UGT85A2 | UDP-glucosyl transferase 85A2 | chr1:7895068-7897527 REVERSE LENGTH=481	0	metabolic process	UDP-glycosyltransferase activity; "glucuronosyltransferase activity"; "transferase activity, transferring glycosyl groups"; "transferase activity, transferring hexosyl groups"	nucleus
32	1HR	Glyma16g03715	UniRef100_G7KBM9 Anthocyanidin 3-O-glucosyltransferase n=1 Tax=Medicago truncatula RepID=G7KBM9_MEDTR	0	AT2G22590.1 | Symbols: | UDP-Glycosyltransferase superfamily protein | chr2:9593012-9594424 FORWARD LENGTH=470	7e-111	metabolic process	transferase activity, transferring glycosyl groups; "transferase activity, transferring hexosyl groups"	cellular component
32	6HL	Glyma19g03010	UniRef100_G7KSI0 UDP-glucose glucosyltransferase n=1 Tax=Medicago truncatula RepID=G7KSI0_MEDTR	0	AT2G43840.2 | Symbols: UGT74F1 | UDP-glycosyltransferase 74 F1 | chr2:18157681-18159166 FORWARD LENGTH=449	6e-132	metabolic process; "salicylic acid metabolic process"; "benzoate metabolic process"; "para-aminobenzoic acid metabolic process"	UDP-glycosyltransferase activity; "transferase activity, transferring glycosyl groups"; "transferase activity, transferring hexosyl groups"; "UDP-glucosyltransferase activity"; "salicylic acid glucosyltransferase (glucoside-forming) activity"; "benzoic acid glucosyltransferase activity"; "UDP-glucose:4-aminobenzoate acylglucosyltransferase activity"; "quercetin 7-O-glucosyltransferase activity"; …	cytoplasm
32	1HL	Glyma19g37100	UniRef100_Q8S9A0 Glucosyltransferase-9 n=1 Tax=Vigna angularis RepID=Q8S9A0_PHAAN	0	AT2G36760.1 | Symbols: UGT73C2 | UDP-glucosyl transferase 73C2 | chr2:15413042-15414532 REVERSE LENGTH=496	0	metabolic process	UDP-glycosyltransferase activity; "transferase activity, transferring glycosyl groups"; "transferase activity, transferring hexosyl groups"	chloroplast
33	6HL	Glyma10g40701	UniRef100_Q7Y168 Expressed protein n=2 Tax=Oryza sativa RepID=Q7Y168_ORYSJ	7e-69	AT2G15020.1 | Symbols: | unknown protein; BEST Arabidopsis thaliana protein match is: unknown protein (TAIR:AT5G64190.1); Has 72 Blast hits to 72 proteins in 10 species: Archae - 0; Bacteria - 0; Metazoa - 0; Fungi - 0; Plants - 72; Viruses - 0; Other Eukaryotes - 0 (source: NCBI BLink). | chr2:6491706-6493286 REVERSE LENGTH=526	1e-165	biological process; "myo-inositol hexakisphosphate biosynthetic process"	molecular function	cellular component
33	1HL	Glyma20g26640	UniRef100_Q7Y168 Expressed protein n=2 Tax=Oryza sativa RepID=Q7Y168_ORYSJ	7e-83	AT2G15020.1 | Symbols: | unknown protein; BEST Arabidopsis thaliana protein match is: unknown protein (TAIR:AT5G64190.1); Has 72 Blast hits to 72 proteins in 10 species: Archae - 0; Bacteria - 0; Metazoa - 0; Fungi - 0; Plants - 72; Viruses - 0; Other Eukaryotes - 0 (source: NCBI BLink). | chr2:6491706-6493286 REVERSE LENGTH=526	2e-178	biological process; "myo-inositol hexakisphosphate biosynthetic process"	molecular function	cellular component
34	1HR	Glyma01g02760	UniRef100_G7JWC7 AP2-like ethylene-responsive transcription factor BBM n=1 Tax=Medicago truncatula RepID=G7JWC7_MEDTR	0	AT5G10510.2 | Symbols: AIL6 | AINTEGUMENTA-like 6 | chr5:3315991-3320008 FORWARD LENGTH=581	0	regulation of transcription, DNA-dependent; "determination of bilateral symmetry"; "organ morphogenesis"; "flower development"; "polarity specification of adaxial/abaxial axis"; "meristem initiation"; "regulation of meristem growth"; "regulation of floral meristem growth"; "xylem development"; "maintenance of shoot apical meristem identity"; "organ growth"; "cell wall macromolecule metabolic proc…	DNA binding; "sequence-specific DNA binding transcription factor activity"	nucleus
34	1HR	Glyma01g42500	UniRef100_B3TPR9 CBF3 protein n=1 Tax=Glycine max RepID=B3TPR9_SOYBN	6e-166	AT1G12610.1 | Symbols: DDF1 | Integrase-type DNA-binding superfamily protein | chr1:4290205-4290834 REVERSE LENGTH=209	5e-58	regulation of transcription, DNA-dependent; "response to heat"; "response to water deprivation"; "response to salt stress"; "regulation of gibberellin biosynthetic process"; "cell growth"; "regulation of timing of transition from vegetative to reproductive phase"; "response to freezing"	DNA binding; "sequence-specific DNA binding transcription factor activity"; "sequence-specific DNA binding"	nucleus
34	1HR	Glyma03g31912	UniRef100_B9GS21 AP2/ERF domain-containing transcription factor n=1 Tax=Populus trichocarpa RepID=B9GS21_POPTR	2e-20	AT3G23230.1 | Symbols: | Integrase-type DNA-binding superfamily protein | chr3:8289647-8290066 REVERSE LENGTH=139	7e-22	regulation of transcription, DNA-dependent; "ethylene mediated signaling pathway"; "response to chitin"	DNA binding; "sequence-specific DNA binding transcription factor activity"	nucleus
34	1HR 6HR	Glyma03g31940	UniRef100_G8EW00 Ethylene response factor 5 n=1 Tax=Medicago sativa RepID=G8EW00_MEDSA	1e-70	AT2G31230.1 | Symbols: ATERF15, ERF15 | ethylene-responsive element binding factor 15 | chr2:13306676-13307407 REVERSE LENGTH=243	8e-54	regulation of transcription, DNA-dependent; "ethylene mediated signaling pathway"; "response to chitin"	DNA binding; "sequence-specific DNA binding transcription factor activity"	nucleus; "chloroplast"
34	1HR	Glyma05g03540	UniRef100_B9GW61 AP2/ERF domain-containing transcription factor n=1 Tax=Populus trichocarpa RepID=B9GW61_POPTR	2e-65	AT5G52020.1 | Symbols: | Integrase-type DNA-binding superfamily protein | chr5:21124192-21124890 REVERSE LENGTH=232	1e-44	regulation of transcription, DNA-dependent; "positive regulation of transcription, DNA-dependent"; "defense response to fungus"	DNA binding; "sequence-specific DNA binding transcription factor activity"	nucleus
34	1HR	Glyma05g37120	UniRef100_B9RCN4 DNA binding protein, putative n=1 Tax=Ricinus communis RepID=B9RCN4_RICCO	8e-62	AT4G23750.2 | Symbols: CRF2, TMO3 | cytokinin response factor 2 | chr4:12376751-12377782 FORWARD LENGTH=343	2e-53	regulation of transcription, DNA-dependent; "protein import into nucleus"; "transcription factor import into nucleus"; "root development"; "cotyledon development"	DNA binding; "sequence-specific DNA binding transcription factor activity"; "protein binding"; "identical protein binding"	nucleus
34	6HL	Glyma07g19221	UniRef100_G7KTA2 Dehydration responsive element binding protein n=1 Tax=Medicago truncatula RepID=G7KTA2_MEDTR	3e-175	AT2G40340.1 | Symbols: DREB2C, AtERF48 | Integrase-type DNA-binding superfamily protein | chr2:16848665-16850357 REVERSE LENGTH=341	3e-42	regulation of transcription, DNA-dependent; "response to abscisic acid stimulus"; "heat acclimation"	DNA binding; "sequence-specific DNA binding transcription factor activity"; "protein binding"	nucleus
34	1HR	Glyma08g02460	UniRef100_B9RCN4 DNA binding protein, putative n=1 Tax=Ricinus communis RepID=B9RCN4_RICCO	6e-62	AT4G23750.2 | Symbols: CRF2, TMO3 | cytokinin response factor 2 | chr4:12376751-12377782 FORWARD LENGTH=343	2e-53	regulation of transcription, DNA-dependent; "protein import into nucleus"; "transcription factor import into nucleus"; "root development"; "cotyledon development"	DNA binding; "sequence-specific DNA binding transcription factor activity"; "protein binding"; "identical protein binding"	nucleus
34	6HL	Glyma08g14600	UniRef100_Q4QYE1 DREB2 n=1 Tax=Glycine max RepID=Q4QYE1_SOYBN	0	AT4G39780.1 | Symbols: | Integrase-type DNA-binding superfamily protein | chr4:18458216-18459034 REVERSE LENGTH=272	4e-80	regulation of transcription, DNA-dependent	DNA binding; "sequence-specific DNA binding transcription factor activity"	nucleus
34	1HR	Glyma09g38370	UniRef100_E3V057 Babyboom 1 n=1 Tax=Glycine max RepID=E3V057_SOYBN	0	AT5G17430.1 | Symbols: BBM | Integrase-type DNA-binding superfamily protein | chr5:5742542-5745568 REVERSE LENGTH=584	7e-144	regulation of transcription, DNA-dependent; "organ morphogenesis"	DNA binding; "sequence-specific DNA binding transcription factor activity"	nucleus
34	1HR	Glyma10g33060	UniRef100_B9SZX0 Ethylene-responsive transcription factor 1B, putative n=1 Tax=Ricinus communis RepID=B9SZX0_RICCO	2e-74	AT3G23240.1 | Symbols: ERF1, ATERF1 | ethylene response factor 1 | chr3:8295705-8296361 FORWARD LENGTH=218	1e-73	regulation of transcription, DNA-dependent; "defense response"; "jasmonic acid mediated signaling pathway"; "ethylene mediated signaling pathway"	DNA binding; "sequence-specific DNA binding transcription factor activity"	nucleus
34	1HR	Glyma11g03910	UniRef100_B3IX32 Transcription factor AP2-EREBP n=1 Tax=Lotus japonicus RepID=B3IX32_LOTJA	5e-103	AT4G17500.1 | Symbols: ATERF-1, ERF-1 | ethylene responsive element binding factor 1 | chr4:9759405-9760211 FORWARD LENGTH=268	9e-77	respiratory burst involved in defense response; "regulation of transcription, DNA-dependent"; "response to water deprivation"; "response to ethylene stimulus"; "response to abscisic acid stimulus"; "abscisic acid mediated signaling pathway"; "ethylene mediated signaling pathway"; "response to chitin"; "intracellular signal transduction"; "hyperosmotic salinity response"; "positive regulation of t…	DNA binding; "sequence-specific DNA binding transcription factor activity"	nucleus; "nuclear pore"
34	1HR	Glyma11g14040	UniRef100_B2ZP47 PLETHORA 2 n=1 Tax=Glycine max RepID=B2ZP47_SOYBN	0	AT1G51190.1 | Symbols: PLT2 | Integrase-type DNA-binding superfamily protein | chr1:18977517-18980305 FORWARD LENGTH=568	0	regulation of transcription, DNA-dependent; "pattern specification process"; "stem cell maintenance"; "root development"; "regulation of cell division"	DNA binding; "sequence-specific DNA binding transcription factor activity"	nucleus
34	1HR	Glyma13g18410	UniRef100_G8EW00 Ethylene response factor 5 n=1 Tax=Medicago sativa RepID=G8EW00_MEDSA	2e-66	AT3G23240.1 | Symbols: ERF1, ATERF1 | ethylene response factor 1 | chr3:8295705-8296361 FORWARD LENGTH=218	9e-52	regulation of transcription, DNA-dependent; "defense response"; "jasmonic acid mediated signaling pathway"; "ethylene mediated signaling pathway"	DNA binding; "sequence-specific DNA binding transcription factor activity"	nucleus
34	1HR	Glyma13g34920	UniRef100_C6T283 Ethylene-responsive transcription factor 6 n=1 Tax=Glycine max RepID=C6T283_SOYBN	6e-98	AT3G15210.1 | Symbols: ATERF-4, ERF4, RAP2.5, ATERF4 | ethylene responsive element binding factor 4 | chr3:5121472-5122140 FORWARD LENGTH=222	3e-47	respiratory burst involved in defense response; "regulation of transcription, DNA-dependent"; "response to ethylene stimulus"; "response to abscisic acid stimulus"; "induced systemic resistance, jasmonic acid mediated signaling pathway"; "negative regulation of ethylene mediated signaling pathway"; "response to chitin"; "intracellular signal transduction"; "negative regulation of transcription, D…	DNA binding; "sequence-specific DNA binding transcription factor activity"; "protein binding"	nucleus; "nuclear body"
34	6HL	Glyma18g43750	UniRef100_G7KTA2 Dehydration responsive element binding protein n=1 Tax=Medicago truncatula RepID=G7KTA2_MEDTR	2e-173	AT2G40340.1 | Symbols: DREB2C, AtERF48 | Integrase-type DNA-binding superfamily protein | chr2:16848665-16850357 REVERSE LENGTH=341	7e-42	regulation of transcription, DNA-dependent; "response to abscisic acid stimulus"; "heat acclimation"	DNA binding; "sequence-specific DNA binding transcription factor activity"; "protein binding"	nucleus
34	1HR	Glyma18g47980	UniRef100_E3V057 Babyboom 1 n=1 Tax=Glycine max RepID=E3V057_SOYBN	0	AT5G17430.1 | Symbols: BBM | Integrase-type DNA-binding superfamily protein | chr5:5742542-5745568 REVERSE LENGTH=584	4e-144	regulation of transcription, DNA-dependent; "organ morphogenesis"	DNA binding; "sequence-specific DNA binding transcription factor activity"	nucleus
34	1HR	Glyma19g34650	UniRef100_B9T296 Ethylene-responsive transcription factor, putative n=1 Tax=Ricinus communis RepID=B9T296_RICCO	4e-36	AT3G23230.1 | Symbols: | Integrase-type DNA-binding superfamily protein | chr3:8289647-8290066 REVERSE LENGTH=139	3e-38	regulation of transcription, DNA-dependent; "ethylene mediated signaling pathway"; "response to chitin"	DNA binding; "sequence-specific DNA binding transcription factor activity"	nucleus
34	1HR	Glyma19g34696	UniRef100_G7JJQ4 Ethylene-responsive transcription factor 1B n=1 Tax=Medicago truncatula RepID=G7JJQ4_MEDTR	2e-70	AT3G23240.1 | Symbols: ERF1, ATERF1 | ethylene response factor 1 | chr3:8295705-8296361 FORWARD LENGTH=218	2e-54	regulation of transcription, DNA-dependent; "defense response"; "jasmonic acid mediated signaling pathway"; "ethylene mediated signaling pathway"	DNA binding; "sequence-specific DNA binding transcription factor activity"	nucleus
34	1HR	Glyma20g34570	UniRef100_B9SZX0 Ethylene-responsive transcription factor 1B, putative n=1 Tax=Ricinus communis RepID=B9SZX0_RICCO	1e-75	AT3G23240.1 | Symbols: ERF1, ATERF1 | ethylene response factor 1 | chr3:8295705-8296361 FORWARD LENGTH=218	2e-71	regulation of transcription, DNA-dependent; "defense response"; "jasmonic acid mediated signaling pathway"; "ethylene mediated signaling pathway"	DNA binding; "sequence-specific DNA binding transcription factor activity"	nucleus
35	6HR	Glyma01g02251	UniRef100_Q41102 Phaseolin G-box binding protein PG2 (Fragment) n=1 Tax=Phaseolus vulgaris RepID=Q41102_PHAVU	0	AT1G32640.1 | Symbols: ATMYC2, RD22BP1, JAI1, JIN1, MYC2, ZBF1 | Basic helix-loop-helix (bHLH) DNA-binding family protein | chr1:11799042-11800913 REVERSE LENGTH=623	0	tryptophan metabolic process; "protein targeting to membrane"; "response to desiccation"; "response to wounding"; "response to fungus"; "jasmonic acid metabolic process"; "jasmonic acid biosynthetic process"; "response to abscisic acid stimulus"; "abscisic acid mediated signaling pathway"; "response to jasmonic acid stimulus"; "indole glucosinolate biosynthetic process"; "salicylic acid mediated …	DNA binding; "sequence-specific DNA binding transcription factor activity"; "protein binding"	nucleus
35	1HR	Glyma01g15930	UniRef100_B9RD58 DNA binding protein, putative n=1 Tax=Ricinus communis RepID=B9RD58_RICCO	0	AT4G00050.1 | Symbols: UNE10 | basic helix-loop-helix (bHLH) DNA-binding superfamily protein | chr4:17863-19848 FORWARD LENGTH=399	3e-107	regulation of transcription, DNA-dependent; "double fertilization forming a zygote and endosperm"	DNA binding; "sequence-specific DNA binding transcription factor activity"	nucleus; "plasmodesma"
35	6HL	Glyma16g02320	UniRef100_B9SVE6 DNA binding protein, putative n=1 Tax=Ricinus communis RepID=B9SVE6_RICCO	7e-170	AT4G00870.1 | Symbols: | basic helix-loop-helix (bHLH) DNA-binding superfamily protein | chr4:362230-363639 REVERSE LENGTH=423	1e-77	regulation of transcription, DNA-dependent	DNA binding; "sequence-specific DNA binding transcription factor activity"	nucleus
36	1HR	Glyma01g35201	NA	NA	NA	NA	NA	NA	NA
36	1HR	Glyma09g34625	NA	NA	NA	NA	NA	NA	NA
36	1HR	Glyma16g08085	NA	NA	NA	NA	NA	NA	NA
37	1HR	Glyma01g36620	UniRef100_B7FGV4 Senescence-associated protein DIN1 n=1 Tax=Medicago truncatula RepID=B7FGV4_MEDTR	4e-89	AT4G35770.1 | Symbols: SEN1, ATSEN1, DIN1 | Rhodanese/Cell cycle control phosphatase superfamily protein | chr4:16945073-16945983 FORWARD LENGTH=182	5e-57	response to oxidative stress; "aging"; "response to light stimulus"; "response to wounding"; "response to sucrose stimulus"; "response to fructose stimulus"; "response to jasmonic acid stimulus"	molecular function	chloroplast
37	1HR	Glyma11g08730	UniRef100_B7FGV4 Senescence-associated protein DIN1 n=1 Tax=Medicago truncatula RepID=B7FGV4_MEDTR	4e-82	AT4G35770.1 | Symbols: SEN1, ATSEN1, DIN1 | Rhodanese/Cell cycle control phosphatase superfamily protein | chr4:16945073-16945983 FORWARD LENGTH=182	2e-56	response to oxidative stress; "aging"; "response to light stimulus"; "response to wounding"; "response to sucrose stimulus"; "response to fructose stimulus"; "response to jasmonic acid stimulus"	molecular function	chloroplast
38	6HL	Glyma01g04890	UniRef100_Q93XA4 Homeodomain leucine zipper protein HDZ2 n=1 Tax=Phaseolus vulgaris RepID=Q93XA4_PHAVU	0	AT3G01470.1 | Symbols: ATHB-1, ATHB1, HD-ZIP-1, HAT5, HB-1 | homeobox 1 | chr3:182648-184034 REVERSE LENGTH=272	1e-43	regulation of transcription, DNA-dependent; "response to blue light"; "response to salt stress"; "leaf morphogenesis"; "response to nitrate"; "nitrate transport"; "chlorophyll catabolic process"; "positive regulation of transcription, DNA-dependent"	transcription regulatory region sequence-specific DNA binding; "DNA binding"; "sequence-specific DNA binding transcription factor activity"; "protein homodimerization activity"; "sequence-specific DNA binding"	nucleus
38	1HR	Glyma01g38390	UniRef100_G7KC72 Homeodomain leucine zipper protein n=1 Tax=Medicago truncatula RepID=G7KC72_MEDTR	2e-101	AT4G36740.1 | Symbols: HB-5, ATHB40, HB40 | homeobox protein 40 | chr4:17314649-17316314 REVERSE LENGTH=216	1e-71	regulation of transcription, DNA-dependent; "response to auxin stimulus"	transcription regulatory region sequence-specific DNA binding; "DNA binding"; "sequence-specific DNA binding transcription factor activity"; "sequence-specific DNA binding"	nucleus
38	6HL	Glyma02g02630	UniRef100_Q93XA4 Homeodomain leucine zipper protein HDZ2 n=1 Tax=Phaseolus vulgaris RepID=Q93XA4_PHAVU	0	AT3G01470.1 | Symbols: ATHB-1, ATHB1, HD-ZIP-1, HAT5, HB-1 | homeobox 1 | chr3:182648-184034 REVERSE LENGTH=272	8e-44	regulation of transcription, DNA-dependent; "response to blue light"; "response to salt stress"; "leaf morphogenesis"; "response to nitrate"; "nitrate transport"; "chlorophyll catabolic process"; "positive regulation of transcription, DNA-dependent"	transcription regulatory region sequence-specific DNA binding; "DNA binding"; "sequence-specific DNA binding transcription factor activity"; "protein homodimerization activity"; "sequence-specific DNA binding"	nucleus
38	6HL	Glyma06g09100	UniRef100_G7J3H4 Class III HD-Zip protein n=1 Tax=Medicago truncatula RepID=G7J3H4_MEDTR	0	AT4G32880.1 | Symbols: ATHB-8, ATHB8, HB-8 | homeobox gene 8 | chr4:15863587-15867822 REVERSE LENGTH=833	0	regulation of transcription, DNA-dependent; "sister chromatid cohesion"; "cell adhesion"; "positive regulation of cell proliferation"; "response to auxin stimulus"; "embryo development ending in seed dormancy"; "determination of bilateral symmetry"; "embryonic pattern specification"; "organ morphogenesis"; "tissue development"; "polarity specification of adaxial/abaxial axis"; "meristem initiatio…	DNA binding; "sequence-specific DNA binding transcription factor activity"; "sequence-specific DNA binding"	nucleus
38	1HR	Glyma11g06940	UniRef100_G7KC72 Homeodomain leucine zipper protein n=1 Tax=Medicago truncatula RepID=G7KC72_MEDTR	3e-102	AT4G36740.1 | Symbols: HB-5, ATHB40, HB40 | homeobox protein 40 | chr4:17314649-17316314 REVERSE LENGTH=216	6e-68	regulation of transcription, DNA-dependent; "response to auxin stimulus"	transcription regulatory region sequence-specific DNA binding; "DNA binding"; "sequence-specific DNA binding transcription factor activity"; "sequence-specific DNA binding"	nucleus
39	1HR	Glyma01g41990	UniRef100_G7JK43 Acid beta-fructofuranosidase n=1 Tax=Medicago truncatula RepID=G7JK43_MEDTR	0	AT1G12240.1 | Symbols: ATBETAFRUCT4, VAC-INV | Glycosyl hydrolases family 32 protein | chr1:4153699-4157457 FORWARD LENGTH=664	0	carbohydrate metabolic process; "calcium ion transport"; "Golgi organization"; "response to bacterium"; "response to salt stress"; "cellular response to gibberellin stimulus"; "primary root development"	hydrolase activity, hydrolyzing O-glycosyl compounds; "beta-fructofuranosidase activity"; "sucrose alpha-glucosidase activity"	plant-type vacuole; "vacuole"; "plant-type cell wall"
39	1HR	Glyma11g03360	UniRef100_G7JK43 Acid beta-fructofuranosidase n=1 Tax=Medicago truncatula RepID=G7JK43_MEDTR	0	AT1G12240.1 | Symbols: ATBETAFRUCT4, VAC-INV | Glycosyl hydrolases family 32 protein | chr1:4153699-4157457 FORWARD LENGTH=664	0	carbohydrate metabolic process; "calcium ion transport"; "Golgi organization"; "response to bacterium"; "response to salt stress"; "cellular response to gibberellin stimulus"; "primary root development"	hydrolase activity, hydrolyzing O-glycosyl compounds; "beta-fructofuranosidase activity"; "sucrose alpha-glucosidase activity"	plant-type vacuole; "vacuole"; "plant-type cell wall"
40	1HR	Glyma0245s00210	NA	NA	NA	NA	NA	NA	NA
40	1HR	Glyma04g17300	NA	NA	NA	NA	NA	NA	NA
41	1HR	Glyma02g17060	UniRef100_G8A179 Peroxidase n=3 Tax=Medicago truncatula RepID=G8A179_MEDTR	5e-177	AT1G05260.1 | Symbols: RCI3, RCI3A | Peroxidase superfamily protein | chr1:1529827-1531271 FORWARD LENGTH=326	3e-118	iron ion transport; "response to oxidative stress"; "response to desiccation"; "response to cold"; "trichoblast differentiation"; "cellular response to iron ion starvation"; "response to nitrate"; "nitrate transport"; "brassinosteroid biosynthetic process"; "hyperosmotic salinity response"; "oxidation-reduction process"	peroxidase activity; "heme binding"	extracellular region; "endoplasmic reticulum"
41	1HR	Glyma02g28880	UniRef100_Q9XFL6 Peroxidase 5 n=1 Tax=Phaseolus vulgaris RepID=Q9XFL6_PHAVU	0	AT5G06720.1 | Symbols: ATPA2, PA2 | peroxidase 2 | chr5:2077567-2078857 REVERSE LENGTH=335	3e-173	defense response to nematode; "response to oxidative stress"; "flower development"; "oxidation-reduction process"	peroxidase activity; "heme binding"	extracellular region; "Golgi apparatus"
41	1HR	Glyma02g40010	UniRef100_G7KFK6 Peroxidase n=1 Tax=Medicago truncatula RepID=G7KFK6_MEDTR	6e-179	AT5G05340.1 | Symbols: | Peroxidase superfamily protein | chr5:1579142-1580819 REVERSE LENGTH=324	8e-119	response to oxidative stress; "oxidation-reduction process"	peroxidase activity; "protein binding"; "heme binding"	extracellular region; "cell wall"; "Golgi apparatus"; "cytosol"; "apoplast"
41	6HL	Glyma02g40040	UniRef100_Q9XFL4 Peroxidase 3 n=1 Tax=Phaseolus vulgaris RepID=Q9XFL4_PHAVU	0	AT5G58400.1 | Symbols: | Peroxidase superfamily protein | chr5:23605357-23606967 REVERSE LENGTH=325	7e-136	response to oxidative stress; "oxidation-reduction process"	peroxidase activity; "heme binding"	extracellular region
41	6HR	Glyma03g04700	UniRef100_A0SWU6 Peroxidase 1 n=1 Tax=Sesbania rostrata RepID=A0SWU6_SESRO	0	AT5G05340.1 | Symbols: | Peroxidase superfamily protein | chr5:1579142-1580819 REVERSE LENGTH=324	5e-124	response to oxidative stress; "oxidation-reduction process"	peroxidase activity; "protein binding"; "heme binding"	extracellular region; "cell wall"; "Golgi apparatus"; "cytosol"; "apoplast"
41	6HR	Glyma03g04710	UniRef100_A0SWU6 Peroxidase 1 n=1 Tax=Sesbania rostrata RepID=A0SWU6_SESRO	0	AT5G05340.1 | Symbols: | Peroxidase superfamily protein | chr5:1579142-1580819 REVERSE LENGTH=324	2e-123	response to oxidative stress; "oxidation-reduction process"	peroxidase activity; "protein binding"; "heme binding"	extracellular region; "cell wall"; "Golgi apparatus"; "cytosol"; "apoplast"
41	1HR	Glyma03g36610	UniRef100_G8A179 Peroxidase n=3 Tax=Medicago truncatula RepID=G8A179_MEDTR	0	AT1G05260.1 | Symbols: RCI3, RCI3A | Peroxidase superfamily protein | chr1:1529827-1531271 FORWARD LENGTH=326	4e-117	iron ion transport; "response to oxidative stress"; "response to desiccation"; "response to cold"; "trichoblast differentiation"; "cellular response to iron ion starvation"; "response to nitrate"; "nitrate transport"; "brassinosteroid biosynthetic process"; "hyperosmotic salinity response"; "oxidation-reduction process"	peroxidase activity; "heme binding"	extracellular region; "endoplasmic reticulum"
41	1HR	Glyma03g36620	UniRef100_G8A179 Peroxidase n=3 Tax=Medicago truncatula RepID=G8A179_MEDTR	2e-159	AT1G05260.1 | Symbols: RCI3, RCI3A | Peroxidase superfamily protein | chr1:1529827-1531271 FORWARD LENGTH=326	4e-103	iron ion transport; "response to oxidative stress"; "response to desiccation"; "response to cold"; "trichoblast differentiation"; "cellular response to iron ion starvation"; "response to nitrate"; "nitrate transport"; "brassinosteroid biosynthetic process"; "hyperosmotic salinity response"; "oxidation-reduction process"	peroxidase activity; "heme binding"	extracellular region; "endoplasmic reticulum"
41	6HL	Glyma05g22180	UniRef100_O24080 Peroxidase2 n=1 Tax=Medicago sativa RepID=O24080_MEDSA	0	AT5G67400.1 | Symbols: RHS19 | root hair specific 19 | chr5:26894896-26896300 FORWARD LENGTH=329	6e-160	response to oxidative stress; "trichoblast differentiation"; "oxidation-reduction process"	peroxidase activity; "heme binding"	extracellular region
41	1HR	Glyma06g45910	UniRef100_G7IKK4 Peroxidase n=1 Tax=Medicago truncatula RepID=G7IKK4_MEDTR	4e-160	AT1G05260.1 | Symbols: RCI3, RCI3A | Peroxidase superfamily protein | chr1:1529827-1531271 FORWARD LENGTH=326	6e-144	iron ion transport; "response to oxidative stress"; "response to desiccation"; "response to cold"; "trichoblast differentiation"; "cellular response to iron ion starvation"; "response to nitrate"; "nitrate transport"; "brassinosteroid biosynthetic process"; "hyperosmotic salinity response"; "oxidation-reduction process"	peroxidase activity; "heme binding"	extracellular region; "endoplasmic reticulum"
41	6HL	Glyma08g19170	UniRef100_P22196 Cationic peroxidase 2 n=1 Tax=Arachis hypogaea RepID=PER2_ARAHY	7e-151	AT5G64120.1 | Symbols: | Peroxidase superfamily protein | chr5:25659551-25660946 REVERSE LENGTH=328	7e-132	respiratory burst involved in defense response; "N-terminal protein myristoylation"; "protein targeting to membrane"; "response to oxidative stress"; "salicylic acid mediated signaling pathway"; "response to nitrate"; "response to chitin"; "regulation of plant-type hypersensitive response"; "nitrate transport"; "negative regulation of programmed cell death"; "respiratory burst"; "defense response…	peroxidase activity; "heme binding"	extracellular region; "cell wall"; "membrane"; "apoplast"
41	1HR	Glyma09g02610	UniRef100_Q9XFL3 Peroxidase 1 (Fragment) n=1 Tax=Phaseolus vulgaris RepID=Q9XFL3_PHAVU	0	AT5G06730.1 | Symbols: | Peroxidase superfamily protein | chr5:2080207-2081621 REVERSE LENGTH=358	4e-136	response to oxidative stress; "oxidation-reduction process"	peroxidase activity; "heme binding"	extracellular region; "vacuolar membrane"
41	1HR 6HR	Glyma09g02650	UniRef100_G7IJU6 Peroxidase n=1 Tax=Medicago truncatula RepID=G7IJU6_MEDTR	1e-175	AT5G06730.1 | Symbols: | Peroxidase superfamily protein | chr5:2080207-2081621 REVERSE LENGTH=358	9e-129	response to oxidative stress; "oxidation-reduction process"	peroxidase activity; "heme binding"	extracellular region; "vacuolar membrane"
41	1HR	Glyma10g02730	UniRef100_G8A179 Peroxidase n=3 Tax=Medicago truncatula RepID=G8A179_MEDTR	4e-180	AT1G05260.1 | Symbols: RCI3, RCI3A | Peroxidase superfamily protein | chr1:1529827-1531271 FORWARD LENGTH=326	9e-120	iron ion transport; "response to oxidative stress"; "response to desiccation"; "response to cold"; "trichoblast differentiation"; "cellular response to iron ion starvation"; "response to nitrate"; "nitrate transport"; "brassinosteroid biosynthetic process"; "hyperosmotic salinity response"; "oxidation-reduction process"	peroxidase activity; "heme binding"	extracellular region; "endoplasmic reticulum"
41	1HR	Glyma11g29920	UniRef100_Q40372 Peroxidase n=1 Tax=Medicago truncatula RepID=Q40372_MEDTR	2e-177	AT5G05340.1 | Symbols: | Peroxidase superfamily protein | chr5:1579142-1580819 REVERSE LENGTH=324	2e-121	response to oxidative stress; "oxidation-reduction process"	peroxidase activity; "protein binding"; "heme binding"	extracellular region; "cell wall"; "Golgi apparatus"; "cytosol"; "apoplast"
41	1HR	Glyma12g10850	UniRef100_G7IKK4 Peroxidase n=1 Tax=Medicago truncatula RepID=G7IKK4_MEDTR	3e-162	AT1G05260.1 | Symbols: RCI3, RCI3A | Peroxidase superfamily protein | chr1:1529827-1531271 FORWARD LENGTH=326	6e-149	iron ion transport; "response to oxidative stress"; "response to desiccation"; "response to cold"; "trichoblast differentiation"; "cellular response to iron ion starvation"; "response to nitrate"; "nitrate transport"; "brassinosteroid biosynthetic process"; "hyperosmotic salinity response"; "oxidation-reduction process"	peroxidase activity; "heme binding"	extracellular region; "endoplasmic reticulum"
41	1HR	Glyma13g00790	UniRef100_H9NEK7 Peroxidase n=1 Tax=Phaseolus vulgaris RepID=H9NEK7_PHAVU	0	AT2G18980.1 | Symbols: | Peroxidase superfamily protein | chr2:8233419-8235294 REVERSE LENGTH=323	5e-171	transition metal ion transport; "iron ion transport"; "response to oxidative stress"; "cytokinin mediated signaling pathway"; "cellular response to iron ion starvation"; "response to nitrate"; "regulation of anion channel activity"; "nitrate transport"; "oxidation-reduction process"	peroxidase activity; "heme binding"	extracellular region
41	6HL	Glyma13g04590	UniRef100_G7KIV9 Disease resistance-like protein GS6-2 (Fragment) n=1 Tax=Medicago truncatula RepID=G7KIV9_MEDTR	1e-171	AT3G28200.1 | Symbols: | Peroxidase superfamily protein | chr3:10518082-10519032 FORWARD LENGTH=316	2e-152	response to oxidative stress; "sterol biosynthetic process"; "oxidation-reduction process"	peroxidase activity; "protein binding"; "heme binding"	extracellular region; "cytosol"; "plant-type cell wall"
41	1HR	Glyma14g38170	UniRef100_Q40372 Peroxidase n=1 Tax=Medicago truncatula RepID=Q40372_MEDTR	0	AT5G05340.1 | Symbols: | Peroxidase superfamily protein | chr5:1579142-1580819 REVERSE LENGTH=324	9e-117	response to oxidative stress; "oxidation-reduction process"	peroxidase activity; "protein binding"; "heme binding"	extracellular region; "cell wall"; "Golgi apparatus"; "cytosol"; "apoplast"
41	1HR	Glyma15g13510	UniRef100_Q9XFL3 Peroxidase 1 (Fragment) n=1 Tax=Phaseolus vulgaris RepID=Q9XFL3_PHAVU	0	AT5G06720.1 | Symbols: ATPA2, PA2 | peroxidase 2 | chr5:2077567-2078857 REVERSE LENGTH=335	1e-136	defense response to nematode; "response to oxidative stress"; "flower development"; "oxidation-reduction process"	peroxidase activity; "heme binding"	extracellular region; "Golgi apparatus"
41	1HR	Glyma17g06890	UniRef100_H9NEK7 Peroxidase n=1 Tax=Phaseolus vulgaris RepID=H9NEK7_PHAVU	0	AT2G18980.1 | Symbols: | Peroxidase superfamily protein | chr2:8233419-8235294 REVERSE LENGTH=323	5e-174	transition metal ion transport; "iron ion transport"; "response to oxidative stress"; "cytokinin mediated signaling pathway"; "cellular response to iron ion starvation"; "response to nitrate"; "regulation of anion channel activity"; "nitrate transport"; "oxidation-reduction process"	peroxidase activity; "heme binding"	extracellular region
41	1HR	Glyma18g06220	UniRef100_Q40372 Peroxidase n=1 Tax=Medicago truncatula RepID=Q40372_MEDTR	7e-179	AT5G05340.1 | Symbols: | Peroxidase superfamily protein | chr5:1579142-1580819 REVERSE LENGTH=324	6e-121	response to oxidative stress; "oxidation-reduction process"	peroxidase activity; "protein binding"; "heme binding"	extracellular region; "cell wall"; "Golgi apparatus"; "cytosol"; "apoplast"
41	1HR	Glyma19g39270	UniRef100_G8A179 Peroxidase n=3 Tax=Medicago truncatula RepID=G8A179_MEDTR	8e-131	AT4G11290.1 | Symbols: | Peroxidase superfamily protein | chr4:6869993-6871476 FORWARD LENGTH=326	9e-75	response to oxidative stress; "oxidation-reduction process"	peroxidase activity; "heme binding"	extracellular region
41	1HR	Glyma20g38590	UniRef100_G7IF04 Peroxidase n=1 Tax=Medicago truncatula RepID=G7IF04_MEDTR	7e-169	AT5G05340.1 | Symbols: | Peroxidase superfamily protein | chr5:1579142-1580819 REVERSE LENGTH=324	2e-117	response to oxidative stress; "oxidation-reduction process"	peroxidase activity; "protein binding"; "heme binding"	extracellular region; "cell wall"; "Golgi apparatus"; "cytosol"; "apoplast"
42	1HR	Glyma02g34201	UniRef100_B9GL08 2-oxoglutarate-dependent dioxygenase n=1 Tax=Populus trichocarpa RepID=B9GL08_POPTR	1e-46	AT1G52820.1 | Symbols: | 2-oxoglutarate (2OG) and Fe(II)-dependent oxygenase superfamily protein | chr1:19669216-19670321 FORWARD LENGTH=317	4e-44	oxidation-reduction process	oxidoreductase activity; "oxidoreductase activity, acting on paired donors, with incorporation or reduction of molecular oxygen, 2-oxoglutarate as one donor, and incorporation of one atom each of oxygen into both donors"	cytoplasm
42	1HR	Glyma03g23770	UniRef100_B9SIL1 Leucoanthocyanidin dioxygenase, putative n=1 Tax=Ricinus communis RepID=B9SIL1_RICCO	0	AT3G13610.1 | Symbols: | 2-oxoglutarate (2OG) and Fe(II)-dependent oxygenase superfamily protein | chr3:4449448-4450616 FORWARD LENGTH=361	2e-176	toxin catabolic process; "response to wounding"; "coumarin biosynthetic process"; "hydrogen peroxide-mediated programmed cell death"; "response to cyclopentenone"; "secondary metabolic process"; "oxidation-reduction process"	oxidoreductase activity; "oxidoreductase activity, acting on paired donors, with incorporation or reduction of molecular oxygen, 2-oxoglutarate as one donor, and incorporation of one atom each of oxygen into both donors"; "dioxygenase activity"	cytoplasm
42	1HR	Glyma04g07480	UniRef100_G7I6C0 2-oxoglutarate-dependent dioxygenase n=1 Tax=Medicago truncatula RepID=G7I6C0_MEDTR	4e-129	AT1G52820.1 | Symbols: | 2-oxoglutarate (2OG) and Fe(II)-dependent oxygenase superfamily protein | chr1:19669216-19670321 FORWARD LENGTH=317	2e-71	oxidation-reduction process	oxidoreductase activity; "oxidoreductase activity, acting on paired donors, with incorporation or reduction of molecular oxygen, 2-oxoglutarate as one donor, and incorporation of one atom each of oxygen into both donors"	cytoplasm
42	1HR	Glyma04g07490	UniRef100_G7I6C0 2-oxoglutarate-dependent dioxygenase n=1 Tax=Medicago truncatula RepID=G7I6C0_MEDTR	1e-118	AT1G52820.1 | Symbols: | 2-oxoglutarate (2OG) and Fe(II)-dependent oxygenase superfamily protein | chr1:19669216-19670321 FORWARD LENGTH=317	1e-68	oxidation-reduction process	oxidoreductase activity; "oxidoreductase activity, acting on paired donors, with incorporation or reduction of molecular oxygen, 2-oxoglutarate as one donor, and incorporation of one atom each of oxygen into both donors"	cytoplasm
42	6HR	Glyma05g36310	UniRef100_G7KJU7 1-aminocyclopropane-1-carboxylate oxidase n=1 Tax=Medicago truncatula RepID=G7KJU7_MEDTR	0	AT2G19590.1 | Symbols: ACO1, ATACO1 | ACC oxidase 1 | chr2:8476239-8477354 REVERSE LENGTH=310	2e-159	ethylene biosynthetic process; "xylem development"; "cell wall macromolecule metabolic process"; "oxidation-reduction process"; "cellular response to iron ion"; "cellular response to fatty acid"; "cellular response to nitric oxide"	1-aminocyclopropane-1-carboxylate oxidase activity; "oxidoreductase activity"; "oxidoreductase activity, acting on paired donors, with incorporation or reduction of molecular oxygen, 2-oxoglutarate as one donor, and incorporation of one atom each of oxygen into both donors"	cytoplasm
42	1HR	Glyma07g12210	UniRef100_B9SIK8 Leucoanthocyanidin dioxygenase, putative n=1 Tax=Ricinus communis RepID=B9SIK8_RICCO	0	AT3G13610.1 | Symbols: | 2-oxoglutarate (2OG) and Fe(II)-dependent oxygenase superfamily protein | chr3:4449448-4450616 FORWARD LENGTH=361	0	toxin catabolic process; "response to wounding"; "coumarin biosynthetic process"; "hydrogen peroxide-mediated programmed cell death"; "response to cyclopentenone"; "secondary metabolic process"; "oxidation-reduction process"	oxidoreductase activity; "oxidoreductase activity, acting on paired donors, with incorporation or reduction of molecular oxygen, 2-oxoglutarate as one donor, and incorporation of one atom each of oxygen into both donors"; "dioxygenase activity"	cytoplasm
42	1HR	Glyma07g18280	UniRef100_G8A2N5 Leucoanthocyanidin dioxygenase n=2 Tax=Medicago truncatula RepID=G8A2N5_MEDTR	0	AT5G05600.1 | Symbols: | 2-oxoglutarate (2OG) and Fe(II)-dependent oxygenase superfamily protein | chr5:1672266-1674602 FORWARD LENGTH=371	4e-170	response to wounding; "response to fungus"; "jasmonic acid biosynthetic process"; "response to jasmonic acid stimulus"; "jasmonic acid mediated signaling pathway"; "oxidation-reduction process"; "response to karrikin"	iron ion binding; "oxidoreductase activity"; "oxidoreductase activity, acting on paired donors, with incorporation or reduction of molecular oxygen, 2-oxoglutarate as one donor, and incorporation of one atom each of oxygen into both donors"	cytoplasm
42	1HR	Glyma08g18011	UniRef100_G7IGZ6 1-aminocyclopropane-1-carboxylate oxidase n=1 Tax=Medicago truncatula RepID=G7IGZ6_MEDTR	1e-47	AT3G12900.1 | Symbols: | 2-oxoglutarate (2OG) and Fe(II)-dependent oxygenase superfamily protein | chr3:4104576-4106112 FORWARD LENGTH=357	2e-35	oxidation-reduction process; "cellular response to iron ion"; "cellular response to ethylene stimulus"; "cellular response to nitric oxide"	oxidoreductase activity; "oxidoreductase activity, acting on paired donors, with incorporation or reduction of molecular oxygen, 2-oxoglutarate as one donor, and incorporation of one atom each of oxygen into both donors"	cytoplasm
42	6HL	Glyma13g08080	UniRef100_G7JV63 Flavonol synthase/flavanone 3-hydroxylase n=1 Tax=Medicago truncatula RepID=G7JV63_MEDTR	6e-66	AT2G44800.1 | Symbols: | 2-oxoglutarate (2OG) and Fe(II)-dependent oxygenase superfamily protein | chr2:18467004-18468551 FORWARD LENGTH=357	1e-21	oxidation-reduction process; "cellular response to hypoxia"	oxidoreductase activity; "oxidoreductase activity, acting on paired donors, with incorporation or reduction of molecular oxygen, 2-oxoglutarate as one donor, and incorporation of one atom each of oxygen into both donors"	cytoplasm
42	1HR	Glyma15g33740	UniRef100_B9GL08 2-oxoglutarate-dependent dioxygenase n=1 Tax=Populus trichocarpa RepID=B9GL08_POPTR	1e-124	AT1G52820.1 | Symbols: | 2-oxoglutarate (2OG) and Fe(II)-dependent oxygenase superfamily protein | chr1:19669216-19670321 FORWARD LENGTH=317	1e-115	oxidation-reduction process	oxidoreductase activity; "oxidoreductase activity, acting on paired donors, with incorporation or reduction of molecular oxygen, 2-oxoglutarate as one donor, and incorporation of one atom each of oxygen into both donors"	cytoplasm
42	1HR	Glyma15g41000	UniRef100_G7IGZ5 1-aminocyclopropane-1-carboxylate oxidase n=1 Tax=Medicago truncatula RepID=G7IGZ5_MEDTR	3e-75	AT3G12900.1 | Symbols: | 2-oxoglutarate (2OG) and Fe(II)-dependent oxygenase superfamily protein | chr3:4104576-4106112 FORWARD LENGTH=357	1e-60	oxidation-reduction process; "cellular response to iron ion"; "cellular response to ethylene stimulus"; "cellular response to nitric oxide"	oxidoreductase activity; "oxidoreductase activity, acting on paired donors, with incorporation or reduction of molecular oxygen, 2-oxoglutarate as one donor, and incorporation of one atom each of oxygen into both donors"	cytoplasm
42	1HR	Glyma16g12830	UniRef100_B9GL08 2-oxoglutarate-dependent dioxygenase n=1 Tax=Populus trichocarpa RepID=B9GL08_POPTR	4e-70	AT1G52820.1 | Symbols: | 2-oxoglutarate (2OG) and Fe(II)-dependent oxygenase superfamily protein | chr1:19669216-19670321 FORWARD LENGTH=317	2e-64	oxidation-reduction process	oxidoreductase activity; "oxidoreductase activity, acting on paired donors, with incorporation or reduction of molecular oxygen, 2-oxoglutarate as one donor, and incorporation of one atom each of oxygen into both donors"	cytoplasm
42	1HR	Glyma18g43136	UniRef100_G8A2N5 Leucoanthocyanidin dioxygenase n=2 Tax=Medicago truncatula RepID=G8A2N5_MEDTR	1e-90	AT5G05600.1 | Symbols: | 2-oxoglutarate (2OG) and Fe(II)-dependent oxygenase superfamily protein | chr5:1672266-1674602 FORWARD LENGTH=371	3e-74	response to wounding; "response to fungus"; "jasmonic acid biosynthetic process"; "response to jasmonic acid stimulus"; "jasmonic acid mediated signaling pathway"; "oxidation-reduction process"; "response to karrikin"	iron ion binding; "oxidoreductase activity"; "oxidoreductase activity, acting on paired donors, with incorporation or reduction of molecular oxygen, 2-oxoglutarate as one donor, and incorporation of one atom each of oxygen into both donors"	cytoplasm
42	1HR	Glyma19g31460	UniRef100_Q2HRI0 Gibberellin 20 oxidase n=1 Tax=Medicago truncatula RepID=Q2HRI0_MEDTR	9e-122	AT1G52790.1 | Symbols: | 2-oxoglutarate (2OG) and Fe(II)-dependent oxygenase superfamily protein | chr1:19662194-19663301 REVERSE LENGTH=310	2e-91	oxidation-reduction process	oxidoreductase activity; "oxidoreductase activity, acting on paired donors, with incorporation or reduction of molecular oxygen, 2-oxoglutarate as one donor, and incorporation of one atom each of oxygen into both donors"	cytoplasm
43	1HR	Glyma02g36600	UniRef100_B9STT3 Serine carboxypeptidase, putative n=1 Tax=Ricinus communis RepID=B9STT3_RICCO	0	AT4G30610.1 | Symbols: BRS1, SCPL24 | alpha/beta-Hydrolases superfamily protein | chr4:14944219-14948391 FORWARD LENGTH=465	0	proteolysis; "brassinosteroid mediated signaling pathway"	serine-type carboxypeptidase activity	extracellular region; "extracellular space"
43	6HR	Glyma13g25280	UniRef100_G7INY9 Serine carboxypeptidase-like protein n=1 Tax=Medicago truncatula RepID=G7INY9_MEDTR	0	AT1G11080.1 | Symbols: scpl31 | serine carboxypeptidase-like 31 | chr1:3694917-3697759 REVERSE LENGTH=492	0	proteolysis	serine-type carboxypeptidase activity	extracellular region
44	1HR	Glyma02g37520	UniRef100_G7KBG8 Transcription factor bHLH143 n=1 Tax=Medicago truncatula RepID=G7KBG8_MEDTR	4e-24	AT5G50011.1 | Symbols: CPuORF37 | conserved peptide upstream open reading frame 37 | chr5:20349114-20349380 FORWARD LENGTH=51	7e-24	NA	NA	NA
44	1HR	Glyma08g07420	UniRef100_G7KBG8 Transcription factor bHLH143 n=1 Tax=Medicago truncatula RepID=G7KBG8_MEDTR	1e-21	AT5G50011.1 | Symbols: CPuORF37 | conserved peptide upstream open reading frame 37 | chr5:20349114-20349380 FORWARD LENGTH=51	4e-23	NA	NA	NA
45	1HR	Glyma02g39750	UniRef100_G7JZP3 Laccase-like multicopper oxidase n=1 Tax=Medicago truncatula RepID=G7JZP3_MEDTR	0	AT2G30210.1 | Symbols: LAC3 | laccase 3 | chr2:12887735-12889827 REVERSE LENGTH=570	0	lignin catabolic process; "oxidation-reduction process"	copper ion binding; "oxidoreductase activity"; "hydroquinone:oxygen oxidoreductase activity"	extracellular region; "apoplast"
45	1HR	Glyma14g37810	UniRef100_G7JZP3 Laccase-like multicopper oxidase n=1 Tax=Medicago truncatula RepID=G7JZP3_MEDTR	0	AT2G30210.1 | Symbols: LAC3 | laccase 3 | chr2:12887735-12889827 REVERSE LENGTH=570	0	lignin catabolic process; "oxidation-reduction process"	copper ion binding; "oxidoreductase activity"; "hydroquinone:oxygen oxidoreductase activity"	extracellular region; "apoplast"
46	1HR	Glyma0303s00200	UniRef100_Q2YE88 NB-LRR type disease resistance protein Rps1-k-1 n=1 Tax=Glycine max RepID=Q2YE88_SOYBN	0	AT3G14470.1 | Symbols: | NB-ARC domain-containing disease resistance protein | chr3:4857940-4861104 FORWARD LENGTH=1054	4e-88	defense response; "systemic acquired resistance"; "salicylic acid biosynthetic process"	protein binding; "ADP binding"	extracellular region
46	1HR	Glyma03g05370	UniRef100_Q2YE87 NB-LRR type disease resistance protein Rps1-k-2 n=1 Tax=Glycine max RepID=Q2YE87_SOYBN	0	AT3G14470.1 | Symbols: | NB-ARC domain-containing disease resistance protein | chr3:4857940-4861104 FORWARD LENGTH=1054	0	defense response; "systemic acquired resistance"; "salicylic acid biosynthetic process"	protein binding; "ADP binding"	extracellular region
46	1HR	Glyma03g05420	UniRef100_Q2YE87 NB-LRR type disease resistance protein Rps1-k-2 n=1 Tax=Glycine max RepID=Q2YE87_SOYBN	0	AT3G14470.1 | Symbols: | NB-ARC domain-containing disease resistance protein | chr3:4857940-4861104 FORWARD LENGTH=1054	0	defense response; "systemic acquired resistance"; "salicylic acid biosynthetic process"	protein binding; "ADP binding"	extracellular region
46	1HR	Glyma03g22060	UniRef100_G7LF48 TMV resistance protein N n=1 Tax=Medicago truncatula RepID=G7LF48_MEDTR	0	AT5G36930.2 | Symbols: | Disease resistance protein (TIR-NBS-LRR class) family | chr5:14567771-14571916 REVERSE LENGTH=1191	0	defense response; "signal transduction"	ADP binding	intracellular; "cytoplasm"
46	1HR	Glyma06g41342	UniRef100_C6ZS27 TIR-NBS-LRR type disease resistance protein n=1 Tax=Glycine max RepID=C6ZS27_SOYBN	3e-63	AT5G36930.2 | Symbols: | Disease resistance protein (TIR-NBS-LRR class) family | chr5:14567771-14571916 REVERSE LENGTH=1191	1e-42	defense response; "signal transduction"	ADP binding	intracellular; "cytoplasm"
46	1HR	Glyma06g41380	UniRef100_C6ZS29 TIR-NBS-LRR type disease resistance protein n=1 Tax=Glycine max RepID=C6ZS29_SOYBN	0	AT1G69550.1 | Symbols: | disease resistance protein (TIR-NBS-LRR class) | chr1:26148836-26153374 REVERSE LENGTH=1400	1e-179	defense response; "signal transduction"	nucleotide binding; "nucleoside-triphosphatase activity"; "ADP binding"	intracellular
46	1HR	Glyma06g41430	UniRef100_C6ZS29 TIR-NBS-LRR type disease resistance protein n=1 Tax=Glycine max RepID=C6ZS29_SOYBN	0	AT5G17680.1 | Symbols: | disease resistance protein (TIR-NBS-LRR class), putative | chr5:5822999-5827153 FORWARD LENGTH=1294	2e-151	defense response; "signal transduction"	ADP binding	intracellular
46	1HR	Glyma0765s00200	UniRef100_Q2YE87 NB-LRR type disease resistance protein Rps1-k-2 n=1 Tax=Glycine max RepID=Q2YE87_SOYBN	0	AT3G14470.1 | Symbols: | NB-ARC domain-containing disease resistance protein | chr3:4857940-4861104 FORWARD LENGTH=1054	4e-79	defense response; "systemic acquired resistance"; "salicylic acid biosynthetic process"	protein binding; "ADP binding"	extracellular region
46	1HR 6HR	Glyma07g06914	UniRef100_C0JJJ2 Rpp4 candidate 3 n=3 Tax=Glycine max RepID=C0JJJ2_SOYBN	0	AT4G27220.1 | Symbols: | NB-ARC domain-containing disease resistance protein | chr4:13633953-13636712 REVERSE LENGTH=919	3e-52	defense response	ADP binding	nucleus
46	1HR	Glyma16g23790	UniRef100_Q5JBT4 Candidate disease-resistance protein SR1 n=1 Tax=Glycine max RepID=Q5JBT4_SOYBN	0	AT5G36930.1 | Symbols: | Disease resistance protein (TIR-NBS-LRR class) family | chr5:14567771-14571907 REVERSE LENGTH=1188	2e-158	defense response; "signal transduction"	ADP binding	intracellular; "cytoplasm"
46	6HR	Glyma18g09695	UniRef100_C6ZS21 Disease resistance protein n=1 Tax=Glycine max RepID=C6ZS21_SOYBN	3e-113	AT3G07040.1 | Symbols: RPM1, RPS3 | NB-ARC domain-containing disease resistance protein | chr3:2226244-2229024 REVERSE LENGTH=926	6e-33	defense response; "plant-type hypersensitive response"	nucleotide binding; "protein binding"; "ADP binding"	plasma membrane
46	1HR	Glyma18g46026	UniRef100_C0JJH4 Rpp4 candidate 1 n=1 Tax=Glycine max RepID=C0JJH4_SOYBN	0	AT4G27190.1 | Symbols: | NB-ARC domain-containing disease resistance protein | chr4:13620977-13623934 REVERSE LENGTH=985	3e-51	defense response	nucleotide binding; "nucleoside-triphosphatase activity"; "ADP binding"	mitochondrion
46	6HL	Glyma18g46033	UniRef100_C0JJH4 Rpp4 candidate 1 n=1 Tax=Glycine max RepID=C0JJH4_SOYBN	0	NA	NA	NA	NA	NA
46	1HR	Glyma18g46050	UniRef100_C0JJH7 Rpp4 candidate 2 n=2 Tax=Glycine max RepID=C0JJH7_SOYBN	0	AT4G27220.1 | Symbols: | NB-ARC domain-containing disease resistance protein | chr4:13633953-13636712 REVERSE LENGTH=919	1e-55	defense response	ADP binding	nucleus
46	1HR	Glyma18g46101	UniRef100_C0JJH4 Rpp4 candidate 1 n=1 Tax=Glycine max RepID=C0JJH4_SOYBN	0	AT4G27220.1 | Symbols: | NB-ARC domain-containing disease resistance protein | chr4:13633953-13636712 REVERSE LENGTH=919	5e-62	defense response	ADP binding	nucleus
46	1HR	Glyma18g46111	UniRef100_C0JJJ2 Rpp4 candidate 3 n=3 Tax=Glycine max RepID=C0JJJ2_SOYBN	0	NA	NA	NA	NA	NA
47	6HL	Glyma01g31921	UniRef100_B3U398 WRKY transcription factor WRKY108715 n=2 Tax=Medicago truncatula RepID=B3U398_MEDTR	1e-177	AT2G38470.1 | Symbols: WRKY33, ATWRKY33 | WRKY DNA-binding protein 33 | chr2:16108476-16110539 FORWARD LENGTH=519	5e-102	MAPK cascade; "respiratory burst involved in defense response"; "regulation of transcription, DNA-dependent"; "protein targeting to membrane"; "cellular membrane fusion"; "response to osmotic stress"; "response to heat"; "response to cold"; "response to water deprivation"; "detection of biotic stimulus"; "response to salt stress"; "salicylic acid biosynthetic process"; "systemic acquired resistan…	sequence-specific DNA binding transcription factor activity; "protein binding"; "sequence-specific DNA binding"	nucleus
47	6HL	Glyma01g43420	UniRef100_A7LHF9 WRKY12 (Fragment) n=1 Tax=Glycine max RepID=A7LHF9_SOYBN	7e-139	AT4G11070.1 | Symbols: WRKY41, AtWRKY41 | WRKY family transcription factor | chr4:6759303-6760763 FORWARD LENGTH=313	1e-58	regulation of transcription, DNA-dependent	sequence-specific DNA binding transcription factor activity; "sequence-specific DNA binding"	nucleus
47	1HR	Glyma03g00460	UniRef100_B0LUS2 Transcription factor n=1 Tax=Glycine max RepID=B0LUS2_SOYBN	6e-73	AT3G56400.1 | Symbols: WRKY70, ATWRKY70 | WRKY DNA-binding protein 70 | chr3:20909082-20910409 REVERSE LENGTH=294	1e-31	MAPK cascade; "response to hypoxia"; "respiratory burst involved in defense response"; "regulation of transcription, DNA-dependent"; "protein targeting to membrane"; "cellular membrane fusion"; "response to cold"; "detection of biotic stimulus"; "response to bacterium"; "response to insect"; "systemic acquired resistance"; "salicylic acid biosynthetic process"; "response to salicylic acid stimulu…	sequence-specific DNA binding transcription factor activity; "protein binding"; "sequence-specific DNA binding"	nucleus
47	6HR	Glyma08g43258	UniRef100_B9SVA8 WRKY transcription factor, putative n=1 Tax=Ricinus communis RepID=B9SVA8_RICCO	4e-95	AT1G62300.1 | Symbols: WRKY6, ATWRKY6 | WRKY family transcription factor | chr1:23016887-23019155 REVERSE LENGTH=553	2e-88	respiratory burst involved in defense response; "regulation of transcription, DNA-dependent"; "toxin catabolic process"; "response to chitin"; "response to cyclopentenone"; "cellular response to phosphate starvation"; "intracellular signal transduction"; "amino acid import"; "negative regulation of transcription, DNA-dependent"; "cellular response to boron-containing substance deprivation"	sequence-specific DNA binding transcription factor activity; "protein binding"; "sequence-specific DNA binding"; "transcription regulatory region DNA binding"	nucleus
47	6HR	Glyma18g10324	UniRef100_D0PSE9 WRKY transcription factor n=1 Tax=Picrorhiza kurrooa RepID=D0PSE9_9LAMI	4e-96	AT1G62300.1 | Symbols: WRKY6, ATWRKY6 | WRKY family transcription factor | chr1:23016887-23019155 REVERSE LENGTH=553	1e-88	respiratory burst involved in defense response; "regulation of transcription, DNA-dependent"; "toxin catabolic process"; "response to chitin"; "response to cyclopentenone"; "cellular response to phosphate starvation"; "intracellular signal transduction"; "amino acid import"; "negative regulation of transcription, DNA-dependent"; "cellular response to boron-containing substance deprivation"	sequence-specific DNA binding transcription factor activity; "protein binding"; "sequence-specific DNA binding"; "transcription regulatory region DNA binding"	nucleus
48	1HR	Glyma03g02760	UniRef100_P39657 RuBisCO-associated protein n=1 Tax=Glycine max RepID=RUAP_SOYBN	3e-54	NA	NA	NA	NA	NA
48	1HR	Glyma03g02775	UniRef100_P39657 RuBisCO-associated protein n=1 Tax=Glycine max RepID=RUAP_SOYBN	3e-54	NA	NA	NA	NA	NA
48	1HR	Glyma03g02790	UniRef100_P39657 RuBisCO-associated protein n=1 Tax=Glycine max RepID=RUAP_SOYBN	3e-54	NA	NA	NA	NA	NA
48	1HR	Glyma03g02810	UniRef100_P39657 RuBisCO-associated protein n=1 Tax=Glycine max RepID=RUAP_SOYBN	4e-48	NA	NA	NA	NA	NA
48	1HR	Glyma03g02834	UniRef100_P39657 RuBisCO-associated protein n=1 Tax=Glycine max RepID=RUAP_SOYBN	3e-25	NA	NA	NA	NA	NA
48	1HR	Glyma03g02852	UniRef100_P39657 RuBisCO-associated protein n=1 Tax=Glycine max RepID=RUAP_SOYBN	4e-48	NA	NA	NA	NA	NA
49	1HR	Glyma03g02818	NA	NA	NA	NA	NA	NA	NA
49	1HR	Glyma03g02843	NA	NA	NA	NA	NA	NA	NA
50	1HR	Glyma03g03320	UniRef100_B9RD94 21 kDa protein, putative n=1 Tax=Ricinus communis RepID=B9RD94_RICCO	7e-62	AT4G00080.1 | Symbols: UNE11 | Plant invertase/pectin methylesterase inhibitor superfamily protein | chr4:32946-33575 FORWARD LENGTH=209	1e-50	transition metal ion transport; "double fertilization forming a zygote and endosperm"; "response to auxin stimulus"; "response to brassinosteroid stimulus"	enzyme inhibitor activity; "pectinesterase activity"; "pectinesterase inhibitor activity"	NA
50	6HL	Glyma05g04190	UniRef100_G7KG88 Pectinesterase n=2 Tax=Medicago truncatula RepID=G7KG88_MEDTR	3e-69	AT5G62350.1 | Symbols: | Plant invertase/pectin methylesterase inhibitor superfamily protein | chr5:25037504-25038112 FORWARD LENGTH=202	6e-50	glycolysis; "water transport"; "hyperosmotic response"; "Golgi organization"; "response to temperature stimulus"; "response to salt stress"; "response to cadmium ion"	enzyme inhibitor activity; "pectinesterase activity"; "pectinesterase inhibitor activity"	NA
50	6HL	Glyma09g36640	UniRef100_B9R9R0 21 kDa protein, putative n=1 Tax=Ricinus communis RepID=B9R9R0_RICCO	5e-63	AT5G62360.1 | Symbols: | Plant invertase/pectin methylesterase inhibitor superfamily protein | chr5:25040699-25041310 FORWARD LENGTH=203	6e-63	NA	enzyme inhibitor activity; "pectinesterase activity"; "pectinesterase inhibitor activity"	cellular component
50	1HR	Glyma12g00720	UniRef100_B9R9Q8 21 kDa protein, putative n=1 Tax=Ricinus communis RepID=B9R9Q8_RICCO	5e-38	AT5G51520.1 | Symbols: | Plant invertase/pectin methylesterase inhibitor superfamily protein | chr5:20925980-20926594 FORWARD LENGTH=204	4e-35	NA	enzyme inhibitor activity; "pectinesterase activity"; "pectinesterase inhibitor activity"	NA
51	1HR	Glyma03g08544	UniRef100_B9N113 Glycosyltransferase, CAZy family GT2 n=1 Tax=Populus trichocarpa RepID=B9N113_POPTR	8e-72	AT3G03050.1 | Symbols: CSLD3, KJK, ATCSLD3 | cellulose synthase-like D3 | chr3:687873-691629 FORWARD LENGTH=1145	1e-65	polysaccharide biosynthetic process; "response to cold"; "plant-type cell wall biogenesis"; "response to cyclopentenone"; "cellulose biosynthetic process"	transferase activity, transferring glycosyl groups; "cellulose synthase activity"; "mannan synthase activity"	endosome; "endoplasmic reticulum"; "Golgi apparatus"; "trans-Golgi network"; "plasma membrane"; "membrane"
51	1HR	Glyma06g36860	UniRef100_B9IPJ4 Cellulose synthase-like protein n=2 Tax=Populus RepID=B9IPJ4_POPTR	2e-133	AT3G03050.1 | Symbols: CSLD3, KJK, ATCSLD3 | cellulose synthase-like D3 | chr3:687873-691629 FORWARD LENGTH=1145	2e-123	polysaccharide biosynthetic process; "response to cold"; "plant-type cell wall biogenesis"; "response to cyclopentenone"; "cellulose biosynthetic process"	transferase activity, transferring glycosyl groups; "cellulose synthase activity"; "mannan synthase activity"	endosome; "endoplasmic reticulum"; "Golgi apparatus"; "trans-Golgi network"; "plasma membrane"; "membrane"
52	1HR	Glyma03g28850	UniRef100_Q03773 Glucan endo-1,3-beta-glucosidase n=2 Tax=Glycine RepID=E13A_SOYBN	0	AT3G57270.1 | Symbols: BG1 | beta-1,3-glucanase 1 | chr3:21191336-21193118 REVERSE LENGTH=340	1e-138	carbohydrate metabolic process	catalytic activity; "hydrolase activity, hydrolyzing O-glycosyl compounds"; "cation binding"	extracellular region
52	1HR	Glyma03g28870	UniRef100_Q39900 Beta-1,3-glucanase n=1 Tax=Glycine max RepID=Q39900_SOYBN	0	AT3G57270.1 | Symbols: BG1 | beta-1,3-glucanase 1 | chr3:21191336-21193118 REVERSE LENGTH=340	2e-137	carbohydrate metabolic process	catalytic activity; "hydrolase activity, hydrolyzing O-glycosyl compounds"; "cation binding"	extracellular region
52	1HR	Glyma15g15200	UniRef100_F8SMB8 Acidic glucanase n=1 Tax=Glycine max RepID=F8SMB8_SOYBN	0	AT4G16260.1 | Symbols: | Glycosyl hydrolase superfamily protein | chr4:9200180-9201441 REVERSE LENGTH=344	3e-155	defense response to nematode; "response to salt stress"; "defense response to fungus, incompatible interaction"	catalytic activity; "hydrolase activity, hydrolyzing O-glycosyl compounds"; "cation binding"	cell wall; "vacuolar membrane"
52	1HR	Glyma19g31580	UniRef100_Q39900 Beta-1,3-glucanase n=1 Tax=Glycine max RepID=Q39900_SOYBN	0	AT3G57270.1 | Symbols: BG1 | beta-1,3-glucanase 1 | chr3:21191336-21193118 REVERSE LENGTH=340	3e-137	carbohydrate metabolic process	catalytic activity; "hydrolase activity, hydrolyzing O-glycosyl compounds"; "cation binding"	extracellular region
52	1HR	Glyma19g31590	UniRef100_Q39900 Beta-1,3-glucanase n=1 Tax=Glycine max RepID=Q39900_SOYBN	0	AT3G57270.1 | Symbols: BG1 | beta-1,3-glucanase 1 | chr3:21191336-21193118 REVERSE LENGTH=340	1e-140	carbohydrate metabolic process	catalytic activity; "hydrolase activity, hydrolyzing O-glycosyl compounds"; "cation binding"	extracellular region
53	1HR	Glyma03g30360	UniRef100_B9SYV5 Disease resistance response protein, putative n=1 Tax=Ricinus communis RepID=B9SYV5_RICCO	6e-78	AT1G65870.1 | Symbols: | Disease resistance-responsive (dirigent-like protein) family protein | chr1:24503624-24504193 FORWARD LENGTH=189	1e-60	defense response; "lignan biosynthetic process"	molecular function	extracellular region; "cell wall"
53	1HR	Glyma08g28974	UniRef100_G7KSY8 Disease resistance response protein n=1 Tax=Medicago truncatula RepID=G7KSY8_MEDTR	1e-169	AT2G39430.1 | Symbols: | Disease resistance-responsive (dirigent-like protein) family protein | chr2:16463422-16464390 FORWARD LENGTH=322	2e-97	lignan biosynthetic process; "root hair cell differentiation"	molecular function	extracellular region
53	1HR	Glyma10g25560	UniRef100_D7L4A6 Disease resistance-responsive family protein n=1 Tax=Arabidopsis lyrata subsp. lyrata RepID=D7L4A6_ARALL	2e-100	AT3G24020.1 | Symbols: | Disease resistance-responsive (dirigent-like protein) family protein | chr3:8678827-8679558 FORWARD LENGTH=243	7e-102	NA	molecular function	chloroplast
53	1HR	Glyma11g15310	UniRef100_Q9LQQ0 Disease resistance-responsive, dirigent domain-containing protein n=1 Tax=Arabidopsis thaliana RepID=Q9LQQ0_ARATH	3e-83	AT2G28670.1 | Symbols: | Disease resistance-responsive (dirigent-like protein) family protein | chr2:12300380-12301723 REVERSE LENGTH=447	1e-86	suberin biosynthetic process	molecular function	nucleus
53	1HR	Glyma11g15340	UniRef100_Q9LQQ0 Disease resistance-responsive, dirigent domain-containing protein n=1 Tax=Arabidopsis thaliana RepID=Q9LQQ0_ARATH	3e-83	AT2G28670.1 | Symbols: | Disease resistance-responsive (dirigent-like protein) family protein | chr2:12300380-12301723 REVERSE LENGTH=447	1e-86	suberin biosynthetic process	molecular function	nucleus
53	6HL	Glyma11g21001	UniRef100_E0YNQ4 Disease resistance response protein 1 n=2 Tax=Glycine max RepID=E0YNQ4_SOYBN	3e-151	AT1G65870.1 | Symbols: | Disease resistance-responsive (dirigent-like protein) family protein | chr1:24503624-24504193 FORWARD LENGTH=189	1e-42	defense response; "lignan biosynthetic process"	molecular function	extracellular region; "cell wall"
53	1HR	Glyma12g07230	UniRef100_Q9LQQ0 Disease resistance-responsive, dirigent domain-containing protein n=1 Tax=Arabidopsis thaliana RepID=Q9LQQ0_ARATH	4e-86	AT1G07730.2 | Symbols: | Disease resistance-responsive (dirigent-like protein) family protein | chr1:2397527-2398696 REVERSE LENGTH=389	8e-89	biological process	molecular function	extracellular region
53	1HR	Glyma18g44650	UniRef100_B6TVE6 Dirigent-like protein n=1 Tax=Zea mays RepID=B6TVE6_MAIZE	1e-25	AT1G07730.2 | Symbols: | Disease resistance-responsive (dirigent-like protein) family protein | chr1:2397527-2398696 REVERSE LENGTH=389	2e-24	biological process	molecular function	extracellular region
53	1HR	Glyma18g51880	UniRef100_G7KSY8 Disease resistance response protein n=1 Tax=Medicago truncatula RepID=G7KSY8_MEDTR	7e-179	AT2G39430.1 | Symbols: | Disease resistance-responsive (dirigent-like protein) family protein | chr2:16463422-16464390 FORWARD LENGTH=322	5e-97	lignan biosynthetic process; "root hair cell differentiation"	molecular function	extracellular region
53	1HR	Glyma20g19720	UniRef100_D7L4A6 Disease resistance-responsive family protein n=1 Tax=Arabidopsis lyrata subsp. lyrata RepID=D7L4A6_ARALL	6e-101	AT4G13580.1 | Symbols: | Disease resistance-responsive (dirigent-like protein) family protein | chr4:7900427-7901161 FORWARD LENGTH=244	2e-102	NA	molecular function	chloroplast
54	1HR	Glyma03g35010	UniRef100_G7L5Z0 GRL3 n=1 Tax=Medicago truncatula RepID=G7L5Z0_MEDTR	4e-152	AT3G52910.1 | Symbols: AtGRF4, GRF4 | growth-regulating factor 4 | chr3:19616177-19618268 REVERSE LENGTH=380	1e-87	regulation of transcription, DNA-dependent; "protein targeting to mitochondrion"; "leaf development"	ATP binding; "hydrolase activity, acting on acid anhydrides, in phosphorus-containing anhydrides"	nucleus
54	1HR	Glyma13g21625	UniRef100_D9ZIZ9 GRF domain class transcription factor n=1 Tax=Malus x domestica RepID=D9ZIZ9_MALDO	2e-101	AT3G52910.1 | Symbols: AtGRF4, GRF4 | growth-regulating factor 4 | chr3:19616177-19618268 REVERSE LENGTH=380	5e-76	regulation of transcription, DNA-dependent; "protein targeting to mitochondrion"; "leaf development"	ATP binding; "hydrolase activity, acting on acid anhydrides, in phosphorus-containing anhydrides"	nucleus
54	1HR	Glyma19g37740	UniRef100_G7L5Z0 GRL3 n=1 Tax=Medicago truncatula RepID=G7L5Z0_MEDTR	2e-157	AT3G52910.1 | Symbols: AtGRF4, GRF4 | growth-regulating factor 4 | chr3:19616177-19618268 REVERSE LENGTH=380	9e-89	regulation of transcription, DNA-dependent; "protein targeting to mitochondrion"; "leaf development"	ATP binding; "hydrolase activity, acting on acid anhydrides, in phosphorus-containing anhydrides"	nucleus
55	1HR	Glyma03g37410	UniRef100_I1JQN7 Pectinesterase n=2 Tax=Glycine max RepID=I1JQN7_SOYBN	0	AT1G02810.1 | Symbols: | Plant invertase/pectin methylesterase inhibitor superfamily | chr1:618284-620333 FORWARD LENGTH=579	0	cell wall modification	enzyme inhibitor activity; "pectinesterase activity"	extracellular region; "cell wall"; "plant-type cell wall"
55	1HR	Glyma13g25550	UniRef100_I1M0H0 Pectinesterase (Fragment) n=1 Tax=Glycine max RepID=I1M0H0_SOYBN	0	AT3G10720.2 | Symbols: | Plant invertase/pectin methylesterase inhibitor superfamily | chr3:3354639-3357581 REVERSE LENGTH=619	0	sterol biosynthetic process; "cell wall modification"	enzyme inhibitor activity; "pectinesterase activity"	extracellular region; "cell wall"; "plant-type cell wall"
55	1HR	Glyma15g35290	UniRef100_I1MII2 Pectinesterase n=1 Tax=Glycine max RepID=I1MII2_SOYBN	0	AT3G10720.2 | Symbols: | Plant invertase/pectin methylesterase inhibitor superfamily | chr3:3354639-3357581 REVERSE LENGTH=619	0	sterol biosynthetic process; "cell wall modification"	enzyme inhibitor activity; "pectinesterase activity"	extracellular region; "cell wall"; "plant-type cell wall"
55	1HR	Glyma19g40010	UniRef100_I1NB85 Pectinesterase (Fragment) n=2 Tax=Glycine max RepID=I1NB85_SOYBN	0	AT1G02810.1 | Symbols: | Plant invertase/pectin methylesterase inhibitor superfamily | chr1:618284-620333 FORWARD LENGTH=579	0	cell wall modification	enzyme inhibitor activity; "pectinesterase activity"	extracellular region; "cell wall"; "plant-type cell wall"
56	1HR	Glyma03g38480	UniRef100_G7KVH3 Alpha-expansin n=1 Tax=Medicago truncatula RepID=G7KVH3_MEDTR	6e-158	AT4G01630.1 | Symbols: ATEXPA17, ATEXP17, ATHEXP ALPHA 1.13, EXPA17 | expansin A17 | chr4:700653-701527 FORWARD LENGTH=255	2e-142	plant-type cell wall organization; "unidimensional cell growth"; "plant-type cell wall loosening"; "plant-type cell wall modification involved in multidimensional cell growth"	NA	extracellular region
56	6HL	Glyma06g14850	UniRef100_B7U8J1 Expansin 2 (Fragment) n=1 Tax=Ziziphus jujuba RepID=B7U8J1_ZIZJJ	5e-165	AT2G40610.1 | Symbols: ATEXPA8, EXP8, ATEXP8, ATHEXP ALPHA 1.11, EXPA8 | expansin A8 | chr2:16949121-16950472 REVERSE LENGTH=253	3e-145	syncytium formation; "plant-type cell wall organization"; "unidimensional cell growth"; "plant-type cell wall loosening"; "plant-type cell wall modification involved in multidimensional cell growth"	NA	extracellular region
56	1HR	Glyma06g20970	UniRef100_H6VQH9 Expansin 2 n=1 Tax=Betula platyphylla RepID=H6VQH9_BETPL	1e-150	AT2G03090.1 | Symbols: ATEXPA15, EXP15, ATEXP15, ATHEXP ALPHA 1.3, EXPA15 | expansin A15 | chr2:917361-918554 REVERSE LENGTH=253	2e-148	syncytium formation; "plant-type cell wall organization"; "unidimensional cell growth"; "plant-type cell wall loosening"; "plant-type cell wall modification involved in multidimensional cell growth"; "xylem development"; "cell wall macromolecule metabolic process"	NA	extracellular region
56	1HR	Glyma10g28040	UniRef100_G7KVH3 Alpha-expansin n=1 Tax=Medicago truncatula RepID=G7KVH3_MEDTR	8e-161	AT4G01630.1 | Symbols: ATEXPA17, ATEXP17, ATHEXP ALPHA 1.13, EXPA17 | expansin A17 | chr4:700653-701527 FORWARD LENGTH=255	4e-144	plant-type cell wall organization; "unidimensional cell growth"; "plant-type cell wall loosening"; "plant-type cell wall modification involved in multidimensional cell growth"	NA	extracellular region
56	1HR	Glyma19g41080	UniRef100_G7KVH3 Alpha-expansin n=1 Tax=Medicago truncatula RepID=G7KVH3_MEDTR	1e-161	AT4G01630.1 | Symbols: ATEXPA17, ATEXP17, ATHEXP ALPHA 1.13, EXPA17 | expansin A17 | chr4:700653-701527 FORWARD LENGTH=255	2e-141	plant-type cell wall organization; "unidimensional cell growth"; "plant-type cell wall loosening"; "plant-type cell wall modification involved in multidimensional cell growth"	NA	extracellular region
56	1HR	Glyma20g22050	UniRef100_G7KVH3 Alpha-expansin n=1 Tax=Medicago truncatula RepID=G7KVH3_MEDTR	4e-162	AT4G01630.1 | Symbols: ATEXPA17, ATEXP17, ATHEXP ALPHA 1.13, EXPA17 | expansin A17 | chr4:700653-701527 FORWARD LENGTH=255	2e-145	plant-type cell wall organization; "unidimensional cell growth"; "plant-type cell wall loosening"; "plant-type cell wall modification involved in multidimensional cell growth"	NA	extracellular region
57	1HR	Glyma03g40720	UniRef100_G7L1X0 GDP-mannose 3 5-epimerase n=1 Tax=Medicago truncatula RepID=G7L1X0_MEDTR	0	AT5G28840.2 | Symbols: GME | GDP-D-mannose 3',5'-epimerase | chr5:10862472-10864024 REVERSE LENGTH=377	0	nucleotide-sugar metabolic process; "L-ascorbic acid biosynthetic process"; "cellular metabolic process"	nucleotide binding; "catalytic activity"; "GDP-mannose 3,5-epimerase activity"; "coenzyme binding"; "NAD binding"	cytoplasm; "cytosol"
57	6HL	Glyma18g12660	UniRef100_D2WK33 Rhamnose synthase n=1 Tax=Gossypium hirsutum RepID=D2WK33_GOSHI	0	AT1G78570.1 | Symbols: RHM1, ROL1, ATRHM1 | rhamnose biosynthesis 1 | chr1:29550110-29552207 FORWARD LENGTH=669	0	nucleotide-sugar metabolic process; "response to sucrose stimulus"; "flavonoid biosynthetic process"; "response to UV-B"; "UDP-rhamnose biosynthetic process"; "auxin efflux"; "cellular metabolic process"; "extracellular polysaccharide biosynthetic process"; "flavonol biosynthetic process"	nucleotide binding; "catalytic activity"; "dTDP-4-dehydrorhamnose reductase activity"; "UDP-L-rhamnose synthase activity"; "UDP-glucose 4,6-dehydratase activity"; "coenzyme binding"	cytosol; "plasmodesma"; "chloroplast"
57	1HR	Glyma19g43400	UniRef100_B9VU69 GDP-mannose-3',5'-epimerase n=1 Tax=Caragana korshinskii RepID=B9VU69_9FABA	0	AT5G28840.2 | Symbols: GME | GDP-D-mannose 3',5'-epimerase | chr5:10862472-10864024 REVERSE LENGTH=377	0	nucleotide-sugar metabolic process; "L-ascorbic acid biosynthetic process"; "cellular metabolic process"	nucleotide binding; "catalytic activity"; "GDP-mannose 3,5-epimerase activity"; "coenzyme binding"; "NAD binding"	cytoplasm; "cytosol"
57	1HR	Glyma19g43410	UniRef100_B9VU69 GDP-mannose-3',5'-epimerase n=1 Tax=Caragana korshinskii RepID=B9VU69_9FABA	0	AT5G28840.2 | Symbols: GME | GDP-D-mannose 3',5'-epimerase | chr5:10862472-10864024 REVERSE LENGTH=377	0	nucleotide-sugar metabolic process; "L-ascorbic acid biosynthetic process"; "cellular metabolic process"	nucleotide binding; "catalytic activity"; "GDP-mannose 3,5-epimerase activity"; "coenzyme binding"; "NAD binding"	cytoplasm; "cytosol"
58	1HR	Glyma04g10301	UniRef100_G7J4K4 Neurobeachin n=1 Tax=Medicago truncatula RepID=G7J4K4_MEDTR	0	AT1G58230.1 | Symbols: | binding | chr1:21566331-21578865 FORWARD LENGTH=2604	0	signal transduction	NA	mitochondrion
58	1HR	Glyma09g40336	UniRef100_G7L1D4 Neurobeachin-like protein n=1 Tax=Medicago truncatula RepID=G7L1D4_MEDTR	0	AT2G45540.1 | Symbols: | WD-40 repeat family protein / beige-related | chr2:18757881-18772229 REVERSE LENGTH=2946	0	biological process	nucleotide binding	plasma membrane
59	6HL	Glyma01g32450	UniRef100_B0L641 WNK1 n=1 Tax=Glycine max RepID=B0L641_SOYBN	0	AT3G51630.2 | Symbols: WNK5 | with no lysine (K) kinase 5 | chr3:19149487-19151924 FORWARD LENGTH=549	0	protein phosphorylation; "photoperiodism, flowering"	protein kinase activity; "protein serine/threonine kinase activity"; "protein binding"; "ATP binding"; "transferase activity, transferring phosphorus-containing groups"; "protein histidine kinase binding"	plasma membrane
59	1HR	Glyma04g16980	UniRef100_B9RG78 Ankyrin-repeat containing protein, putative n=1 Tax=Ricinus communis RepID=B9RG78_RICCO	0	AT5G13530.1 | Symbols: KEG | protein kinases;ubiquitin-protein ligases | chr5:4345618-4354369 FORWARD LENGTH=1625	0	nuclear-transcribed mRNA catabolic process; "protein phosphorylation"; "defense response"; "response to abscisic acid stimulus"; "abscisic acid mediated signaling pathway"; "negative regulation of abscisic acid mediated signaling pathway"; "protein ubiquitination"; "developmental growth"	protein kinase activity; "ubiquitin-protein ligase activity"; "protein binding"; "protein self-association"	cytoplasm; "early endosome"; "trans-Golgi network"
59	6HL	Glyma04g28420	UniRef100_G7IYX6 Serine/threonine protein kinase n=1 Tax=Medicago truncatula RepID=G7IYX6_MEDTR	0	AT4G27290.1 | Symbols: | S-locus lectin protein kinase family protein | chr4:13666281-13669202 FORWARD LENGTH=783	0	protein phosphorylation; "recognition of pollen"; "root hair cell differentiation"	protein kinase activity; "protein serine/threonine kinase activity"; "protein tyrosine kinase activity"; "ATP binding"; "transferase activity, transferring phosphorus-containing groups"; "carbohydrate binding"	plasma membrane
59	1HR	Glyma06g05990	UniRef100_G7J941 Kinase-like protein n=1 Tax=Medicago truncatula RepID=G7J941_MEDTR	0	AT2G05940.1 | Symbols: | Protein kinase superfamily protein | chr2:2287514-2289270 REVERSE LENGTH=462	0	MAPK cascade; "protein phosphorylation"; "N-terminal protein myristoylation"; "protein targeting to membrane"; "cell communication"; "response to cold"; "response to water deprivation"; "response to wounding"; "response to insect"; "systemic acquired resistance"; "salicylic acid biosynthetic process"; "abscisic acid mediated signaling pathway"; "systemic acquired resistance, salicylic acid mediat…	protein kinase activity; "protein serine/threonine kinase activity"; "ATP binding"; "kinase activity"; "transferase activity, transferring phosphorus-containing groups"	plasma membrane
59	6HR	Glyma06g40000	UniRef100_G7KKY8 Serine/threonine protein kinase n=1 Tax=Medicago truncatula RepID=G7KKY8_MEDTR	0	AT4G27290.1 | Symbols: | S-locus lectin protein kinase family protein | chr4:13666281-13669202 FORWARD LENGTH=783	0	protein phosphorylation; "recognition of pollen"; "root hair cell differentiation"	protein kinase activity; "protein serine/threonine kinase activity"; "protein tyrosine kinase activity"; "ATP binding"; "transferase activity, transferring phosphorus-containing groups"; "carbohydrate binding"	plasma membrane
59	1HR	Glyma07g01620	UniRef100_G7LGQ9 Kinase-like protein n=1 Tax=Medicago truncatula RepID=G7LGQ9_MEDTR	0	AT1G51800.1 | Symbols: | Leucine-rich repeat protein kinase family protein | chr1:19214203-19217833 FORWARD LENGTH=894	0	respiratory burst involved in defense response; "protein phosphorylation"; "tryptophan catabolic process"; "oligopeptide transport"; "amino acid transport"; "indoleacetic acid biosynthetic process"; "response to chitin"; "proline transport"; "defense response to fungus"	protein kinase activity; "protein serine/threonine kinase activity"; "ATP binding"; "kinase activity"; "transferase activity, transferring phosphorus-containing groups"	plasma membrane
59	6HL	Glyma07g17291	UniRef100_C6ZRZ6 Disease resistance protein n=1 Tax=Glycine max RepID=C6ZRZ6_SOYBN	0	AT1G74170.1 | Symbols: AtRLP13, RLP13 | receptor like protein 13 | chr1:27891555-27895441 REVERSE LENGTH=1000	4e-143	signal transduction	NA	NA
59	1HR	Glyma07g33950	UniRef100_A7Y7E3 Leucine-rich repeat-like protein n=1 Tax=Stylosanthes hamata RepID=A7Y7E3_STYHA	1e-118	AT1G49750.1 | Symbols: | Leucine-rich repeat (LRR) family protein | chr1:18411177-18412779 REVERSE LENGTH=494	1e-108	cellular response to nitrogen starvation	NA	plasma membrane; "chloroplast"
59	1HR	Glyma08g21190	UniRef100_G7LGQ9 Kinase-like protein n=1 Tax=Medicago truncatula RepID=G7LGQ9_MEDTR	0	AT4G29990.1 | Symbols: | Leucine-rich repeat transmembrane protein kinase protein | chr4:14665802-14669438 REVERSE LENGTH=876	0	protein phosphorylation	protein kinase activity; "protein serine/threonine kinase activity"; "ATP binding"; "transferase activity, transferring phosphorus-containing groups"	plasma membrane
59	6HL	Glyma09g02205	UniRef100_B9S062 Serine/threonine-protein kinase PBS1, putative n=1 Tax=Ricinus communis RepID=B9S062_RICCO	0	AT5G49760.1 | Symbols: | Leucine-rich repeat protein kinase family protein | chr5:20216679-20221052 FORWARD LENGTH=953	0	protein phosphorylation; "tryptophan catabolic process"; "indoleacetic acid biosynthetic process"; "cellular cation homeostasis"; "cellular lipid catabolic process"; "divalent metal ion transport"	protein kinase activity; "protein serine/threonine kinase activity"; "ATP binding"; "kinase activity"; "transferase activity, transferring phosphorus-containing groups"	extracellular region; "vacuole"; "plasma membrane"
59	6HL	Glyma11g00320	UniRef100_C6ZS01 Leucine-rich repeat family protein n=1 Tax=Glycine max RepID=C6ZS01_SOYBN	1e-115	AT3G43740.1 | Symbols: | Leucine-rich repeat (LRR) family protein | chr3:15644127-15645446 FORWARD LENGTH=218	2e-89	signal transduction	NA	plasma membrane
59	6HL	Glyma11g32070	UniRef100_G7J7V4 Cysteine-rich receptor-like protein kinase n=1 Tax=Medicago truncatula RepID=G7J7V4_MEDTR	0	AT1G70530.1 | Symbols: CRK3 | cysteine-rich RLK (RECEPTOR-like protein kinase) 3 | chr1:26588750-26591379 REVERSE LENGTH=646	2e-115	protein phosphorylation; "systemic acquired resistance"; "regulation of defense response"	protein kinase activity; "protein serine/threonine kinase activity"; "ATP binding"; "kinase activity"; "transferase activity, transferring phosphorus-containing groups"	extracellular region; "plasma membrane"
59	6HL	Glyma11g32520	UniRef100_G7J7V5 Cysteine-rich receptor-like protein kinase n=1 Tax=Medicago truncatula RepID=G7J7V5_MEDTR	0	AT1G70520.1 | Symbols: CRK2 | cysteine-rich RLK (RECEPTOR-like protein kinase) 2 | chr1:26584888-26587334 REVERSE LENGTH=649	1e-125	protein folding; "protein phosphorylation"; "oligopeptide transport"; "response to heat"; "response to high light intensity"; "response to ozone"; "response to endoplasmic reticulum stress"; "response to hydrogen peroxide"; "protein autophosphorylation"	protein kinase activity; "protein serine/threonine kinase activity"; "ATP binding"; "kinase activity"; "transferase activity, transferring phosphorus-containing groups"	extracellular region; "plasma membrane"; "plasmodesma"
59	6HL	Glyma11g36700	UniRef100_G7JAT8 Receptor-like kinase n=1 Tax=Medicago truncatula RepID=G7JAT8_MEDTR	0	AT3G23750.1 | Symbols: | Leucine-rich repeat protein kinase family protein | chr3:8558332-8561263 FORWARD LENGTH=928	0	protein phosphorylation	protein kinase activity; "protein serine/threonine kinase activity"; "ATP binding"; "transferase activity, transferring phosphorus-containing groups"	extracellular region; "Golgi apparatus"; "plasma membrane"; "plasmodesma"
59	1HR	Glyma12g00460	UniRef100_C6ZRU3 Cytokinin-regulated kinase n=1 Tax=Glycine max RepID=C6ZRU3_SOYBN	0	AT5G47850.1 | Symbols: CCR4 | CRINKLY4 related 4 | chr5:19378803-19381058 REVERSE LENGTH=751	0	protein phosphorylation; "ethylene biosynthetic process"; "response to chitin"	protein kinase activity; "protein serine/threonine kinase activity"; "ATP binding"; "kinase activity"; "transferase activity, transferring phosphorus-containing groups"; "protein homodimerization activity"	plasma membrane
59	6HL	Glyma13g09620	UniRef100_C6ZRR5 Protein kinase family protein n=1 Tax=Glycine max RepID=C6ZRR5_SOYBN	0	AT1G77280.1 | Symbols: | Protein kinase protein with adenine nucleotide alpha hydrolases-like domain | chr1:29031468-29035882 REVERSE LENGTH=794	0	response to molecule of fungal origin; "protein phosphorylation"	protein kinase activity; "protein serine/threonine kinase activity"; "protein tyrosine kinase activity"; "ATP binding"; "kinase activity"; "transferase activity, transferring phosphorus-containing groups"	plasma membrane
59	6HR	Glyma13g28370	UniRef100_G7IFN0 Somatic embryogenesis receptor kinase n=1 Tax=Medicago truncatula RepID=G7IFN0_MEDTR	0	AT5G18910.1 | Symbols: | Protein kinase superfamily protein | chr5:6306994-6309396 REVERSE LENGTH=511	0	protein phosphorylation; "protein autophosphorylation"	protein kinase activity; "protein serine/threonine kinase activity"; "ATP binding"; "kinase activity"; "transferase activity, transferring phosphorus-containing groups"	nucleus; "peroxisome"
59	6HL	Glyma14g01911	UniRef100_G7K4K0 Receptor-like kinase n=1 Tax=Medicago truncatula RepID=G7K4K0_MEDTR	0	AT1G45616.1 | Symbols: AtRLP6, RLP6 | receptor like protein 6 | chr1:17183550-17186534 REVERSE LENGTH=994	3e-140	response to molecule of bacterial origin; "defense response"; "signal transduction"; "stomatal complex morphogenesis"; "stamen development"	NA	membrane
59	6HL	Glyma15g02450	UniRef100_C6ZRU0 Stress-induced receptor-like kinase n=1 Tax=Glycine max RepID=C6ZRU0_SOYBN	0	AT4G29990.1 | Symbols: | Leucine-rich repeat transmembrane protein kinase protein | chr4:14665802-14669438 REVERSE LENGTH=876	0	protein phosphorylation	protein kinase activity; "protein serine/threonine kinase activity"; "ATP binding"; "transferase activity, transferring phosphorus-containing groups"	plasma membrane
59	6HL	Glyma15g02490	UniRef100_C6ZRU0 Stress-induced receptor-like kinase n=1 Tax=Glycine max RepID=C6ZRU0_SOYBN	0	AT1G51800.1 | Symbols: | Leucine-rich repeat protein kinase family protein | chr1:19214203-19217833 FORWARD LENGTH=894	0	respiratory burst involved in defense response; "protein phosphorylation"; "tryptophan catabolic process"; "oligopeptide transport"; "amino acid transport"; "indoleacetic acid biosynthetic process"; "response to chitin"; "proline transport"; "defense response to fungus"	protein kinase activity; "protein serine/threonine kinase activity"; "ATP binding"; "kinase activity"; "transferase activity, transferring phosphorus-containing groups"	plasma membrane
59	6HR	Glyma15g10693	UniRef100_G7IFN0 Somatic embryogenesis receptor kinase n=1 Tax=Medicago truncatula RepID=G7IFN0_MEDTR	1e-112	AT5G18910.1 | Symbols: | Protein kinase superfamily protein | chr5:6306994-6309396 REVERSE LENGTH=511	2e-78	protein phosphorylation; "protein autophosphorylation"	protein kinase activity; "protein serine/threonine kinase activity"; "ATP binding"; "kinase activity"; "transferase activity, transferring phosphorus-containing groups"	nucleus; "peroxisome"
59	6HL	Glyma16g03650	UniRef100_C6ZRW5 Protein kinase family protein n=1 Tax=Glycine max RepID=C6ZRW5_SOYBN	0	AT1G01540.2 | Symbols: | Protein kinase superfamily protein | chr1:195980-198383 FORWARD LENGTH=472	0	protein phosphorylation; "protein autophosphorylation"	protein kinase activity; "protein serine/threonine kinase activity"; "protein tyrosine kinase activity"; "ATP binding"; "kinase activity"; "transferase activity, transferring phosphorus-containing groups"	plasma membrane
59	1HR	Glyma16g12820	UniRef100_G7IQZ2 Receptor-like serine/threonine kinase n=1 Tax=Medicago truncatula RepID=G7IQZ2_MEDTR	2e-58	AT1G53440.1 | Symbols: | Leucine-rich repeat transmembrane protein kinase | chr1:19945959-19951562 FORWARD LENGTH=1035	8e-47	protein phosphorylation	protein kinase activity; "protein serine/threonine kinase activity"; "protein tyrosine kinase activity"; "ATP binding"; "kinase activity"; "transferase activity, transferring phosphorus-containing groups"	plasma membrane
59	6HR	Glyma16g29216	UniRef100_G7K7L1 Receptor-like kinase n=1 Tax=Medicago truncatula RepID=G7K7L1_MEDTR	0	AT2G34930.1 | Symbols: | disease resistance family protein / LRR family protein | chr2:14737169-14739886 REVERSE LENGTH=905	5e-93	defense response; "signal transduction"; "defense response to fungus"	NA	cell wall
59	1HR	Glyma16g30440	NA	NA	AT2G34930.1 | Symbols: | disease resistance family protein / LRR family protein | chr2:14737169-14739886 REVERSE LENGTH=905	3e-143	defense response; "signal transduction"; "defense response to fungus"	NA	cell wall
59	6HL	Glyma17g06430	UniRef100_G7JT87 Protein kinase 2B n=1 Tax=Medicago truncatula RepID=G7JT87_MEDTR	0	AT2G17220.2 | Symbols: | Protein kinase superfamily protein | chr2:7487866-7489768 REVERSE LENGTH=413	1e-143	protein phosphorylation; "cellular response to nitrogen starvation"; "systemic acquired resistance"; "salicylic acid biosynthetic process"; "salicylic acid mediated signaling pathway"; "response to chitin"; "regulation of defense response"; "negative regulation of defense response"; "innate immune response"; "defense response to fungus"	protein kinase activity; "protein serine/threonine kinase activity"; "protein tyrosine kinase activity"; "ATP binding"; "kinase activity"; "transferase activity, transferring phosphorus-containing groups"	plasma membrane; "chloroplast"
59	1HR	Glyma17g09530	UniRef100_B9RAZ4 Serine-threonine protein kinase, plant-type, putative n=1 Tax=Ricinus communis RepID=B9RAZ4_RICCO	0	AT4G20140.1 | Symbols: GSO1 | Leucine-rich repeat transmembrane protein kinase | chr4:10884220-10888045 FORWARD LENGTH=1249	0	protein phosphorylation; "transmembrane receptor protein tyrosine kinase signaling pathway"; "epidermis development"; "embryo development"	protein kinase activity; "protein serine/threonine kinase activity"; "ATP binding"; "transferase activity, transferring phosphorus-containing groups"	NA
59	6HL	Glyma17g32691	UniRef100_C6FF65 Stress-induced receptor-like kinase n=1 Tax=Glycine max RepID=C6FF65_SOYBN	0	AT5G38260.1 | Symbols: | Protein kinase superfamily protein | chr5:15283692-15285837 REVERSE LENGTH=638	4e-106	protein phosphorylation	protein kinase activity; "protein serine/threonine kinase activity"; "ATP binding"; "kinase activity"; "transferase activity, transferring phosphorus-containing groups"	plasma membrane
59	6HL	Glyma17g32711	UniRef100_G7KJM2 Kinase-like protein n=1 Tax=Medicago truncatula RepID=G7KJM2_MEDTR	0	AT5G38260.1 | Symbols: | Protein kinase superfamily protein | chr5:15283692-15285837 REVERSE LENGTH=638	3e-100	protein phosphorylation	protein kinase activity; "protein serine/threonine kinase activity"; "ATP binding"; "kinase activity"; "transferase activity, transferring phosphorus-containing groups"	plasma membrane
59	6HL	Glyma17g32731	UniRef100_C6FF65 Stress-induced receptor-like kinase n=1 Tax=Glycine max RepID=C6FF65_SOYBN	0	AT5G38260.1 | Symbols: | Protein kinase superfamily protein | chr5:15283692-15285837 REVERSE LENGTH=638	2e-107	protein phosphorylation	protein kinase activity; "protein serine/threonine kinase activity"; "ATP binding"; "kinase activity"; "transferase activity, transferring phosphorus-containing groups"	plasma membrane
59	6HL	Glyma17g32782	UniRef100_C6FF65 Stress-induced receptor-like kinase n=1 Tax=Glycine max RepID=C6FF65_SOYBN	0	AT5G38260.1 | Symbols: | Protein kinase superfamily protein | chr5:15283692-15285837 REVERSE LENGTH=638	3e-108	protein phosphorylation	protein kinase activity; "protein serine/threonine kinase activity"; "ATP binding"; "kinase activity"; "transferase activity, transferring phosphorus-containing groups"	plasma membrane
59	6HL	Glyma17g32830	UniRef100_C6FF65 Stress-induced receptor-like kinase n=1 Tax=Glycine max RepID=C6FF65_SOYBN	0	AT5G38260.1 | Symbols: | Protein kinase superfamily protein | chr5:15283692-15285837 REVERSE LENGTH=638	7e-109	protein phosphorylation	protein kinase activity; "protein serine/threonine kinase activity"; "ATP binding"; "kinase activity"; "transferase activity, transferring phosphorus-containing groups"	plasma membrane
59	1HR	Glyma17g32846	UniRef100_B9SUU6 Receptor serine/threonine kinase, putative n=1 Tax=Ricinus communis RepID=B9SUU6_RICCO	8e-33	AT2G25410.1 | Symbols: | RING/U-box superfamily protein | chr2:10814470-10815917 FORWARD LENGTH=377	5e-12	biological process	zinc ion binding	extracellular region
59	6HL	Glyma18g00610	UniRef100_G7JAT8 Receptor-like kinase n=1 Tax=Medicago truncatula RepID=G7JAT8_MEDTR	0	AT3G23750.1 | Symbols: | Leucine-rich repeat protein kinase family protein | chr3:8558332-8561263 FORWARD LENGTH=928	0	protein phosphorylation	protein kinase activity; "protein serine/threonine kinase activity"; "ATP binding"; "transferase activity, transferring phosphorus-containing groups"	extracellular region; "Golgi apparatus"; "plasma membrane"; "plasmodesma"
59	6HL	Glyma18g42204	UniRef100_C6ZRZ6 Disease resistance protein n=1 Tax=Glycine max RepID=C6ZRZ6_SOYBN	0	AT1G74170.1 | Symbols: AtRLP13, RLP13 | receptor like protein 13 | chr1:27891555-27895441 REVERSE LENGTH=1000	6e-137	signal transduction	NA	NA
59	6HL	Glyma18g44930	UniRef100_G7KY75 Leucine-rich repeat protein kinase n=1 Tax=Medicago truncatula RepID=G7KY75_MEDTR	0	AT5G01950.1 | Symbols: | Leucine-rich repeat protein kinase family protein | chr5:365040-369532 REVERSE LENGTH=951	0	protein phosphorylation; "transmembrane receptor protein tyrosine kinase signaling pathway"	protein kinase activity; "protein serine/threonine kinase activity"; "protein tyrosine kinase activity"; "ATP binding"; "kinase activity"; "transferase activity, transferring phosphorus-containing groups"	plasma membrane; "chloroplast"
59	6HL	Glyma20g28411	UniRef100_G7I7D3 With no lysine kinase n=1 Tax=Medicago truncatula RepID=G7I7D3_MEDTR	0	AT3G04910.1 | Symbols: WNK1, ZIK4, ATWNK1 | with no lysine (K) kinase 1 | chr3:1355084-1358057 FORWARD LENGTH=700	0	protein phosphorylation; "circadian rhythm"	protein kinase activity; "protein serine/threonine kinase activity"; "protein tyrosine kinase activity"; "ATP binding"; "kinase activity"; "transferase activity, transferring phosphorus-containing groups"	nucleus; "membrane"
59	6HL	Glyma20g37580	UniRef100_C6ZRT6 Protein kinase n=2 Tax=Glycine max RepID=C6ZRT6_SOYBN	0	AT1G54820.1 | Symbols: | Protein kinase superfamily protein | chr1:20447370-20450761 FORWARD LENGTH=458	4e-152	protein phosphorylation	protein kinase activity; "protein tyrosine kinase activity"; "ATP binding"; "kinase activity"; "transferase activity, transferring phosphorus-containing groups"	plasma membrane
60	6HL	Glyma01g02580	UniRef100_G7KGI0 Cinnamyl alcohol dehydrogenase n=1 Tax=Medicago truncatula RepID=G7KGI0_MEDTR	0	AT4G37990.1 | Symbols: ELI3-2, ELI3, ATCAD8, CAD-B2 | elicitor-activated gene 3-2 | chr4:17855964-17857388 FORWARD LENGTH=359	2e-175	amino acid transport; "toxin catabolic process"; "response to bacterium"; "plant-type hypersensitive response"; "lignin biosynthetic process"; "response to cyclopentenone"; "oxidation-reduction process"	nucleotide binding; "zinc ion binding"; "oxidoreductase activity"; "cinnamyl-alcohol dehydrogenase activity"; "aryl-alcohol dehydrogenase (NADP+) activity"	cytoplasm
60	1HR	Glyma04g41990	UniRef100_Q43016 Alcohol dehydrogenase-1F n=1 Tax=Phaseolus acutifolius RepID=Q43016_PHAAT	0	AT1G77120.1 | Symbols: ADH1, ADH, ATADH, ATADH1 | alcohol dehydrogenase 1 | chr1:28975509-28977216 FORWARD LENGTH=379	0	response to hypoxia; "response to osmotic stress"; "response to salt stress"; "systemic acquired resistance, salicylic acid mediated signaling pathway"; "regulation of hydrogen peroxide metabolic process"; "cellular respiration"; "response to cadmium ion"; "oxidation-reduction process"	nucleotide binding; "alcohol dehydrogenase (NAD) activity"; "zinc ion binding"; "oxidoreductase activity"	cytoplasm; "cytosol"; "plasma membrane"
61	1HR	Glyma05g00420	UniRef100_B9SZS5 Respiratory burst oxidase, putative n=1 Tax=Ricinus communis RepID=B9SZS5_RICCO	0	AT1G64060.1 | Symbols: ATRBOH F, ATRBOHF, RBOHAP108, RBOHF, RBOH F | respiratory burst oxidase protein F | chr1:23770266-23776317 FORWARD LENGTH=944	0	MAPK cascade; "respiratory burst involved in defense response"; "protein targeting to membrane"; "defense response"; "cell communication"; "signal transduction"; "osmosensory signaling pathway"; "response to cold"; "response to water deprivation"; "response to wounding"; "systemic acquired resistance"; "salicylic acid biosynthetic process"; "response to ethylene stimulus"; "response to auxin stim…	peroxidase activity; "iron ion binding"; "calcium ion binding"; "electron carrier activity"; "NAD(P)H oxidase activity"; "oxidoreductase activity"; "flavin adenine dinucleotide binding"; "oxidoreductase activity, acting on NAD(P)H, oxygen as acceptor"	plasma membrane; "integral to plasma membrane"
61	1HR	Glyma16g03770	UniRef100_F5BSM3 Ferric reductase n=1 Tax=Lotus japonicus RepID=F5BSM3_LOTJA	0	AT1G01580.1 | Symbols: FRO2, FRD1, ATFRO2 | ferric reduction oxidase 2 | chr1:209395-212810 FORWARD LENGTH=725	0	response to bacterium; "response to cytokinin stimulus"; "iron chelate transport"; "iron ion homeostasis"; "oxidation-reduction process"	ferric-chelate reductase activity; "iron ion binding"; "electron carrier activity"; "oxidoreductase activity"; "flavin adenine dinucleotide binding"	nucleus; "plasma membrane"; "membrane"; "integral to membrane"
61	6HR	Glyma17g03910	UniRef100_Q9SWP6 Hypersensitive reaction associated Ca2+-binding protein n=1 Tax=Phaseolus vulgaris RepID=Q9SWP6_PHAVU	2e-72	AT5G49480.1 | Symbols: ATCP1, CP1 | Ca2+-binding protein 1 | chr5:20070812-20071294 FORWARD LENGTH=160	7e-53	hyperosmotic salinity response	calcium ion binding	cytoplasm; "cytosol"
62	1HR	Glyma05g22401	UniRef100_G7K3P8 N-acetyltransferase, putative n=1 Tax=Medicago truncatula RepID=G7K3P8_MEDTR	3e-70	AT3G22790.1 | Symbols: | Kinase interacting (KIP1-like) family protein | chr3:8052446-8057888 REVERSE LENGTH=1728	1e-49	microtubule cytoskeleton organization; "cytokinesis by cell plate formation"; "biological process"; "determination of bilateral symmetry"; "leaf morphogenesis"; "meristem initiation"; "meristem maintenance"; "xylem development"; "regulation of cell proliferation"; "cell wall macromolecule metabolic process"; "anaphase"	actin filament binding	actin filament; "plasma membrane"; "plasmodesma"
62	1HR	Glyma07g36351	UniRef100_G7IDL0 Centromere protein n=1 Tax=Medicago truncatula RepID=G7IDL0_MEDTR	6e-140	AT1G03080.1 | Symbols: | kinase interacting (KIP1-like) family protein | chr1:731794-737332 REVERSE LENGTH=1733	3e-58	protein targeting to membrane; "biological process"; "positive regulation of flavonoid biosynthetic process"; "regulation of plant-type hypersensitive response"	molecular function	plasma membrane
62	1HR	Glyma10g14860	UniRef100_G7IDL0 Centromere protein n=1 Tax=Medicago truncatula RepID=G7IDL0_MEDTR	0	AT1G03080.1 | Symbols: | kinase interacting (KIP1-like) family protein | chr1:731794-737332 REVERSE LENGTH=1733	0	protein targeting to membrane; "biological process"; "positive regulation of flavonoid biosynthetic process"; "regulation of plant-type hypersensitive response"	molecular function	plasma membrane
62	1HR	Glyma13g07360	UniRef100_G7IDL0 Centromere protein n=1 Tax=Medicago truncatula RepID=G7IDL0_MEDTR	0	AT1G03080.1 | Symbols: | kinase interacting (KIP1-like) family protein | chr1:731794-737332 REVERSE LENGTH=1733	4e-135	protein targeting to membrane; "biological process"; "positive regulation of flavonoid biosynthetic process"; "regulation of plant-type hypersensitive response"	molecular function	plasma membrane
62	1HR	Glyma15g21211	UniRef100_G7IDL0 Centromere protein n=1 Tax=Medicago truncatula RepID=G7IDL0_MEDTR	0	AT1G03080.1 | Symbols: | kinase interacting (KIP1-like) family protein | chr1:731794-737332 REVERSE LENGTH=1733	0	protein targeting to membrane; "biological process"; "positive regulation of flavonoid biosynthetic process"; "regulation of plant-type hypersensitive response"	molecular function	plasma membrane
62	1HR	Glyma17g23660	UniRef100_G7IDL0 Centromere protein n=1 Tax=Medicago truncatula RepID=G7IDL0_MEDTR	0	AT1G03080.1 | Symbols: | kinase interacting (KIP1-like) family protein | chr1:731794-737332 REVERSE LENGTH=1733	1e-140	protein targeting to membrane; "biological process"; "positive regulation of flavonoid biosynthetic process"; "regulation of plant-type hypersensitive response"	molecular function	plasma membrane
62	1HR	Glyma17g27135	UniRef100_G7IDL0 Centromere protein n=1 Tax=Medicago truncatula RepID=G7IDL0_MEDTR	0	AT1G03080.1 | Symbols: | kinase interacting (KIP1-like) family protein | chr1:731794-737332 REVERSE LENGTH=1733	7e-147	protein targeting to membrane; "biological process"; "positive regulation of flavonoid biosynthetic process"; "regulation of plant-type hypersensitive response"	molecular function	plasma membrane
62	1HR	Glyma17g27187	UniRef100_G7IDL0 Centromere protein n=1 Tax=Medicago truncatula RepID=G7IDL0_MEDTR	0	AT1G03080.1 | Symbols: | kinase interacting (KIP1-like) family protein | chr1:731794-737332 REVERSE LENGTH=1733	2e-139	protein targeting to membrane; "biological process"; "positive regulation of flavonoid biosynthetic process"; "regulation of plant-type hypersensitive response"	molecular function	plasma membrane
63	1HR	Glyma06g38530	UniRef100_B9T644 Structural constituent of cell wall, putative n=1 Tax=Ricinus communis RepID=B9T644_RICCO	2e-145	AT5G54370.1 | Symbols: | Late embryogenesis abundant (LEA) protein-related | chr5:22075334-22076567 FORWARD LENGTH=337	2e-144	biological process	molecular function	extracellular region
63	1HR	Glyma11g20700	UniRef100_B9SWC6 Structural constituent of cell wall, putative n=1 Tax=Ricinus communis RepID=B9SWC6_RICCO	7e-161	AT5G60520.1 | Symbols: | Late embryogenesis abundant (LEA) protein-related | chr5:24331787-24332947 REVERSE LENGTH=338	1e-152	NA	molecular function	extracellular region
63	1HR	Glyma11g20710	UniRef100_B9SWC6 Structural constituent of cell wall, putative n=1 Tax=Ricinus communis RepID=B9SWC6_RICCO	2e-161	AT5G60520.1 | Symbols: | Late embryogenesis abundant (LEA) protein-related | chr5:24331787-24332947 REVERSE LENGTH=338	3e-154	NA	molecular function	extracellular region
63	1HR	Glyma12g07350	UniRef100_B9SWC6 Structural constituent of cell wall, putative n=1 Tax=Ricinus communis RepID=B9SWC6_RICCO	3e-161	AT5G60520.1 | Symbols: | Late embryogenesis abundant (LEA) protein-related | chr5:24331787-24332947 REVERSE LENGTH=338	1e-153	NA	molecular function	extracellular region
63	1HR	Glyma12g07361	UniRef100_B9SWC5 Structural constituent of cell wall, putative n=1 Tax=Ricinus communis RepID=B9SWC5_RICCO	1e-107	AT5G60520.1 | Symbols: | Late embryogenesis abundant (LEA) protein-related | chr5:24331787-24332947 REVERSE LENGTH=338	5e-102	NA	molecular function	extracellular region
64	1HR	Glyma07g05260	UniRef100_F4HTB2 ROTUNDIFOLIA like 9 protein n=1 Tax=Arabidopsis thaliana RepID=F4HTB2_ARATH	1e-16	AT1G53708.1 | Symbols: RTFL9 | ROTUNDIFOLIA like 9 | chr1:20052530-20053032 FORWARD LENGTH=109	3e-19	NA	NA	NA
64	6HL	Glyma20g32311	UniRef100_Q8S8S3 DVL11 n=2 Tax=Arabidopsis RepID=Q8S8S3_ARATH	2e-08	AT2G36985.1 | Symbols: ROT4, DVL16 | DVL family protein | chr2:15534943-15535104 REVERSE LENGTH=53	7e-12	regulation of cell proliferation; "shoot development"	molecular function	plasma membrane
65	1HR	Glyma07g19010	NA	NA	NA	NA	NA	NA	NA
65	1HR	Glyma18g43611	NA	NA	NA	NA	NA	NA	NA
66	6HR	Glyma03g32520	UniRef100_Q1M2R7 PDR-like ABC-transporter n=1 Tax=Glycine max RepID=Q1M2R7_SOYBN	0	AT1G15520.1 | Symbols: PDR12, ATPDR12, ABCG40, ATABCG40 | pleiotropic drug resistance 12 | chr1:5331993-5338175 REVERSE LENGTH=1423	0	MAPK cascade; "protein targeting to membrane"; "drug transmembrane transport"; "signal transduction"; "response to water deprivation"; "detection of biotic stimulus"; "salicylic acid biosynthetic process"; "response to ethylene stimulus"; "response to auxin stimulus"; "response to abscisic acid stimulus"; "abscisic acid mediated signaling pathway"; "response to salicylic acid stimulus"; "response…	nucleotide binding; "ATP binding"; "ATPase activity"; "nucleoside-triphosphatase activity"; "ATPase activity, coupled to transmembrane movement of substances"	plasma membrane
66	1HR	Glyma07g36166	UniRef100_B9RFG3 ATP-binding cassette transporter, putative n=1 Tax=Ricinus communis RepID=B9RFG3_RICCO	0	AT3G53480.1 | Symbols: PIS1, PDR9, ATPDR9, ABCG37 | pleiotropic drug resistance 9 | chr3:19825366-19831644 FORWARD LENGTH=1450	0	transition metal ion transport; "drug transmembrane transport"; "auxin polar transport"; "regulation of anion channel activity"; "root development"; "cellular response to indolebutyric acid stimulus"	nucleotide binding; "transporter activity"; "ATP binding"; "ATPase activity"; "nucleoside-triphosphatase activity"; "ATPase activity, coupled to transmembrane movement of substances"	plasma membrane; "plasmodesma"; "membrane"
66	6HL	Glyma13g17930	UniRef100_G7JR15 ABC transporter B family member n=1 Tax=Medicago truncatula RepID=G7JR15_MEDTR	0	AT1G02520.1 | Symbols: PGP11 | P-glycoprotein 11 | chr1:524134-528745 FORWARD LENGTH=1278	0	transport; "transmembrane transport"	nucleotide binding; "ATP binding"; "ATPase activity"; "nucleoside-triphosphatase activity"; "ATPase activity, coupled to transmembrane movement of substances"	nucleus; "plasma membrane"; "plasmodesma"; "integral to membrane"
66	6HL	Glyma16g08370	UniRef100_B9N0R0 White-brown-complex ABC transporter family (Fragment) n=1 Tax=Populus trichocarpa RepID=B9N0R0_POPTR	0	AT1G31770.1 | Symbols: ABCG14 | ATP-binding cassette 14 | chr1:11375252-11377644 REVERSE LENGTH=648	0	NA	nucleotide binding; "ATP binding"; "ATPase activity"; "nucleoside-triphosphatase activity"; "ATPase activity, coupled to transmembrane movement of substances"	membrane
66	6HL	Glyma16g21050	UniRef100_B9N0R0 White-brown-complex ABC transporter family (Fragment) n=1 Tax=Populus trichocarpa RepID=B9N0R0_POPTR	0	AT1G31770.1 | Symbols: ABCG14 | ATP-binding cassette 14 | chr1:11375252-11377644 REVERSE LENGTH=648	0	NA	nucleotide binding; "ATP binding"; "ATPase activity"; "nucleoside-triphosphatase activity"; "ATPase activity, coupled to transmembrane movement of substances"	membrane
66	1HR	Glyma17g03863	UniRef100_Q5W274 Pleiotropic drug resistance protein 3 n=1 Tax=Nicotiana tabacum RepID=PDR3_TOBAC	2e-39	AT3G53480.1 | Symbols: PIS1, PDR9, ATPDR9, ABCG37 | pleiotropic drug resistance 9 | chr3:19825366-19831644 FORWARD LENGTH=1450	3e-40	transition metal ion transport; "drug transmembrane transport"; "auxin polar transport"; "regulation of anion channel activity"; "root development"; "cellular response to indolebutyric acid stimulus"	nucleotide binding; "transporter activity"; "ATP binding"; "ATPase activity"; "nucleoside-triphosphatase activity"; "ATPase activity, coupled to transmembrane movement of substances"	plasma membrane; "plasmodesma"; "membrane"
66	6HL	Glyma17g04590	UniRef100_G7JR15 ABC transporter B family member n=1 Tax=Medicago truncatula RepID=G7JR15_MEDTR	0	AT1G02520.1 | Symbols: PGP11 | P-glycoprotein 11 | chr1:524134-528745 FORWARD LENGTH=1278	0	transport; "transmembrane transport"	nucleotide binding; "ATP binding"; "ATPase activity"; "nucleoside-triphosphatase activity"; "ATPase activity, coupled to transmembrane movement of substances"	nucleus; "plasma membrane"; "plasmodesma"; "integral to membrane"
66	1HR	Glyma19g37760	UniRef100_G7L5Z6 Pleiotropic drug resistance ABC transporter family protein n=1 Tax=Medicago truncatula RepID=G7L5Z6_MEDTR	0	AT1G66950.1 | Symbols: PDR11, ATPDR11 | pleiotropic drug resistance 11 | chr1:24978239-24984461 FORWARD LENGTH=1454	0	response to reactive oxygen species; "drug transmembrane transport"	nucleotide binding; "ATP binding"; "ATPase activity"; "nucleoside-triphosphatase activity"; "ATPase activity, coupled to transmembrane movement of substances"	plasma membrane; "membrane"
67	6HL	Glyma03g39050	UniRef100_B9RFJ1 Nicotianamine synthase, putative n=1 Tax=Ricinus communis RepID=B9RFJ1_RICCO	2e-178	AT1G09240.1 | Symbols: NAS3, ATNAS3 | nicotianamine synthase 3 | chr1:2984950-2985912 FORWARD LENGTH=320	2e-135	nicotianamine biosynthetic process	nicotianamine synthase activity	NA
67	1HR 6HR	Glyma08g18710	UniRef100_B9T548 Nicotianamine synthase, putative n=1 Tax=Ricinus communis RepID=B9T548_RICCO	2e-151	AT5G56080.1 | Symbols: ATNAS2, NAS2 | nicotianamine synthase 2 | chr5:22711402-22712364 REVERSE LENGTH=320	1e-89	response to zinc ion; "nicotianamine biosynthetic process"; "cellular response to iron ion"; "cellular response to ethylene stimulus"; "cellular response to nitric oxide"	nicotianamine synthase activity	NA
67	6HL 6HR	Glyma19g41630	UniRef100_B9A9Z1 Nicotianamine synthase n=1 Tax=Lotus japonicus RepID=B9A9Z1_LOTJA	2e-175	AT5G56080.1 | Symbols: ATNAS2, NAS2 | nicotianamine synthase 2 | chr5:22711402-22712364 REVERSE LENGTH=320	3e-136	response to zinc ion; "nicotianamine biosynthetic process"; "cellular response to iron ion"; "cellular response to ethylene stimulus"; "cellular response to nitric oxide"	nicotianamine synthase activity	NA
68	1HR	Glyma08g28050	NA	NA	NA	NA	NA	NA	NA
68	1HR	Glyma18g51120	NA	NA	NA	NA	NA	NA	NA
69	1HR 6HR	Glyma09g07330	UniRef100_B9SED1 Alliin lyase, putative n=1 Tax=Ricinus communis RepID=B9SED1_RICCO	0	AT1G34060.1 | Symbols: | Pyridoxal phosphate (PLP)-dependent transferases superfamily protein | chr1:12396561-12398299 REVERSE LENGTH=463	0	NA	catalytic activity; "carbon-sulfur lyase activity"; "pyridoxal phosphate binding"	extracellular region
70	6HL	Glyma01g35660	UniRef100_B0L642 Abscisic acid 8'-hydroxylase n=1 Tax=Glycine max RepID=B0L642_SOYBN	0	AT4G19230.1 | Symbols: CYP707A1 | cytochrome P450, family 707, subfamily A, polypeptide 1 | chr4:10521524-10523517 FORWARD LENGTH=467	0	response to red or far red light; "abscisic acid metabolic process"; "release of seed from dormancy"; "defense response to fungus"; "oxidation-reduction process"	iron ion binding; "electron carrier activity"; "(+)-abscisic acid 8'-hydroxylase activity"; "oxidoreductase activity, acting on paired donors, with incorporation or reduction of molecular oxygen"; "oxygen binding"; "heme binding"	extracellular region
70	6HL	Glyma02g13210	UniRef100_G7JZ14 Cytochrome P450 78A11 n=1 Tax=Medicago truncatula RepID=G7JZ14_MEDTR	0	AT1G13710.1 | Symbols: CYP78A5, KLU | cytochrome P450, family 78, subfamily A, polypeptide 5 | chr1:4702932-4704592 REVERSE LENGTH=517	0	positive regulation of cell proliferation; "regulation of meristem growth"; "leaf formation"; "organ growth"; "regulation of growth rate"; "positive regulation of organ growth"; "floral organ development"; "oxidation-reduction process"	iron ion binding; "electron carrier activity"; "oxidoreductase activity, acting on paired donors, with incorporation or reduction of molecular oxygen"; "oxygen binding"; "heme binding"	endoplasmic reticulum
70	6HR	Glyma04g03790	UniRef100_B9R7K5 Cytochrome P450, putative n=1 Tax=Ricinus communis RepID=B9R7K5_RICCO	0	AT4G31940.1 | Symbols: CYP82C4 | cytochrome P450, family 82, subfamily C, polypeptide 4 | chr4:15452040-15453966 FORWARD LENGTH=524	0	response to zinc ion; "oxidation-reduction process"; "cellular response to iron ion"	monooxygenase activity; "iron ion binding"; "electron carrier activity"; "oxidoreductase activity, acting on paired donors, with incorporation or reduction of molecular oxygen"; "oxygen binding"; "heme binding"	chloroplast
70	6HL	Glyma08g46520	UniRef100_Q9XHC6 Beta-amyrin 24-hydroxylase n=1 Tax=Glycine max RepID=C93E1_SOYBN	0	AT5G06900.1 | Symbols: CYP93D1 | cytochrome P450, family 93, subfamily D, polypeptide 1 | chr5:2136160-2137925 REVERSE LENGTH=507	4e-132	oxidation-reduction process	iron ion binding; "electron carrier activity"; "oxidoreductase activity, acting on paired donors, with incorporation or reduction of molecular oxygen"; "oxygen binding"; "heme binding"	NA
70	6HL	Glyma09g35250	UniRef100_B0L642 Abscisic acid 8'-hydroxylase n=1 Tax=Glycine max RepID=B0L642_SOYBN	0	AT4G19230.1 | Symbols: CYP707A1 | cytochrome P450, family 707, subfamily A, polypeptide 1 | chr4:10521524-10523517 FORWARD LENGTH=467	0	response to red or far red light; "abscisic acid metabolic process"; "release of seed from dormancy"; "defense response to fungus"; "oxidation-reduction process"	iron ion binding; "electron carrier activity"; "(+)-abscisic acid 8'-hydroxylase activity"; "oxidoreductase activity, acting on paired donors, with incorporation or reduction of molecular oxygen"; "oxygen binding"; "heme binding"	extracellular region
70	1HR	Glyma1057s00200	UniRef100_G7IA00 Cytochrome P450 monooxygenase n=2 Tax=Medicago truncatula RepID=G7IA00_MEDTR	0	AT2G45550.1 | Symbols: CYP76C4 | cytochrome P450, family 76, subfamily C, polypeptide 4 | chr2:18773541-18775654 REVERSE LENGTH=511	1e-151	oxidation-reduction process	iron ion binding; "electron carrier activity"; "oxidoreductase activity, acting on paired donors, with incorporation or reduction of molecular oxygen"; "oxygen binding"; "heme binding"	NA
70	6HR	Glyma11g37110	UniRef100_B9GMJ2 Cytochrome P450 n=1 Tax=Populus trichocarpa RepID=B9GMJ2_POPTR	0	AT1G13710.1 | Symbols: CYP78A5, KLU | cytochrome P450, family 78, subfamily A, polypeptide 5 | chr1:4702932-4704592 REVERSE LENGTH=517	1e-175	positive regulation of cell proliferation; "regulation of meristem growth"; "leaf formation"; "organ growth"; "regulation of growth rate"; "positive regulation of organ growth"; "floral organ development"; "oxidation-reduction process"	iron ion binding; "electron carrier activity"; "oxidoreductase activity, acting on paired donors, with incorporation or reduction of molecular oxygen"; "oxygen binding"; "heme binding"	endoplasmic reticulum
70	6HL	Glyma13g04670	UniRef100_O49858 Cytochrome P450 82A3 n=1 Tax=Glycine max RepID=C82A3_SOYBN	0	AT4G31940.1 | Symbols: CYP82C4 | cytochrome P450, family 82, subfamily C, polypeptide 4 | chr4:15452040-15453966 FORWARD LENGTH=524	4e-175	response to zinc ion; "oxidation-reduction process"; "cellular response to iron ion"	monooxygenase activity; "iron ion binding"; "electron carrier activity"; "oxidoreductase activity, acting on paired donors, with incorporation or reduction of molecular oxygen"; "oxygen binding"; "heme binding"	chloroplast
70	6HL	Glyma19g01780	UniRef100_O49858 Cytochrome P450 82A3 n=1 Tax=Glycine max RepID=C82A3_SOYBN	0	AT4G31940.1 | Symbols: CYP82C4 | cytochrome P450, family 82, subfamily C, polypeptide 4 | chr4:15452040-15453966 FORWARD LENGTH=524	4e-167	response to zinc ion; "oxidation-reduction process"; "cellular response to iron ion"	monooxygenase activity; "iron ion binding"; "electron carrier activity"; "oxidoreductase activity, acting on paired donors, with incorporation or reduction of molecular oxygen"; "oxygen binding"; "heme binding"	chloroplast
70	6HL	Glyma19g01810	UniRef100_O49859 Cytochrome P450 82A4 n=1 Tax=Glycine max RepID=C82A4_SOYBN	0	AT4G31970.1 | Symbols: CYP82C2 | cytochrome P450, family 82, subfamily C, polypeptide 2 | chr4:15462408-15464358 FORWARD LENGTH=523	3e-166	oxidation-reduction process; "cellular response to hypoxia"	monooxygenase activity; "iron ion binding"; "electron carrier activity"; "oxidoreductase activity, acting on paired donors, with incorporation or reduction of molecular oxygen"; "oxygen binding"; "heme binding"	chloroplast
70	1HR	Glyma20g24810	UniRef100_O24315 Cinnamate 4-hydroxylase n=2 Tax=Phaseolus vulgaris RepID=O24315_PHAVU	0	AT2G30490.1 | Symbols: ATC4H, C4H, CYP73A5, REF3 | cinnamate-4-hydroxylase | chr2:12993861-12995683 REVERSE LENGTH=505	0	response to light stimulus; "pollen development"; "response to wounding"; "phenylpropanoid metabolic process"; "phenylpropanoid biosynthetic process"; "coumarin biosynthetic process"; "lignin metabolic process"; "positive regulation of flavonoid biosynthetic process"; "developmental process"; "growth"; "oxidation-reduction process"; "response to karrikin"	iron ion binding; "electron carrier activity"; "oxidoreductase activity, acting on paired donors, with incorporation or reduction of molecular oxygen"; "trans-cinnamate 4-monooxygenase activity"; "heme binding"	extracellular region; "vacuolar membrane"; "endoplasmic reticulum"; "Golgi apparatus"; "plasma membrane"; "plant-type cell wall"; "plasmodesma"; "membrane"
71	1HR	Glyma10g15280	UniRef100_G7I6M3 Stem 28 kDa glycoprotein n=1 Tax=Medicago truncatula RepID=G7I6M3_MEDTR	5e-156	AT1G04040.1 | Symbols: | HAD superfamily, subfamily IIIB acid phosphatase | chr1:1042564-1043819 REVERSE LENGTH=271	3e-92	polysaccharide biosynthetic process; "multidimensional cell growth"; "plant-type cell wall biogenesis"; "cell tip growth"; "regulation of hormone levels"; "cell growth"; "cellulose metabolic process"; "anthocyanin accumulation in tissues in response to UV light"; "root hair elongation"; "cell wall organization"	acid phosphatase activity	cell wall; "vacuole"; "vacuolar membrane"; "plant-type cell wall"; "plasmodesma"
71	1HR	Glyma10g27020	UniRef100_G7I6M3 Stem 28 kDa glycoprotein n=1 Tax=Medicago truncatula RepID=G7I6M3_MEDTR	2e-155	AT1G04040.1 | Symbols: | HAD superfamily, subfamily IIIB acid phosphatase | chr1:1042564-1043819 REVERSE LENGTH=271	2e-91	polysaccharide biosynthetic process; "multidimensional cell growth"; "plant-type cell wall biogenesis"; "cell tip growth"; "regulation of hormone levels"; "cell growth"; "cellulose metabolic process"; "anthocyanin accumulation in tissues in response to UV light"; "root hair elongation"; "cell wall organization"	acid phosphatase activity	cell wall; "vacuole"; "vacuolar membrane"; "plant-type cell wall"; "plasmodesma"
71	1HR	Glyma20g21440	UniRef100_G7I6M3 Stem 28 kDa glycoprotein n=1 Tax=Medicago truncatula RepID=G7I6M3_MEDTR	6e-156	AT1G04040.1 | Symbols: | HAD superfamily, subfamily IIIB acid phosphatase | chr1:1042564-1043819 REVERSE LENGTH=271	3e-93	polysaccharide biosynthetic process; "multidimensional cell growth"; "plant-type cell wall biogenesis"; "cell tip growth"; "regulation of hormone levels"; "cell growth"; "cellulose metabolic process"; "anthocyanin accumulation in tissues in response to UV light"; "root hair elongation"; "cell wall organization"	acid phosphatase activity	cell wall; "vacuole"; "vacuolar membrane"; "plant-type cell wall"; "plasmodesma"
72	1HR	Glyma10g30650	UniRef100_B9S7I1 Synovial sarcoma associated ss18 protein, putative n=1 Tax=Ricinus communis RepID=B9S7I1_RICCO	3e-77	AT5G28640.1 | Symbols: AN3, GIF, GIF1, ATGIF1 | SSXT family protein | chr5:10647831-10649620 REVERSE LENGTH=210	4e-56	cell proliferation; "adaxial/abaxial pattern specification"; "leaf morphogenesis"; "leaf development"; "ovule development"	transcription coactivator activity; "protein binding"	nucleus
72	1HR	Glyma20g36960	UniRef100_B9S7I1 Synovial sarcoma associated ss18 protein, putative n=1 Tax=Ricinus communis RepID=B9S7I1_RICCO	4e-78	AT5G28640.1 | Symbols: AN3, GIF, GIF1, ATGIF1 | SSXT family protein | chr5:10647831-10649620 REVERSE LENGTH=210	2e-53	cell proliferation; "adaxial/abaxial pattern specification"; "leaf morphogenesis"; "leaf development"; "ovule development"	transcription coactivator activity; "protein binding"	nucleus
73	1HR	Glyma10g35381	UniRef100_Q9SMK9 Phenylalanine ammonia-lyase 2 n=1 Tax=Cicer arietinum RepID=PAL2_CICAR	0	AT3G53260.1 | Symbols: PAL2, ATPAL2 | phenylalanine ammonia-lyase 2 | chr3:19744256-19746619 REVERSE LENGTH=717	0	L-phenylalanine catabolic process; "polyamine catabolic process"; "defense response"; "response to oxidative stress"; "biosynthetic process"; "response to wounding"; "phenylpropanoid metabolic process"; "phenylpropanoid biosynthetic process"; "coumarin biosynthetic process"; "positive regulation of flavonoid biosynthetic process"; "cellular modified amino acid biosynthetic process"; "response to …	catalytic activity; "ammonia-lyase activity"; "phenylalanine ammonia-lyase activity"	cytoplasm; "cytosol"
73	1HR	Glyma20g32135	UniRef100_Q9SMK9 Phenylalanine ammonia-lyase 2 n=1 Tax=Cicer arietinum RepID=PAL2_CICAR	0	AT3G53260.1 | Symbols: PAL2, ATPAL2 | phenylalanine ammonia-lyase 2 | chr3:19744256-19746619 REVERSE LENGTH=717	0	L-phenylalanine catabolic process; "polyamine catabolic process"; "defense response"; "response to oxidative stress"; "biosynthetic process"; "response to wounding"; "phenylpropanoid metabolic process"; "phenylpropanoid biosynthetic process"; "coumarin biosynthetic process"; "positive regulation of flavonoid biosynthetic process"; "cellular modified amino acid biosynthetic process"; "response to …	catalytic activity; "ammonia-lyase activity"; "phenylalanine ammonia-lyase activity"	cytoplasm; "cytosol"
74	1HR	Glyma10g41030	UniRef100_B9SYJ7 Chloroplast-targeted copper chaperone, putative n=1 Tax=Ricinus communis RepID=B9SYJ7_RICCO	2e-124	AT1G23000.1 | Symbols: | Heavy metal transport/detoxification superfamily protein | chr1:8143614-8144865 FORWARD LENGTH=358	2e-42	regulation of flower development; "histone modification"; "metal ion transport"; "floral organ formation"	metal ion binding	cellular component
74	1HR	Glyma13g36680	UniRef100_B9RWQ4 Copper transport protein atox1, putative n=1 Tax=Ricinus communis RepID=B9RWQ4_RICCO	5e-74	AT1G06330.1 | Symbols: | Heavy metal transport/detoxification superfamily protein | chr1:1931671-1932266 REVERSE LENGTH=159	4e-63	copper ion transport; "metal ion transport"	copper ion binding; "metal ion binding"	cytoplasm
75	6HR	Glyma04g42990	UniRef100_G7J315 Auxin-induced protein 5NG4 n=1 Tax=Medicago truncatula RepID=G7J315_MEDTR	0	AT4G08290.1 | Symbols: | nodulin MtN21 /EamA-like transporter family protein | chr4:5239088-5240861 FORWARD LENGTH=384	9e-123	NA	NA	extracellular region; "membrane"
75	1HR	Glyma10g43100	UniRef100_G7IE76 Auxin-induced protein 5NG4 n=1 Tax=Medicago truncatula RepID=G7IE76_MEDTR	0	AT3G30340.1 | Symbols: | nodulin MtN21 /EamA-like transporter family protein | chr3:11956626-11958969 FORWARD LENGTH=364	5e-117	NA	NA	membrane
75	6HR	Glyma13g19520	UniRef100_G7IBM5 Auxin-induced protein 5NG4 n=2 Tax=Medicago truncatula RepID=G7IBM5_MEDTR	0	AT2G37460.1 | Symbols: | nodulin MtN21 /EamA-like transporter family protein | chr2:15726667-15729010 REVERSE LENGTH=380	6e-162	glucosinolate biosynthetic process	NA	cytoplasm; "membrane"
75	1HR	Glyma13g29930	UniRef100_B9RYY6 Auxin-induced protein 5NG4, putative n=1 Tax=Ricinus communis RepID=B9RYY6_RICCO	0	AT3G30340.1 | Symbols: | nodulin MtN21 /EamA-like transporter family protein | chr3:11956626-11958969 FORWARD LENGTH=364	3e-124	NA	NA	membrane
75	1HR	Glyma15g09180	UniRef100_B9RYY6 Auxin-induced protein 5NG4, putative n=1 Tax=Ricinus communis RepID=B9RYY6_RICCO	0	AT3G30340.1 | Symbols: | nodulin MtN21 /EamA-like transporter family protein | chr3:11956626-11958969 FORWARD LENGTH=364	1e-123	NA	NA	membrane
76	6HR	Glyma05g24980	UniRef100_Q9M2C0 Vacuolar iron transporter homolog 4 n=1 Tax=Arabidopsis thaliana RepID=VITH4_ARATH	1e-85	AT3G43660.1 | Symbols: | Vacuolar iron transporter (VIT) family protein | chr3:15565332-15565928 FORWARD LENGTH=198	3e-88	biological process	molecular function	cellular component
76	6HR	Glyma08g08070	UniRef100_B9SWZ1 Nodulin, putative n=1 Tax=Ricinus communis RepID=B9SWZ1_RICCO	5e-37	AT3G43660.1 | Symbols: | Vacuolar iron transporter (VIT) family protein | chr3:15565332-15565928 FORWARD LENGTH=198	5e-35	biological process	molecular function	cellular component
76	6HR	Glyma08g08090	UniRef100_Q9M2C0 Vacuolar iron transporter homolog 4 n=1 Tax=Arabidopsis thaliana RepID=VITH4_ARATH	2e-87	AT3G43660.1 | Symbols: | Vacuolar iron transporter (VIT) family protein | chr3:15565332-15565928 FORWARD LENGTH=198	4e-90	biological process	molecular function	cellular component
76	1HR	Glyma11g08830	UniRef100_B9SWZ1 Nodulin, putative n=1 Tax=Ricinus communis RepID=B9SWZ1_RICCO	1e-81	AT3G43660.1 | Symbols: | Vacuolar iron transporter (VIT) family protein | chr3:15565332-15565928 FORWARD LENGTH=198	3e-84	biological process	molecular function	cellular component
77	1HR	Glyma12g32270	UniRef100_G7IKM2 Blue copper protein n=1 Tax=Medicago truncatula RepID=G7IKM2_MEDTR	5e-102	AT2G32300.1 | Symbols: UCC1 | uclacyanin 1 | chr2:13722510-13723464 FORWARD LENGTH=261	1e-40	root hair cell differentiation; "root hair elongation"	copper ion binding; "electron carrier activity"	plasma membrane; "anchored to membrane"
77	1HR	Glyma13g38150	UniRef100_G7IKM2 Blue copper protein n=1 Tax=Medicago truncatula RepID=G7IKM2_MEDTR	6e-103	AT2G32300.1 | Symbols: UCC1 | uclacyanin 1 | chr2:13722510-13723464 FORWARD LENGTH=261	3e-40	root hair cell differentiation; "root hair elongation"	copper ion binding; "electron carrier activity"	plasma membrane; "anchored to membrane"
77	6HR	Glyma17g12160	UniRef100_G7JE50 Cucumber peeling cupredoxin n=1 Tax=Medicago truncatula RepID=G7JE50_MEDTR	6e-48	AT2G32300.1 | Symbols: UCC1 | uclacyanin 1 | chr2:13722510-13723464 FORWARD LENGTH=261	5e-25	root hair cell differentiation; "root hair elongation"	copper ion binding; "electron carrier activity"	plasma membrane; "anchored to membrane"
78	1HR	Glyma12g35370	UniRef100_G7IRC0 BIP1 n=1 Tax=Medicago truncatula RepID=G7IRC0_MEDTR	2e-60	AT1G53130.1 | Symbols: GRI | Stigma-specific Stig1 family protein | chr1:19794947-19795453 REVERSE LENGTH=168	1e-39	salicylic acid mediated signaling pathway; "jasmonic acid mediated signaling pathway"; "response to ozone"; "positive regulation of cell death"; "defense response to bacterium"; "seed development"; "regulation of jasmonic acid biosynthetic process"; "regulation of salicylic acid biosynthetic process"	NA	extracellular region; "extracellular space"
78	1HR	Glyma18g10360	UniRef100_Q9SZ28 STIG1 like protein n=1 Tax=Arabidopsis thaliana RepID=Q9SZ28_ARATH	1e-37	AT1G50720.1 | Symbols: | Stigma-specific Stig1 family protein | chr1:18789180-18789644 REVERSE LENGTH=154	4e-47	biological process	molecular function	extracellular region
79	1HR	Glyma13g06860	UniRef100_Q2HSE9 Pollen Ole e 1 allergen and extensin n=1 Tax=Medicago truncatula RepID=Q2HSE9_MEDTR	1e-59	AT5G15780.1 | Symbols: | Pollen Ole e 1 allergen and extensin family protein | chr5:5144898-5146297 REVERSE LENGTH=401	4e-36	biological process	molecular function	NA
79	1HR	Glyma18g53890	UniRef100_Q9FY96 Pollen Ole e 1 allergen and extensin family protein n=1 Tax=Arabidopsis thaliana RepID=Q9FY96_ARATH	4e-63	AT5G13140.1 | Symbols: | Pollen Ole e 1 allergen and extensin family protein | chr5:4170688-4171744 REVERSE LENGTH=267	8e-66	polysaccharide biosynthetic process; "pattern specification process"; "biological process"; "regulation of cell size"; "multidimensional cell growth"; "auxin polar transport"; "cell tip growth"; "root morphogenesis"; "regulation of hormone levels"; "cysteine biosynthetic process"; "growth"; "anthocyanin accumulation in tissues in response to UV light"; "root hair elongation"; "cell wall organizat…	molecular function	mitochondrion
80	1HR	Glyma13g23360	UniRef100_G7JGM8 Zinc-binding protein n=1 Tax=Medicago truncatula RepID=G7JGM8_MEDTR	5e-153	AT2G12646.1 | Symbols: | PLATZ transcription factor family protein | chr2:5167179-5169022 REVERSE LENGTH=256	3e-118	biological process	molecular function	cellular component
80	1HR	Glyma17g11470	UniRef100_G7JGM8 Zinc-binding protein n=1 Tax=Medicago truncatula RepID=G7JGM8_MEDTR	6e-155	AT2G12646.1 | Symbols: | PLATZ transcription factor family protein | chr2:5167179-5169022 REVERSE LENGTH=256	3e-119	biological process	molecular function	cellular component
81	6HL	Glyma05g13660	UniRef100_P35694 Brassinosteroid-regulated protein BRU1 n=2 Tax=Glycine max RepID=BRU1_SOYBN	8e-52	AT4G14130.1 | Symbols: XTR7, XTH15 | xyloglucan endotransglucosylase/hydrolase 15 | chr4:8137161-8138196 REVERSE LENGTH=289	1e-30	carbohydrate metabolic process; "cellular glucan metabolic process"; "N-terminal protein myristoylation"	hydrolase activity, hydrolyzing O-glycosyl compounds; "xyloglucan:xyloglucosyl transferase activity"; "hydrolase activity, acting on glycosyl bonds"	extracellular region; "cell wall"; "apoplast"
81	6HL	Glyma05g28310	UniRef100_P35694 Brassinosteroid-regulated protein BRU1 n=2 Tax=Glycine max RepID=BRU1_SOYBN	4e-142	AT3G23730.1 | Symbols: XTH16 | xyloglucan endotransglucosylase/hydrolase 16 | chr3:8550222-8551248 FORWARD LENGTH=291	3e-126	carbohydrate metabolic process; "cellular glucan metabolic process"	hydrolase activity, hydrolyzing O-glycosyl compounds; "xyloglucan:xyloglucosyl transferase activity"; "hydrolase activity, acting on glycosyl bonds"	extracellular region; "cell wall"; "apoplast"
81	6HL	Glyma06g45860	UniRef100_B9S9N2 Xyloglucan endotransglucosylase/hydrolase protein 9, putative n=1 Tax=Ricinus communis RepID=B9S9N2_RICCO	4e-177	AT4G03210.1 | Symbols: XTH9 | xyloglucan endotransglucosylase/hydrolase 9 | chr4:1416019-1417197 FORWARD LENGTH=290	4e-152	carbohydrate metabolic process; "cellular glucan metabolic process"; "regulation of meristem growth"	hydrolase activity, hydrolyzing O-glycosyl compounds; "xyloglucan:xyloglucosyl transferase activity"; "hydrolase activity, acting on glycosyl bonds"	extracellular region; "cell wall"; "apoplast"
81	6HL	Glyma08g11300	UniRef100_P35694 Brassinosteroid-regulated protein BRU1 n=2 Tax=Glycine max RepID=BRU1_SOYBN	4e-152	AT3G23730.1 | Symbols: XTH16 | xyloglucan endotransglucosylase/hydrolase 16 | chr3:8550222-8551248 FORWARD LENGTH=291	2e-125	carbohydrate metabolic process; "cellular glucan metabolic process"	hydrolase activity, hydrolyzing O-glycosyl compounds; "xyloglucan:xyloglucosyl transferase activity"; "hydrolase activity, acting on glycosyl bonds"	extracellular region; "cell wall"; "apoplast"
81	6HL	Glyma09g07070	UniRef100_G7IIF3 Xyloglucan endotransglucosylase/hydrolase n=1 Tax=Medicago truncatula RepID=G7IIF3_MEDTR	3e-147	AT4G25810.1 | Symbols: XTR6, XTH23 | xyloglucan endotransglycosylase 6 | chr4:13128694-13129715 FORWARD LENGTH=286	7e-140	carbohydrate metabolic process; "cellular glucan metabolic process"	hydrolase activity, hydrolyzing O-glycosyl compounds; "xyloglucan:xyloglucosyl transferase activity"; "hydrolase activity, acting on glycosyl bonds"	extracellular region; "cell wall"; "Golgi apparatus"; "apoplast"
81	6HL	Glyma12g10960	UniRef100_B9S9N2 Xyloglucan endotransglucosylase/hydrolase protein 9, putative n=1 Tax=Ricinus communis RepID=B9S9N2_RICCO	7e-179	AT4G03210.1 | Symbols: XTH9 | xyloglucan endotransglucosylase/hydrolase 9 | chr4:1416019-1417197 FORWARD LENGTH=290	2e-156	carbohydrate metabolic process; "cellular glucan metabolic process"; "regulation of meristem growth"	hydrolase activity, hydrolyzing O-glycosyl compounds; "xyloglucan:xyloglucosyl transferase activity"; "hydrolase activity, acting on glycosyl bonds"	extracellular region; "cell wall"; "apoplast"
81	6HL	Glyma12g32390	UniRef100_G7IRJ7 Xyloglucan endotransglucosylase/hydrolase n=2 Tax=Medicago truncatula RepID=G7IRJ7_MEDTR	0	AT4G03210.1 | Symbols: XTH9 | xyloglucan endotransglucosylase/hydrolase 9 | chr4:1416019-1417197 FORWARD LENGTH=290	3e-160	carbohydrate metabolic process; "cellular glucan metabolic process"; "regulation of meristem growth"	hydrolase activity, hydrolyzing O-glycosyl compounds; "xyloglucan:xyloglucosyl transferase activity"; "hydrolase activity, acting on glycosyl bonds"	extracellular region; "cell wall"; "apoplast"
81	6HL	Glyma13g01150	UniRef100_B9SJQ9 Xyloglucan endotransglucosylase/hydrolase protein 22, putative n=1 Tax=Ricinus communis RepID=B9SJQ9_RICCO	2e-171	AT5G57560.1 | Symbols: TCH4, XTH22 | Xyloglucan endotransglucosylase/hydrolase family protein | chr5:23307296-23308235 REVERSE LENGTH=284	2e-158	carbohydrate metabolic process; "cellular glucan metabolic process"; "response to heat"; "response to cold"; "response to wounding"; "response to mechanical stimulus"; "plant-type cell wall organization"; "response to auxin stimulus"; "response to brassinosteroid stimulus"; "response to chitin"; "response to cyclopentenone"	hydrolase activity, hydrolyzing O-glycosyl compounds; "xyloglucan:xyloglucosyl transferase activity"; "hydrolase activity, acting on glycosyl bonds"	cell wall; "Golgi apparatus"; "chloroplast"; "apoplast"
81	6HL	Glyma13g38040	UniRef100_G7IRJ7 Xyloglucan endotransglucosylase/hydrolase n=2 Tax=Medicago truncatula RepID=G7IRJ7_MEDTR	0	AT4G03210.1 | Symbols: XTH9 | xyloglucan endotransglucosylase/hydrolase 9 | chr4:1416019-1417197 FORWARD LENGTH=290	9e-163	carbohydrate metabolic process; "cellular glucan metabolic process"; "regulation of meristem growth"	hydrolase activity, hydrolyzing O-glycosyl compounds; "xyloglucan:xyloglucosyl transferase activity"; "hydrolase activity, acting on glycosyl bonds"	extracellular region; "cell wall"; "apoplast"
81	1HR	Glyma13g39710	UniRef100_C5G5Y5 Xyloglucan endotraglucosylase/hydrolase n=1 Tax=Vigna angularis RepID=C5G5Y5_PHAAN	1e-179	AT2G36870.1 | Symbols: XTH32 | xyloglucan endotransglucosylase/hydrolase 32 | chr2:15472869-15474630 REVERSE LENGTH=299	2e-145	cell wall macromolecule catabolic process; "cell wall biogenesis"	hydrolase activity, hydrolyzing O-glycosyl compounds; "xyloglucan:xyloglucosyl transferase activity"; "hydrolase activity, acting on glycosyl bonds"	extracellular region; "cell wall"; "apoplast"
81	6HL	Glyma15g18360	UniRef100_A1E368 Xyloglucan endotransglycosylase n=1 Tax=Musa acuminata RepID=A1E368_MUSAC	2e-148	AT4G25810.1 | Symbols: XTR6, XTH23 | xyloglucan endotransglycosylase 6 | chr4:13128694-13129715 FORWARD LENGTH=286	3e-141	carbohydrate metabolic process; "cellular glucan metabolic process"	hydrolase activity, hydrolyzing O-glycosyl compounds; "xyloglucan:xyloglucosyl transferase activity"; "hydrolase activity, acting on glycosyl bonds"	extracellular region; "cell wall"; "Golgi apparatus"; "apoplast"
81	6HL	Glyma17g07280	UniRef100_B9SJQ9 Xyloglucan endotransglucosylase/hydrolase protein 22, putative n=1 Tax=Ricinus communis RepID=B9SJQ9_RICCO	2e-167	AT4G25810.1 | Symbols: XTR6, XTH23 | xyloglucan endotransglycosylase 6 | chr4:13128694-13129715 FORWARD LENGTH=286	3e-157	carbohydrate metabolic process; "cellular glucan metabolic process"	hydrolase activity, hydrolyzing O-glycosyl compounds; "xyloglucan:xyloglucosyl transferase activity"; "hydrolase activity, acting on glycosyl bonds"	extracellular region; "cell wall"; "Golgi apparatus"; "apoplast"
82	6HL	Glyma02g01910	UniRef100_B9RTB3 Polygalacturonase, putative n=1 Tax=Ricinus communis RepID=B9RTB3_RICCO	0	AT3G16850.1 | Symbols: | Pectin lyase-like superfamily protein | chr3:5748692-5750981 FORWARD LENGTH=455	0	carbohydrate metabolic process; "calcium ion transport"; "Golgi organization"; "response to blue light"; "response to salt stress"; "regulation of proton transport"; "protein autophosphorylation"; "root hair elongation"	polygalacturonase activity	extracellular region; "vacuole"; "plant-type cell wall"
82	6HR	Glyma05g26390	UniRef100_B9RZX1 Polygalacturonase, putative n=1 Tax=Ricinus communis RepID=B9RZX1_RICCO	0	AT1G48100.1 | Symbols: | Pectin lyase-like superfamily protein | chr1:17766921-17769625 FORWARD LENGTH=475	0	carbohydrate metabolic process	polygalacturonase activity	extracellular region
82	1HR	Glyma13g44140	UniRef100_G7IUV8 Polygalacturonase n=2 Tax=Medicago truncatula RepID=G7IUV8_MEDTR	0	AT5G17200.1 | Symbols: | Pectin lyase-like superfamily protein | chr5:5653524-5655336 REVERSE LENGTH=421	9e-113	carbohydrate metabolic process	polygalacturonase activity	plasma membrane
82	1HR	Glyma15g01166	UniRef100_G7IUV8 Polygalacturonase n=2 Tax=Medicago truncatula RepID=G7IUV8_MEDTR	0	AT5G17200.1 | Symbols: | Pectin lyase-like superfamily protein | chr5:5653524-5655336 REVERSE LENGTH=421	1e-114	carbohydrate metabolic process	polygalacturonase activity	plasma membrane
83	6HL	Glyma10g03460	UniRef100_G7IDK9 Sulfate/bicarbonate/oxalate exchanger and transporter sat-1 n=1 Tax=Medicago truncatula RepID=G7IDK9_MEDTR	0	AT3G51895.1 | Symbols: SULTR3;1, AST12 | sulfate transporter 3;1 | chr3:19251503-19255677 REVERSE LENGTH=658	0	sulfate transport	sulfate transmembrane transporter activity	chloroplast
83	6HR	Glyma15g05760	UniRef100_P53392 High affinity sulfate transporter 2 n=1 Tax=Stylosanthes hamata RepID=SUT2_STYHA	0	AT1G22150.1 | Symbols: SULTR1;3 | sulfate transporter 1;3 | chr1:7818361-7821344 FORWARD LENGTH=656	0	transport; "sulfate transport"; "transmembrane transport"	transporter activity; "secondary active sulfate transmembrane transporter activity"; "sulfate transmembrane transporter activity"	membrane; "integral to membrane"
83	1HR	Glyma15g16680	UniRef100_G7J4D0 Sulfate/bicarbonate/oxalate exchanger and transporter sat-1 n=1 Tax=Medicago truncatula RepID=G7J4D0_MEDTR	6e-110	AT5G10180.1 | Symbols: AST68, SULTR2;1 | slufate transporter 2;1 | chr5:3193225-3196818 FORWARD LENGTH=677	9e-98	transport; "sulfate transport"; "indoleacetic acid biosynthetic process"; "cysteine biosynthetic process"; "glucosinolate biosynthetic process"; "cellular cation homeostasis"; "transmembrane transport"; "divalent metal ion transport"	transporter activity; "secondary active sulfate transmembrane transporter activity"; "sulfate transmembrane transporter activity"	membrane; "integral to membrane"
83	1HR	Glyma18g36276	UniRef100_G7J4D0 Sulfate/bicarbonate/oxalate exchanger and transporter sat-1 n=1 Tax=Medicago truncatula RepID=G7J4D0_MEDTR	2e-110	AT5G10180.1 | Symbols: AST68, SULTR2;1 | slufate transporter 2;1 | chr5:3193225-3196818 FORWARD LENGTH=677	2e-82	transport; "sulfate transport"; "indoleacetic acid biosynthetic process"; "cysteine biosynthetic process"; "glucosinolate biosynthetic process"; "cellular cation homeostasis"; "transmembrane transport"; "divalent metal ion transport"	transporter activity; "secondary active sulfate transmembrane transporter activity"; "sulfate transmembrane transporter activity"	membrane; "integral to membrane"
84	6HL	Glyma08g16050	NA	NA	NA	NA	NA	NA	NA
84	1HR 6HL	Glyma15g42500	UniRef100_G7J1Q4 Siroheme synthase n=1 Tax=Medicago truncatula RepID=G7J1Q4_MEDTR	3e-17	NA	NA	NA	NA	NA
85	6HL	Glyma13g35550	UniRef100_B2ZGR7 NAC domain protein n=1 Tax=Glycine max RepID=B2ZGR7_SOYBN	0	AT3G15500.1 | Symbols: ATNAC3, ANAC055, NAC055, NAC3 | NAC domain containing protein 3 | chr3:5234731-5235882 FORWARD LENGTH=317	1e-119	MAPK cascade; "regulation of transcription, DNA-dependent"; "protein targeting to membrane"; "cell communication"; "signal transduction"; "multicellular organismal development"; "response to cold"; "response to water deprivation"; "response to wounding"; "jasmonic acid biosynthetic process"; "response to ethylene stimulus"; "response to auxin stimulus"; "response to abscisic acid stimulus"; "absc…	DNA binding; "sequence-specific DNA binding transcription factor activity"; "protein binding"	nucleus
85	1HR	Glyma16g01911	UniRef100_G7ZZI3 NAC domain protein n=1 Tax=Medicago truncatula RepID=G7ZZI3_MEDTR	2e-87	AT3G49530.1 | Symbols: ANAC062, NTL6, NAC062 | NAC domain containing protein 62 | chr3:18362639-18364717 REVERSE LENGTH=469	6e-53	respiratory burst involved in defense response; "regulation of transcription, DNA-dependent"; "multicellular organismal development"; "defense response, incompatible interaction"; "response to chitin"; "endoplasmic reticulum unfolded protein response"; "intracellular signal transduction"; "cellular response to cold"	DNA binding; "sequence-specific DNA binding transcription factor activity"	nucleus; "plasma membrane"
85	6HL	Glyma16g01940	UniRef100_G7ZZ26 NAC domain protein n=1 Tax=Medicago truncatula RepID=G7ZZ26_MEDTR	2e-110	AT4G35580.2 | Symbols: NTL9 | NAC transcription factor-like 9 | chr4:16888534-16890744 REVERSE LENGTH=534	2e-40	nuclear-transcribed mRNA catabolic process; "regulation of transcription, DNA-dependent"; "protein N-linked glycosylation"; "positive regulation of cell proliferation"; "regulation of defense response"; "negative regulation of transcription, DNA-dependent"	sequence-specific DNA binding transcription factor activity; "protein binding"; "calmodulin binding"	nucleus
86	6HL	Glyma10g02590	UniRef100_E9NZU1 Glutaredoxin n=1 Tax=Phaseolus vulgaris RepID=E9NZU1_PHAVU	1e-61	AT3G62930.1 | Symbols: | Thioredoxin superfamily protein | chr3:23261538-23261846 REVERSE LENGTH=102	7e-45	cell redox homeostasis; "anther development"	arsenate reductase (glutaredoxin) activity; "electron carrier activity"; "protein disulfide oxidoreductase activity"	cellular component
86	1HR	Glyma16g05730	UniRef100_G7L128 N-hydroxycinnamoyl/benzoyltransferase n=1 Tax=Medicago truncatula RepID=G7L128_MEDTR	9e-67	AT3G02000.1 | Symbols: ROXY1 | Thioredoxin superfamily protein | chr3:332512-332922 REVERSE LENGTH=136	1e-48	response to xenobiotic stimulus; "response to bacterium"; "systemic acquired resistance, salicylic acid mediated signaling pathway"; "cell redox homeostasis"; "negative regulation of transcription, DNA-dependent"; "petal development"; "petal morphogenesis"; "stamen morphogenesis"; "petal formation"; "sepal formation"; "stamen formation"; "anther development"	protein disulfide isomerase activity; "protein binding"; "electron carrier activity"; "protein disulfide oxidoreductase activity"; "disulfide oxidoreductase activity"	nucleus; "cytoplasm"
87	1HR	Glyma18g46550	UniRef100_A4PIB8 Trypsin inhibitor n=1 Tax=Apios americana RepID=A4PIB8_9FABA	2e-41	NA	NA	NA	NA	NA
87	1HR	Glyma18g46560	UniRef100_A4PIB8 Trypsin inhibitor n=1 Tax=Apios americana RepID=A4PIB8_9FABA	3e-53	NA	NA	NA	NA	NA
88	1HR	Glyma18g52461	UniRef100_Q9ZSL3 Heat shock protein (Fragment) n=1 Tax=Cichorium intybus RepID=Q9ZSL3_CICIN	2e-35	AT5G02500.2 | Symbols: HSC70-1, HSP70-1, AT-HSC70-1, HSC70 | heat shock cognate protein 70-1 | chr5:554055-556334 REVERSE LENGTH=521	6e-35	gluconeogenesis; "glycolysis"; "protein folding"; "response to heat"; "response to cold"; "response to virus"; "response to salt stress"; "negative regulation of seed germination"; "defense response to bacterium"; "response to cadmium ion"; "defense response to fungus"; "stomatal closure"	protease binding; "protein binding"; "ATP binding"	cell wall; "nucleus"; "nucleolus"; "cytoplasm"; "vacuolar membrane"; "Golgi apparatus"; "cytosol"; "plasma membrane"; "plasmodesma"; "chloroplast"; "membrane"; "cytosolic ribosome"; "apoplast"
88	6HL	Glyma18g52610	UniRef100_D2D321 Heat shock protein 70 n=1 Tax=Gossypium hirsutum RepID=D2D321_GOSHI	0	AT5G02500.1 | Symbols: HSC70-1, HSP70-1, AT-HSC70-1, HSC70 | heat shock cognate protein 70-1 | chr5:554055-556334 REVERSE LENGTH=651	0	gluconeogenesis; "glycolysis"; "protein folding"; "response to heat"; "response to cold"; "response to virus"; "response to salt stress"; "negative regulation of seed germination"; "defense response to bacterium"; "response to cadmium ion"; "defense response to fungus"; "stomatal closure"	protease binding; "protein binding"; "ATP binding"	cell wall; "nucleus"; "nucleolus"; "cytoplasm"; "vacuolar membrane"; "Golgi apparatus"; "cytosol"; "plasma membrane"; "plasmodesma"; "chloroplast"; "membrane"; "cytosolic ribosome"; "apoplast"
89	1HR 6HL	Glyma19g27530	UniRef100_Q41016 GA protein n=1 Tax=Pisum sativum RepID=Q41016_PEA	9e-55	AT3G26740.1 | Symbols: CCL | CCR-like | chr3:9827868-9828461 FORWARD LENGTH=141	5e-30	biological process; "cellular cation homeostasis"; "divalent metal ion transport"	molecular function	chloroplast
90	1HR 6HR	Glyma19g33381	UniRef100_G7I2T6 Gibberellic acid receptor-b n=1 Tax=Medicago truncatula RepID=G7I2T6_MEDTR	5e-44	AT3G63010.1 | Symbols: ATGID1B, GID1B | alpha/beta-Hydrolases superfamily protein | chr3:23289717-23290998 FORWARD LENGTH=358	4e-37	MAPK cascade; "response to superoxide"; "protein targeting to membrane"; "cell communication"; "signal transduction"; "metabolic process"; "cell death"; "response to cold"; "response to water deprivation"; "response to ethylene stimulus"; "response to auxin stimulus"; "response to abscisic acid stimulus"; "abscisic acid mediated signaling pathway"; "response to gibberellin stimulus"; "gibberellic…	protein binding; "hydrolase activity"	nucleus
91	6HL	Glyma06g18480	UniRef100_B9SGV5 Stachyose synthase, putative n=1 Tax=Ricinus communis RepID=B9SGV5_RICCO	4e-150	AT3G57520.2 | Symbols: AtSIP2, SIP2 | seed imbibition 2 | chr3:21289299-21292694 REVERSE LENGTH=656	2e-139	response to oxidative stress; "raffinose catabolic process"; "response to karrikin"	hydrolase activity, hydrolyzing O-glycosyl compounds; "raffinose alpha-galactosidase activity"	cytoplasm; "plasmodesma"
91	1HR	Glyma19g40550	UniRef100_Q9SBZ0 Galactinol-raffinose galactosyltransferase n=1 Tax=Vigna angularis RepID=Q9SBZ0_PHAAN	0	AT4G01970.1 | Symbols: AtSTS, STS | stachyose synthase | chr4:854073-856953 REVERSE LENGTH=876	0	response to oxidative stress; "response to karrikin"	hydrolase activity, hydrolyzing O-glycosyl compounds; "galactinol-raffinose galactosyltransferase activity"	cytoplasm
92	6HL	Glyma01g00730	UniRef100_G7KJ71 Caffeoyl-CoA O-methyltransferase n=1 Tax=Medicago truncatula RepID=G7KJ71_MEDTR	2e-139	AT4G26220.1 | Symbols: | S-adenosyl-L-methionine-dependent methyltransferases superfamily protein | chr4:13284179-13285146 FORWARD LENGTH=232	2e-102	NA	O-methyltransferase activity	cytosol
92	6HL	Glyma05g36210	UniRef100_F2YBA9 Anthocyanin 3'-O-methyltransferase n=1 Tax=Glycine max RepID=F2YBA9_SOYBN	2e-167	AT4G26220.1 | Symbols: | S-adenosyl-L-methionine-dependent methyltransferases superfamily protein | chr4:13284179-13285146 FORWARD LENGTH=232	2e-105	NA	O-methyltransferase activity	cytosol
93	6HL	Glyma01g01500	UniRef100_D7MA87 Lipase class 3 family protein n=1 Tax=Arabidopsis lyrata subsp. lyrata RepID=D7MA87_ARALL	8e-79	AT4G16070.1 | Symbols: | Mono-/di-acylglycerol lipase, N-terminal;Lipase, class 3 | chr4:9096808-9100596 REVERSE LENGTH=654	1e-80	lipid metabolic process; "lipid catabolic process"	carboxylesterase activity; "triglyceride lipase activity"	plasma membrane
93	6HL	Glyma01g01530	UniRef100_B6SYD9 Triacylglycerol lipase n=1 Tax=Zea mays RepID=B6SYD9_MAIZE	3e-21	AT4G16070.1 | Symbols: | Mono-/di-acylglycerol lipase, N-terminal;Lipase, class 3 | chr4:9096808-9100596 REVERSE LENGTH=654	1e-10	lipid metabolic process; "lipid catabolic process"	carboxylesterase activity; "triglyceride lipase activity"	plasma membrane
94	6HL	Glyma01g42640	UniRef100_Q43455 Heat shock transcription factor 29 (Fragment) n=3 Tax=Glycine max RepID=Q43455_SOYBN	0	AT4G11660.1 | Symbols: AT-HSFB2B, HSFB2B | winged-helix DNA-binding transcription factor family protein | chr4:7043006-7044227 FORWARD LENGTH=377	8e-97	regulation of transcription, DNA-dependent; "response to heat"; "response to high light intensity"; "response to chitin"; "response to hydrogen peroxide"; "negative regulation of transcription, DNA-dependent"	sequence-specific DNA binding transcription factor activity; "sequence-specific DNA binding"	nucleus
94	6HL	Glyma11g02800	UniRef100_Q43455 Heat shock transcription factor 29 (Fragment) n=3 Tax=Glycine max RepID=Q43455_SOYBN	3e-157	AT4G11660.1 | Symbols: AT-HSFB2B, HSFB2B | winged-helix DNA-binding transcription factor family protein | chr4:7043006-7044227 FORWARD LENGTH=377	8e-97	regulation of transcription, DNA-dependent; "response to heat"; "response to high light intensity"; "response to chitin"; "response to hydrogen peroxide"; "negative regulation of transcription, DNA-dependent"	sequence-specific DNA binding transcription factor activity; "sequence-specific DNA binding"	nucleus
95	6HL	Glyma01g45200	UniRef100_Q7XZV9 Expressed protein n=1 Tax=Oryza sativa Japonica Group RepID=Q7XZV9_ORYSJ	7e-121	AT1G10020.1 | Symbols: | Protein of unknown function (DUF1005) | chr1:3269939-3271732 REVERSE LENGTH=461	1e-122	biological process	molecular function	nucleus
95	6HL	Glyma04g09270	UniRef100_Q7XZV9 Expressed protein n=1 Tax=Oryza sativa Japonica Group RepID=Q7XZV9_ORYSJ	2e-142	AT1G10020.1 | Symbols: | Protein of unknown function (DUF1005) | chr1:3269939-3271732 REVERSE LENGTH=461	0	biological process	molecular function	nucleus
95	6HL	Glyma06g09410	UniRef100_Q7XZV9 Expressed protein n=1 Tax=Oryza sativa Japonica Group RepID=Q7XZV9_ORYSJ	3e-145	AT1G10020.1 | Symbols: | Protein of unknown function (DUF1005) | chr1:3269939-3271732 REVERSE LENGTH=461	0	biological process	molecular function	nucleus
96	6HL	Glyma02g06810	UniRef100_Q9AVP1 mRNA, 952 bp sequence n=1 Tax=Nicotiana tabacum RepID=Q9AVP1_TOBAC	3e-12	AT2G23690.1 | Symbols: | unknown protein; FUNCTIONS IN: molecular_function unknown; INVOLVED IN: N-terminal protein myristoylation; LOCATED IN: cellular_component unknown; EXPRESSED IN: 7 plant structures; EXPRESSED DURING: petal differentiation and expansion stage; BEST Arabidopsis thaliana protein match is: unknown protein (TAIR:AT4G37240.1); Has 243 Blast hits to 243 proteins in 15 species: Ar…	1e-37	N-terminal protein myristoylation	molecular function	cellular component
96	6HL	Glyma11g06590	NA	NA	AT2G23690.1 | Symbols: | unknown protein; FUNCTIONS IN: molecular_function unknown; INVOLVED IN: N-terminal protein myristoylation; LOCATED IN: cellular_component unknown; EXPRESSED IN: 7 plant structures; EXPRESSED DURING: petal differentiation and expansion stage; BEST Arabidopsis thaliana protein match is: unknown protein (TAIR:AT4G37240.1); Has 243 Blast hits to 243 proteins in 15 species: Ar…	4e-45	N-terminal protein myristoylation	molecular function	cellular component
97	6HL	Glyma02g37060	UniRef100_O82161 Phi-1 protein n=1 Tax=Nicotiana tabacum RepID=O82161_TOBAC	2e-152	AT4G08950.1 | Symbols: EXO | Phosphate-responsive 1 family protein | chr4:5740378-5741322 FORWARD LENGTH=314	2e-146	response to brassinosteroid stimulus; "sterol biosynthetic process"	molecular function	extracellular region; "cell wall"; "Golgi apparatus"; "plant-type cell wall"
97	6HL	Glyma04g10880	UniRef100_G7LH86 Phi-1 protein n=1 Tax=Medicago truncatula RepID=G7LH86_MEDTR	3e-175	AT4G08950.1 | Symbols: EXO | Phosphate-responsive 1 family protein | chr4:5740378-5741322 FORWARD LENGTH=314	9e-156	response to brassinosteroid stimulus; "sterol biosynthetic process"	molecular function	extracellular region; "cell wall"; "Golgi apparatus"; "plant-type cell wall"
97	6HL	Glyma06g10700	UniRef100_O82161 Phi-1 protein n=1 Tax=Nicotiana tabacum RepID=O82161_TOBAC	4e-150	AT4G08950.1 | Symbols: EXO | Phosphate-responsive 1 family protein | chr4:5740378-5741322 FORWARD LENGTH=314	3e-147	response to brassinosteroid stimulus; "sterol biosynthetic process"	molecular function	extracellular region; "cell wall"; "Golgi apparatus"; "plant-type cell wall"
97	6HL	Glyma06g10710	UniRef100_G7LH86 Phi-1 protein n=1 Tax=Medicago truncatula RepID=G7LH86_MEDTR	2e-171	AT4G08950.1 | Symbols: EXO | Phosphate-responsive 1 family protein | chr4:5740378-5741322 FORWARD LENGTH=314	9e-154	response to brassinosteroid stimulus; "sterol biosynthetic process"	molecular function	extracellular region; "cell wall"; "Golgi apparatus"; "plant-type cell wall"
97	6HL	Glyma10g32250	UniRef100_D7L8T1 Phosphate-responsive 1 family protein (Fragment) n=1 Tax=Arabidopsis lyrata subsp. lyrata RepID=D7L8T1_ARALL	3e-167	AT2G17230.1 | Symbols: EXL5 | EXORDIUM like 5 | chr2:7494892-7495983 REVERSE LENGTH=363	1e-171	biological process	molecular function	extracellular region
97	6HL	Glyma14g35330	UniRef100_O82161 Phi-1 protein n=1 Tax=Nicotiana tabacum RepID=O82161_TOBAC	1e-171	AT4G08950.1 | Symbols: EXO | Phosphate-responsive 1 family protein | chr4:5740378-5741322 FORWARD LENGTH=314	5e-158	response to brassinosteroid stimulus; "sterol biosynthetic process"	molecular function	extracellular region; "cell wall"; "Golgi apparatus"; "plant-type cell wall"
97	6HL	Glyma14g35340	UniRef100_O82161 Phi-1 protein n=1 Tax=Nicotiana tabacum RepID=O82161_TOBAC	8e-154	AT4G08950.1 | Symbols: EXO | Phosphate-responsive 1 family protein | chr4:5740378-5741322 FORWARD LENGTH=314	2e-146	response to brassinosteroid stimulus; "sterol biosynthetic process"	molecular function	extracellular region; "cell wall"; "Golgi apparatus"; "plant-type cell wall"
97	6HL	Glyma20g35370	UniRef100_D7L8T1 Phosphate-responsive 1 family protein (Fragment) n=1 Tax=Arabidopsis lyrata subsp. lyrata RepID=D7L8T1_ARALL	4e-167	AT2G17230.1 | Symbols: EXL5 | EXORDIUM like 5 | chr2:7494892-7495983 REVERSE LENGTH=363	3e-173	biological process	molecular function	extracellular region
98	6HL	Glyma02g39320	UniRef100_I1JHE4 Asparagine synthetase n=2 Tax=Glycine max RepID=I1JHE4_SOYBN	0	AT3G47340.1 | Symbols: ASN1, DIN6, AT-ASN1 | glutamine-dependent asparagine synthase 1 | chr3:17438136-17441043 REVERSE LENGTH=584	0	asparagine biosynthetic process; "cellular amino acid catabolic process"; "response to light stimulus"; "response to absence of light"; "response to sucrose stimulus"; "response to glucose stimulus"; "response to fructose stimulus"; "cellular response to sucrose starvation"	asparagine synthase (glutamine-hydrolyzing) activity	cytoplasm
98	6HL	Glyma11g27480	UniRef100_I1LLM2 Asparagine synthetase n=1 Tax=Glycine max RepID=I1LLM2_SOYBN	0	AT3G47340.1 | Symbols: ASN1, DIN6, AT-ASN1 | glutamine-dependent asparagine synthase 1 | chr3:17438136-17441043 REVERSE LENGTH=584	0	asparagine biosynthetic process; "cellular amino acid catabolic process"; "response to light stimulus"; "response to absence of light"; "response to sucrose stimulus"; "response to glucose stimulus"; "response to fructose stimulus"; "cellular response to sucrose starvation"	asparagine synthase (glutamine-hydrolyzing) activity	cytoplasm
98	6HL	Glyma11g27720	UniRef100_I1LLM7 Asparagine synthetase n=1 Tax=Glycine max RepID=I1LLM7_SOYBN	0	AT3G47340.1 | Symbols: ASN1, DIN6, AT-ASN1 | glutamine-dependent asparagine synthase 1 | chr3:17438136-17441043 REVERSE LENGTH=584	0	asparagine biosynthetic process; "cellular amino acid catabolic process"; "response to light stimulus"; "response to absence of light"; "response to sucrose stimulus"; "response to glucose stimulus"; "response to fructose stimulus"; "cellular response to sucrose starvation"	asparagine synthase (glutamine-hydrolyzing) activity	cytoplasm
98	6HL	Glyma14g37440	UniRef100_I1MBC5 Asparagine synthetase n=1 Tax=Glycine max RepID=I1MBC5_SOYBN	0	AT3G47340.1 | Symbols: ASN1, DIN6, AT-ASN1 | glutamine-dependent asparagine synthase 1 | chr3:17438136-17441043 REVERSE LENGTH=584	0	asparagine biosynthetic process; "cellular amino acid catabolic process"; "response to light stimulus"; "response to absence of light"; "response to sucrose stimulus"; "response to glucose stimulus"; "response to fructose stimulus"; "cellular response to sucrose starvation"	asparagine synthase (glutamine-hydrolyzing) activity	cytoplasm
98	6HL	Glyma18g06840	UniRef100_I1MZY1 Asparagine synthetase n=1 Tax=Glycine max RepID=I1MZY1_SOYBN	0	AT3G47340.1 | Symbols: ASN1, DIN6, AT-ASN1 | glutamine-dependent asparagine synthase 1 | chr3:17438136-17441043 REVERSE LENGTH=584	0	asparagine biosynthetic process; "cellular amino acid catabolic process"; "response to light stimulus"; "response to absence of light"; "response to sucrose stimulus"; "response to glucose stimulus"; "response to fructose stimulus"; "cellular response to sucrose starvation"	asparagine synthase (glutamine-hydrolyzing) activity	cytoplasm
99	6HL	Glyma02g41990	NA	NA	AT2G39870.1 | Symbols: | unknown protein; BEST Arabidopsis thaliana protein match is: unknown protein (TAIR:AT3G55690.1); Has 73 Blast hits to 71 proteins in 14 species: Archae - 0; Bacteria - 0; Metazoa - 2; Fungi - 2; Plants - 69; Viruses - 0; Other Eukaryotes - 0 (source: NCBI BLink). | chr2:16643697-16644950 FORWARD LENGTH=330	2e-25	biological process	molecular function	cellular component
99	6HL	Glyma14g06920	NA	NA	AT2G39870.1 | Symbols: | unknown protein; BEST Arabidopsis thaliana protein match is: unknown protein (TAIR:AT3G55690.1); Has 73 Blast hits to 71 proteins in 14 species: Archae - 0; Bacteria - 0; Metazoa - 2; Fungi - 2; Plants - 69; Viruses - 0; Other Eukaryotes - 0 (source: NCBI BLink). | chr2:16643697-16644950 FORWARD LENGTH=330	3e-20	biological process	molecular function	cellular component
100	6HL	Glyma02g45170	NA	NA	NA	NA	NA	NA	NA
100	6HL	Glyma14g03580	NA	NA	NA	NA	NA	NA	NA
101	6HL	Glyma03g04920	UniRef100_C6TFP9 Non-specific lipid-transfer protein n=1 Tax=Glycine max RepID=C6TFP9_SOYBN	1e-79	AT2G38540.1 | Symbols: LP1, LTP1, ATLTP1 | lipid transfer protein 1 | chr2:16130418-16130893 FORWARD LENGTH=118	9e-32	lipid transport	calmodulin binding; "lipid binding"	extracellular region; "plasma membrane"; "plant-type cell wall"; "chloroplast thylakoid"; "apoplast"
101	6HL	Glyma03g04960	UniRef100_C6TFC1 Non-specific lipid-transfer protein n=1 Tax=Glycine max RepID=C6TFC1_SOYBN	2e-80	AT2G38540.1 | Symbols: LP1, LTP1, ATLTP1 | lipid transfer protein 1 | chr2:16130418-16130893 FORWARD LENGTH=118	2e-33	lipid transport	calmodulin binding; "lipid binding"	extracellular region; "plasma membrane"; "plant-type cell wall"; "chloroplast thylakoid"; "apoplast"
102	6HL	Glyma03g32920	UniRef100_G7L0K2 Retinol dehydrogenase n=1 Tax=Medicago truncatula RepID=G7L0K2_MEDTR	0	AT2G37540.1 | Symbols: | NAD(P)-binding Rossmann-fold superfamily protein | chr2:15751695-15753820 REVERSE LENGTH=321	7e-162	metabolic process; "pollen tube growth"	nucleotide binding; "oxidoreductase activity"	NA
102	6HL	Glyma19g35630	UniRef100_G7L0K2 Retinol dehydrogenase n=1 Tax=Medicago truncatula RepID=G7L0K2_MEDTR	0	AT2G37540.1 | Symbols: | NAD(P)-binding Rossmann-fold superfamily protein | chr2:15751695-15753820 REVERSE LENGTH=321	4e-160	metabolic process; "pollen tube growth"	nucleotide binding; "oxidoreductase activity"	NA
103	6HL	Glyma03g37700	UniRef100_B9RNG2 Heat shock protein binding protein, putative n=1 Tax=Ricinus communis RepID=B9RNG2_RICCO	0	AT4G02100.1 | Symbols: | Heat shock protein DnaJ with tetratricopeptide repeat | chr4:930228-932049 FORWARD LENGTH=546	0	protein folding	heat shock protein binding	nucleus
103	6HL	Glyma19g40290	UniRef100_B9RNG2 Heat shock protein binding protein, putative n=1 Tax=Ricinus communis RepID=B9RNG2_RICCO	0	AT4G02100.1 | Symbols: | Heat shock protein DnaJ with tetratricopeptide repeat | chr4:930228-932049 FORWARD LENGTH=546	0	protein folding	heat shock protein binding	nucleus
104	6HL	Glyma03g37770	UniRef100_G7KST3 Mini-chromosome maintenance n=1 Tax=Medicago truncatula RepID=G7KST3_MEDTR	0	AT4G02060.2 | Symbols: PRL | Minichromosome maintenance (MCM2/3/5) family protein | chr4:901484-905297 FORWARD LENGTH=716	0	DNA replication; "DNA unwinding involved in replication"; "DNA replication initiation"; "DNA methylation"; "chromatin silencing"; "cell proliferation"; "sugar mediated signaling pathway"; "histone H3-K9 methylation"	nucleotide binding; "DNA binding"; "protein binding"; "ATP binding"; "DNA-dependent ATPase activity"; "nucleoside-triphosphatase activity"	nuclear chromatin; "nucleus"; "cytoplasm"
104	6HL	Glyma11g12110	UniRef100_B0LUQ7 Minichromosome maintenance 4 protein n=1 Tax=Pisum sativum RepID=B0LUQ7_PEA	0	AT2G16440.1 | Symbols: MCM4 | Minichromosome maintenance (MCM2/3/5) family protein | chr2:7126536-7130665 REVERSE LENGTH=847	0	nuclear division; "cytokinesis by cell plate formation"; "DNA replication"; "DNA-dependent DNA replication"; "DNA unwinding involved in replication"; "DNA replication initiation"; "regulation of DNA replication"; "DNA methylation"; "chromatin silencing"; "nucleolus organization"; "cell proliferation"; "nucleotide biosynthetic process"; "regulation of flower development"; "histone lysine methylati…	nucleotide binding; "DNA binding"; "ATP binding"; "DNA-dependent ATPase activity"; "nucleoside-triphosphatase activity"	nuclear chromatin; "nucleus"; "cytosol"
104	6HL	Glyma12g04320	UniRef100_B0LUQ7 Minichromosome maintenance 4 protein n=1 Tax=Pisum sativum RepID=B0LUQ7_PEA	0	AT2G16440.1 | Symbols: MCM4 | Minichromosome maintenance (MCM2/3/5) family protein | chr2:7126536-7130665 REVERSE LENGTH=847	0	nuclear division; "cytokinesis by cell plate formation"; "DNA replication"; "DNA-dependent DNA replication"; "DNA unwinding involved in replication"; "DNA replication initiation"; "regulation of DNA replication"; "DNA methylation"; "chromatin silencing"; "nucleolus organization"; "cell proliferation"; "nucleotide biosynthetic process"; "regulation of flower development"; "histone lysine methylati…	nucleotide binding; "DNA binding"; "ATP binding"; "DNA-dependent ATPase activity"; "nucleoside-triphosphatase activity"	nuclear chromatin; "nucleus"; "cytosol"
104	6HL	Glyma13g22420	UniRef100_B3GNI3 Minichromosome maintenance 5 protein n=1 Tax=Pisum sativum RepID=B3GNI3_PEA	0	AT2G07690.1 | Symbols: MCM5 | Minichromosome maintenance (MCM2/3/5) family protein | chr2:3523379-3527388 REVERSE LENGTH=727	0	cytokinesis by cell plate formation; "DNA replication"; "DNA unwinding involved in replication"; "DNA replication initiation"; "regulation of DNA replication"; "DNA methylation"; "cell proliferation"; "regulation of flower development"; "regulation of G2/M transition of mitotic cell cycle"; "histone lysine methylation"; "anaphase"; "histone H3-K9 methylation"; "regulation of cell cycle"	DNA binding; "ATP binding"; "DNA-dependent ATPase activity"	nuclear chromatin; "nucleus"; "cytoplasm"
104	6HL	Glyma19g40370	UniRef100_Q6UEJ2 Mini-chromosome maintenance 7 n=1 Tax=Pisum sativum RepID=Q6UEJ2_PEA	0	AT4G02060.2 | Symbols: PRL | Minichromosome maintenance (MCM2/3/5) family protein | chr4:901484-905297 FORWARD LENGTH=716	0	DNA replication; "DNA unwinding involved in replication"; "DNA replication initiation"; "DNA methylation"; "chromatin silencing"; "cell proliferation"; "sugar mediated signaling pathway"; "histone H3-K9 methylation"	nucleotide binding; "DNA binding"; "protein binding"; "ATP binding"; "DNA-dependent ATPase activity"; "nucleoside-triphosphatase activity"	nuclear chromatin; "nucleus"; "cytoplasm"
105	6HL	Glyma03g37970	UniRef100_D7KB82 Glycerol-3-phosphate acyltransferase 2 n=1 Tax=Arabidopsis lyrata subsp. lyrata RepID=D7KB82_ARALL	0	AT1G02390.1 | Symbols: ATGPAT2, GPAT2 | glycerol-3-phosphate acyltransferase 2 | chr1:480921-483163 FORWARD LENGTH=530	0	phosphatidylglycerol biosynthetic process; "metabolic process"	transferase activity, transferring acyl groups	mitochondrion
105	6HL	Glyma03g37990	UniRef100_Q9FZ22 Probable glycerol-3-phosphate acyltransferase 2 n=1 Tax=Arabidopsis thaliana RepID=GPAT2_ARATH	0	AT1G02390.1 | Symbols: ATGPAT2, GPAT2 | glycerol-3-phosphate acyltransferase 2 | chr1:480921-483163 FORWARD LENGTH=530	0	phosphatidylglycerol biosynthetic process; "metabolic process"	transferase activity, transferring acyl groups	mitochondrion
106	6HL	Glyma03g38000	UniRef100_G7KTN5 Annotation was added to scaffolds in November 2011 Long-chain-fatty-acid-CoA ligase n=1 Tax=Medicago truncatula RepID=G7KTN5_MEDTR	0	AT2G47240.2 | Symbols: LACS1 | AMP-dependent synthetase and ligase family protein | chr2:19393835-19397616 FORWARD LENGTH=660	0	long-chain fatty acid metabolic process; "fatty acid metabolic process"; "fatty acid biosynthetic process"; "systemic acquired resistance"; "wax biosynthetic process"; "stomatal complex morphogenesis"; "cutin biosynthetic process"; "response to endoplasmic reticulum stress"	catalytic activity; "long-chain fatty acid-CoA ligase activity"; "very long-chain fatty acid-CoA ligase activity"	nucleus; "endoplasmic reticulum"
106	6HL	Glyma19g40610	UniRef100_G7KTN5 Annotation was added to scaffolds in November 2011 Long-chain-fatty-acid-CoA ligase n=1 Tax=Medicago truncatula RepID=G7KTN5_MEDTR	0	AT2G47240.2 | Symbols: LACS1 | AMP-dependent synthetase and ligase family protein | chr2:19393835-19397616 FORWARD LENGTH=660	0	long-chain fatty acid metabolic process; "fatty acid metabolic process"; "fatty acid biosynthetic process"; "systemic acquired resistance"; "wax biosynthetic process"; "stomatal complex morphogenesis"; "cutin biosynthetic process"; "response to endoplasmic reticulum stress"	catalytic activity; "long-chain fatty acid-CoA ligase activity"; "very long-chain fatty acid-CoA ligase activity"	nucleus; "endoplasmic reticulum"
107	6HL	Glyma03g38490	UniRef100_Q0PKY2 Endo-1,4-beta-mannanase n=1 Tax=Glycine max RepID=Q0PKY2_SOYBN	0	AT5G66460.1 | Symbols: MAN7, AtMAN7 | Glycosyl hydrolase superfamily protein | chr5:26538911-26540837 REVERSE LENGTH=431	5e-156	metabolic process; "seed germination"; "determination of bilateral symmetry"; "polarity specification of adaxial/abaxial axis"; "meristem initiation"; "regulation of meristem growth"	catalytic activity; "hydrolase activity, hydrolyzing O-glycosyl compounds"; "cation binding"	extracellular region
107	6HL	Glyma19g41090	UniRef100_Q0PKY2 Endo-1,4-beta-mannanase n=1 Tax=Glycine max RepID=Q0PKY2_SOYBN	0	AT5G66460.1 | Symbols: MAN7, AtMAN7 | Glycosyl hydrolase superfamily protein | chr5:26538911-26540837 REVERSE LENGTH=431	8e-159	metabolic process; "seed germination"; "determination of bilateral symmetry"; "polarity specification of adaxial/abaxial axis"; "meristem initiation"; "regulation of meristem growth"	catalytic activity; "hydrolase activity, hydrolyzing O-glycosyl compounds"; "cation binding"	extracellular region
108	6HL	Glyma04g05720	UniRef100_B9RQT7 Heat-shock protein, putative n=1 Tax=Ricinus communis RepID=B9RQT7_RICCO	3e-81	AT5G12020.1 | Symbols: HSP17.6II | 17.6 kDa class II heat shock protein | chr5:3882409-3882876 REVERSE LENGTH=155	8e-55	protein folding; "response to heat"; "response to high light intensity"; "response to endoplasmic reticulum stress"; "response to hydrogen peroxide"	NA	cytoplasm
108	6HL	Glyma17g34220	UniRef100_P05477 17.9 kDa class II heat shock protein n=1 Tax=Glycine max RepID=HSP21_SOYBN	2e-114	AT5G12020.1 | Symbols: HSP17.6II | 17.6 kDa class II heat shock protein | chr5:3882409-3882876 REVERSE LENGTH=155	6e-55	protein folding; "response to heat"; "response to high light intensity"; "response to endoplasmic reticulum stress"; "response to hydrogen peroxide"	NA	cytoplasm
108	6HL	Glyma18g10760	UniRef100_G7J004 Small heat shock protein n=1 Tax=Medicago truncatula RepID=G7J004_MEDTR	3e-115	AT4G27670.1 | Symbols: HSP21 | heat shock protein 21 | chr4:13819048-13819895 REVERSE LENGTH=227	3e-36	protein folding; "response to heat"; "response to high light intensity"; "heat acclimation"; "response to hydrogen peroxide"	NA	chloroplast
108	6HL	Glyma20g01930	UniRef100_B9RQT7 Heat-shock protein, putative n=1 Tax=Ricinus communis RepID=B9RQT7_RICCO	1e-79	AT5G12020.1 | Symbols: HSP17.6II | 17.6 kDa class II heat shock protein | chr5:3882409-3882876 REVERSE LENGTH=155	9e-54	protein folding; "response to heat"; "response to high light intensity"; "response to endoplasmic reticulum stress"; "response to hydrogen peroxide"	NA	cytoplasm
109	6HL	Glyma04g11870	UniRef100_B3TDK8 Lipoxygenase n=1 Tax=Glycine max RepID=B3TDK8_SOYBN	2e-141	AT1G55020.1 | Symbols: LOX1, ATLOX1 | lipoxygenase 1 | chr1:20525798-20530143 FORWARD LENGTH=859	2e-85	defense response; "response to wounding"; "jasmonic acid biosynthetic process"; "response to abscisic acid stimulus"; "response to jasmonic acid stimulus"; "defense response to bacterium, incompatible interaction"; "lateral root formation"; "membrane disassembly"; "lipid oxidation"; "growth"; "root development"	lipoxygenase activity	cytoplasm; "plastid"
109	6HL	Glyma07g29196	UniRef100_I1MD22 Lipoxygenase n=1 Tax=Glycine max RepID=I1MD22_SOYBN	2e-15	AT1G55020.1 | Symbols: LOX1, ATLOX1 | lipoxygenase 1 | chr1:20525798-20530143 FORWARD LENGTH=859	1e-12	defense response; "response to wounding"; "jasmonic acid biosynthetic process"; "response to abscisic acid stimulus"; "response to jasmonic acid stimulus"; "defense response to bacterium, incompatible interaction"; "lateral root formation"; "membrane disassembly"; "lipid oxidation"; "growth"; "root development"	lipoxygenase activity	cytoplasm; "plastid"
109	6HR	Glyma08g20230	UniRef100_A7LCD6 Lipoxygenase n=1 Tax=Glycine max RepID=A7LCD6_SOYBN	0	AT1G55020.1 | Symbols: LOX1, ATLOX1 | lipoxygenase 1 | chr1:20525798-20530143 FORWARD LENGTH=859	0	defense response; "response to wounding"; "jasmonic acid biosynthetic process"; "response to abscisic acid stimulus"; "response to jasmonic acid stimulus"; "defense response to bacterium, incompatible interaction"; "lateral root formation"; "membrane disassembly"; "lipid oxidation"; "growth"; "root development"	lipoxygenase activity	cytoplasm; "plastid"
109	6HR	Glyma08g20250	UniRef100_I1KUQ6 Lipoxygenase n=1 Tax=Glycine max RepID=I1KUQ6_SOYBN	0	AT1G55020.1 | Symbols: LOX1, ATLOX1 | lipoxygenase 1 | chr1:20525798-20530143 FORWARD LENGTH=859	0	defense response; "response to wounding"; "jasmonic acid biosynthetic process"; "response to abscisic acid stimulus"; "response to jasmonic acid stimulus"; "defense response to bacterium, incompatible interaction"; "lateral root formation"; "membrane disassembly"; "lipid oxidation"; "growth"; "root development"	lipoxygenase activity	cytoplasm; "plastid"
109	6HL	Glyma13g42330	UniRef100_B3TDK7 Lipoxygenase n=1 Tax=Glycine max RepID=B3TDK7_SOYBN	0	AT1G55020.1 | Symbols: LOX1, ATLOX1 | lipoxygenase 1 | chr1:20525798-20530143 FORWARD LENGTH=859	0	defense response; "response to wounding"; "jasmonic acid biosynthetic process"; "response to abscisic acid stimulus"; "response to jasmonic acid stimulus"; "defense response to bacterium, incompatible interaction"; "lateral root formation"; "membrane disassembly"; "lipid oxidation"; "growth"; "root development"	lipoxygenase activity	cytoplasm; "plastid"
109	6HL	Glyma14g34920	UniRef100_Q43446 Lipoxygenase n=2 Tax=Glycine max RepID=Q43446_SOYBN	3e-79	AT1G55020.1 | Symbols: LOX1, ATLOX1 | lipoxygenase 1 | chr1:20525798-20530143 FORWARD LENGTH=859	6e-43	defense response; "response to wounding"; "jasmonic acid biosynthetic process"; "response to abscisic acid stimulus"; "response to jasmonic acid stimulus"; "defense response to bacterium, incompatible interaction"; "lateral root formation"; "membrane disassembly"; "lipid oxidation"; "growth"; "root development"	lipoxygenase activity	cytoplasm; "plastid"
109	6HL	Glyma15g37370	UniRef100_Q43446 Lipoxygenase n=2 Tax=Glycine max RepID=Q43446_SOYBN	2e-87	AT1G55020.1 | Symbols: LOX1, ATLOX1 | lipoxygenase 1 | chr1:20525798-20530143 FORWARD LENGTH=859	6e-53	defense response; "response to wounding"; "jasmonic acid biosynthetic process"; "response to abscisic acid stimulus"; "response to jasmonic acid stimulus"; "defense response to bacterium, incompatible interaction"; "lateral root formation"; "membrane disassembly"; "lipid oxidation"; "growth"; "root development"	lipoxygenase activity	cytoplasm; "plastid"
110	6HL	Glyma04g40050	UniRef100_Q9FLC9 AT5g05250/K18I23_5 n=1 Tax=Arabidopsis thaliana RepID=Q9FLC9_ARATH	2e-41	AT5G05250.1 | Symbols: | unknown protein; BEST Arabidopsis thaliana protein match is: unknown protein (TAIR:AT3G56360.1); Has 30201 Blast hits to 17322 proteins in 780 species: Archae - 12; Bacteria - 1396; Metazoa - 17338; Fungi - 3422; Plants - 5037; Viruses - 0; Other Eukaryotes - 2996 (source: NCBI BLink). | chr5:1557116-1557835 REVERSE LENGTH=239	3e-44	biological process	molecular function	NA
110	6HL	Glyma06g14810	UniRef100_Q9FLC9 AT5g05250/K18I23_5 n=1 Tax=Arabidopsis thaliana RepID=Q9FLC9_ARATH	1e-43	AT5G05250.1 | Symbols: | unknown protein; BEST Arabidopsis thaliana protein match is: unknown protein (TAIR:AT3G56360.1); Has 30201 Blast hits to 17322 proteins in 780 species: Archae - 12; Bacteria - 1396; Metazoa - 17338; Fungi - 3422; Plants - 5037; Viruses - 0; Other Eukaryotes - 2996 (source: NCBI BLink). | chr5:1557116-1557835 REVERSE LENGTH=239	3e-46	biological process	molecular function	NA
111	6HL	Glyma04g41510	UniRef100_B9RII2 ATP binding protein, putative n=1 Tax=Ricinus communis RepID=B9RII2_RICCO	0	AT5G53450.1 | Symbols: ORG1 | OBP3-responsive gene 1 | chr5:21689204-21692242 FORWARD LENGTH=670	0	protein phosphorylation	protein kinase activity; "structural molecule activity"; "ATP binding"; "kinase activity"; "transferase activity, transferring phosphorus-containing groups"	chloroplast
111	6HL	Glyma06g13320	UniRef100_B9RII2 ATP binding protein, putative n=1 Tax=Ricinus communis RepID=B9RII2_RICCO	0	AT5G53450.1 | Symbols: ORG1 | OBP3-responsive gene 1 | chr5:21689204-21692242 FORWARD LENGTH=670	0	protein phosphorylation	protein kinase activity; "structural molecule activity"; "ATP binding"; "kinase activity"; "transferase activity, transferring phosphorus-containing groups"	chloroplast
111	6HL	Glyma15g23723	UniRef100_B9RII2 ATP binding protein, putative n=1 Tax=Ricinus communis RepID=B9RII2_RICCO	7e-23	AT5G53450.1 | Symbols: ORG1 | OBP3-responsive gene 1 | chr5:21689204-21692242 FORWARD LENGTH=670	1e-24	protein phosphorylation	protein kinase activity; "structural molecule activity"; "ATP binding"; "kinase activity"; "transferase activity, transferring phosphorus-containing groups"	chloroplast
112	6HL	Glyma04g43470	UniRef100_G7IYF6 Cellulose synthase n=1 Tax=Medicago truncatula RepID=G7IYF6_MEDTR	0	AT4G24000.1 | Symbols: ATCSLG2, CSLG2 | cellulose synthase like G2 | chr4:12462142-12465471 FORWARD LENGTH=722	1e-142	polysaccharide biosynthetic process; "cellulose biosynthetic process"	transferase activity; "transferase activity, transferring glycosyl groups"; "cellulose synthase activity"; "cellulose synthase (UDP-forming) activity"	Golgi apparatus; "membrane"
112	6HR	Glyma13g40920	UniRef100_B9GTH4 Cellulose synthase n=1 Tax=Populus trichocarpa RepID=B9GTH4_POPTR	6e-97	AT4G39350.1 | Symbols: CESA2, ATH-A, ATCESA2 | cellulose synthase A2 | chr4:18297078-18301890 FORWARD LENGTH=1084	3e-91	plant-type cell wall biogenesis; "primary cell wall biogenesis"; "cell growth"; "glucosinolate biosynthetic process"; "cellulose metabolic process"; "cellulose biosynthetic process"	zinc ion binding; "transferase activity, transferring glycosyl groups"; "cellulose synthase activity"; "cellulose synthase (UDP-forming) activity"	plasma membrane; "membrane"
113	6HL	Glyma05g08181	NA	NA	NA	NA	NA	NA	NA
113	6HL	Glyma17g12804	NA	NA	NA	NA	NA	NA	NA
114	6HL	Glyma05g27450	NA	NA	AT1G30260.1 | Symbols: | BEST Arabidopsis thaliana protein match is: Galactosyltransferase family protein (TAIR:AT4G21060.1); Has 30 Blast hits to 30 proteins in 8 species: Archae - 0; Bacteria - 0; Metazoa - 0; Fungi - 0; Plants - 30; Viruses - 0; Other Eukaryotes - 0 (source: NCBI BLink). | chr1:10651159-10651452 FORWARD LENGTH=97	5e-16	response to cytokinin stimulus	molecular function	mitochondrion
114	6HL	Glyma08g10435	UniRef100_F4JIK9 Galactosyltransferase family protein n=1 Tax=Arabidopsis thaliana RepID=F4JIK9_ARATH	1e-06	AT1G30260.1 | Symbols: | BEST Arabidopsis thaliana protein match is: Galactosyltransferase family protein (TAIR:AT4G21060.1); Has 30 Blast hits to 30 proteins in 8 species: Archae - 0; Bacteria - 0; Metazoa - 0; Fungi - 0; Plants - 30; Viruses - 0; Other Eukaryotes - 0 (source: NCBI BLink). | chr1:10651159-10651452 FORWARD LENGTH=97	4e-16	response to cytokinin stimulus	molecular function	mitochondrion
115	6HL	Glyma05g34200	UniRef100_Q7XST6 OSJNBa0039K24.20 protein n=2 Tax=Oryza sativa Japonica Group RepID=Q7XST6_ORYSJ	8e-112	AT1G45688.1 | Symbols: | unknown protein; FUNCTIONS IN: molecular_function unknown; INVOLVED IN: biological_process unknown; LOCATED IN: plasma membrane; EXPRESSED IN: 22 plant structures; EXPRESSED DURING: 13 growth stages; BEST Arabidopsis thaliana protein match is: unknown protein (TAIR:AT5G42860.1); Has 258 Blast hits to 242 proteins in 39 species: Archae - 0; Bacteria - 11; Metazoa - 10; Fun…	1e-115	biological process; "root hair elongation"	molecular function	plasma membrane; "chloroplast"
115	6HL	Glyma09g31070	UniRef100_Q7XST6 OSJNBa0039K24.20 protein n=2 Tax=Oryza sativa Japonica Group RepID=Q7XST6_ORYSJ	5e-119	AT1G45688.1 | Symbols: | unknown protein; FUNCTIONS IN: molecular_function unknown; INVOLVED IN: biological_process unknown; LOCATED IN: plasma membrane; EXPRESSED IN: 22 plant structures; EXPRESSED DURING: 13 growth stages; BEST Arabidopsis thaliana protein match is: unknown protein (TAIR:AT5G42860.1); Has 258 Blast hits to 242 proteins in 39 species: Archae - 0; Bacteria - 11; Metazoa - 10; Fun…	5e-126	biological process; "root hair elongation"	molecular function	plasma membrane; "chloroplast"
116	6HL	Glyma05g37420	UniRef100_B9RCH3 Metal ion binding protein, putative n=1 Tax=Ricinus communis RepID=B9RCH3_RICCO	7e-45	AT1G01490.2 | Symbols: | Heavy metal transport/detoxification superfamily protein | chr1:180401-182066 REVERSE LENGTH=177	4e-43	metal ion transport	metal ion binding	nucleus
116	6HL	Glyma09g24170	UniRef100_B9RCH3 Metal ion binding protein, putative n=1 Tax=Ricinus communis RepID=B9RCH3_RICCO	9e-28	AT1G01490.2 | Symbols: | Heavy metal transport/detoxification superfamily protein | chr1:180401-182066 REVERSE LENGTH=177	2e-19	metal ion transport	metal ion binding	nucleus
116	6HL	Glyma09g24270	UniRef100_B9RCH3 Metal ion binding protein, putative n=1 Tax=Ricinus communis RepID=B9RCH3_RICCO	5e-26	AT1G01490.2 | Symbols: | Heavy metal transport/detoxification superfamily protein | chr1:180401-182066 REVERSE LENGTH=177	2e-19	metal ion transport	metal ion binding	nucleus
117	6HL	Glyma05g37550	UniRef100_B9RCF9 Bel1 homeotic protein, putative n=1 Tax=Ricinus communis RepID=B9RCF9_RICCO	0	AT5G41410.1 | Symbols: BEL1 | POX (plant homeobox) family protein | chr5:16580424-16583770 FORWARD LENGTH=611	1e-132	regulation of transcription, DNA-dependent; "systemic acquired resistance, salicylic acid mediated signaling pathway"; "ovule development"; "organ development"	DNA binding; "sequence-specific DNA binding transcription factor activity"; "protein binding"; "sequence-specific DNA binding"	nucleus; "cytosol"; "plasmodesma"
117	6HL	Glyma08g02020	UniRef100_B9RCF9 Bel1 homeotic protein, putative n=1 Tax=Ricinus communis RepID=B9RCF9_RICCO	0	AT5G41410.1 | Symbols: BEL1 | POX (plant homeobox) family protein | chr5:16580424-16583770 FORWARD LENGTH=611	5e-138	regulation of transcription, DNA-dependent; "systemic acquired resistance, salicylic acid mediated signaling pathway"; "ovule development"; "organ development"	DNA binding; "sequence-specific DNA binding transcription factor activity"; "protein binding"; "sequence-specific DNA binding"	nucleus; "cytosol"; "plasmodesma"
118	6HR	Glyma05g38110	UniRef100_P25096 Protein P21 n=1 Tax=Glycine max RepID=P21_SOYBN	3e-128	AT4G11650.1 | Symbols: ATOSM34, OSM34 | osmotin 34 | chr4:7025127-7026113 REVERSE LENGTH=244	3e-111	response to salt stress; "defense response to bacterium, incompatible interaction"; "defense response to fungus, incompatible interaction"; "response to other organism"	NA	extracellular region
118	6HL	Glyma05g38130	UniRef100_P25096 Protein P21 n=1 Tax=Glycine max RepID=P21_SOYBN	9e-143	AT4G11650.1 | Symbols: ATOSM34, OSM34 | osmotin 34 | chr4:7025127-7026113 REVERSE LENGTH=244	5e-106	response to salt stress; "defense response to bacterium, incompatible interaction"; "defense response to fungus, incompatible interaction"; "response to other organism"	NA	extracellular region
119	6HL	Glyma06g08540	UniRef100_B9VSG5 BURP domain protein n=1 Tax=Glycine max RepID=B9VSG5_SOYBN	0	AT5G25610.1 | Symbols: RD22, ATRD22 | BURP domain-containing protein | chr5:8914498-8916684 REVERSE LENGTH=392	4e-124	response to desiccation; "response to cold"; "response to salt stress"; "response to abscisic acid stimulus"	nutrient reservoir activity	extracellular region; "endosome"; "Golgi apparatus"; "trans-Golgi network"
119	6HL	Glyma12g34550	UniRef100_Q06765 ADR6 protein n=2 Tax=Glycine max RepID=Q06765_SOYBN	0	AT5G25610.1 | Symbols: RD22, ATRD22 | BURP domain-containing protein | chr5:8914498-8916684 REVERSE LENGTH=392	1e-30	response to desiccation; "response to cold"; "response to salt stress"; "response to abscisic acid stimulus"	nutrient reservoir activity	extracellular region; "endosome"; "Golgi apparatus"; "trans-Golgi network"
119	6HL	Glyma12g34570	UniRef100_O24482 Sali3-2 n=1 Tax=Glycine max RepID=O24482_SOYBN	0	AT5G25610.1 | Symbols: RD22, ATRD22 | BURP domain-containing protein | chr5:8914498-8916684 REVERSE LENGTH=392	9e-32	response to desiccation; "response to cold"; "response to salt stress"; "response to abscisic acid stimulus"	nutrient reservoir activity	extracellular region; "endosome"; "Golgi apparatus"; "trans-Golgi network"
119	6HL	Glyma14g20440	UniRef100_C0L012 BURP domain protein 2 n=1 Tax=Glycine max RepID=C0L012_SOYBN	0	AT5G25610.1 | Symbols: RD22, ATRD22 | BURP domain-containing protein | chr5:8914498-8916684 REVERSE LENGTH=392	9e-123	response to desiccation; "response to cold"; "response to salt stress"; "response to abscisic acid stimulus"	nutrient reservoir activity	extracellular region; "endosome"; "Golgi apparatus"; "trans-Golgi network"
119	6HL	Glyma14g20450	UniRef100_B2ZPK6 BURP domain-containing protein n=1 Tax=Glycine max RepID=B2ZPK6_SOYBN	0	AT5G25610.1 | Symbols: RD22, ATRD22 | BURP domain-containing protein | chr5:8914498-8916684 REVERSE LENGTH=392	4e-126	response to desiccation; "response to cold"; "response to salt stress"; "response to abscisic acid stimulus"	nutrient reservoir activity	extracellular region; "endosome"; "Golgi apparatus"; "trans-Golgi network"
120	6HR	Glyma03g33340	UniRef100_Q9FQ95 In2-1 protein n=1 Tax=Glycine max RepID=Q9FQ95_SOYBN	4e-125	AT5G02790.1 | Symbols: GSTL3 | Glutathione S-transferase family protein | chr5:632877-634858 FORWARD LENGTH=235	1e-109	cysteine biosynthetic process; "glucosinolate biosynthetic process"; "hydrogen peroxide catabolic process"; "response to cadmium ion"	NA	cytoplasm; "cytosol"
120	6HL	Glyma06g20730	UniRef100_Q9FQE6 Glutathione S-transferase GST 12 n=1 Tax=Glycine max RepID=Q9FQE6_SOYBN	9e-172	AT5G62480.1 | Symbols: ATGSTU9, GST14, GST14B, GSTU9 | glutathione S-transferase tau 9 | chr5:25088775-25089566 REVERSE LENGTH=240	3e-82	toxin catabolic process; "response to cyclopentenone"	glutathione transferase activity	nucleus; "cytoplasm"
120	6HL	Glyma07g16810	UniRef100_P32110 Probable glutathione S-transferase n=2 Tax=Glycine max RepID=GSTX6_SOYBN	7e-161	AT3G09270.1 | Symbols: ATGSTU8, GSTU8 | glutathione S-transferase TAU 8 | chr3:2848407-2849226 REVERSE LENGTH=224	4e-85	fatty acid beta-oxidation; "toxin catabolic process"; "response to cyclopentenone"; "proteasomal ubiquitin-dependent protein catabolic process"; "response to cadmium ion"; "response to misfolded protein"; "proteasome core complex assembly"	glutathione transferase activity	cytoplasm
120	6HL	Glyma07g16830	UniRef100_P32110 Probable glutathione S-transferase n=2 Tax=Glycine max RepID=GSTX6_SOYBN	9e-155	AT3G09270.1 | Symbols: ATGSTU8, GSTU8 | glutathione S-transferase TAU 8 | chr3:2848407-2849226 REVERSE LENGTH=224	3e-82	fatty acid beta-oxidation; "toxin catabolic process"; "response to cyclopentenone"; "proteasomal ubiquitin-dependent protein catabolic process"; "response to cadmium ion"; "response to misfolded protein"; "proteasome core complex assembly"	glutathione transferase activity	cytoplasm
120	6HL	Glyma10g33650	UniRef100_G7JPE9 Glutathione S-transferase 103-1A n=1 Tax=Medicago truncatula RepID=G7JPE9_MEDTR	1e-103	AT3G09270.1 | Symbols: ATGSTU8, GSTU8 | glutathione S-transferase TAU 8 | chr3:2848407-2849226 REVERSE LENGTH=224	2e-53	fatty acid beta-oxidation; "toxin catabolic process"; "response to cyclopentenone"; "proteasomal ubiquitin-dependent protein catabolic process"; "response to cadmium ion"; "response to misfolded protein"; "proteasome core complex assembly"	glutathione transferase activity	cytoplasm
121	6HL	Glyma06g43760	UniRef100_Q0GPI0 BZIP transcription factor bZIP50 n=1 Tax=Glycine max RepID=Q0GPI0_SOYBN	4e-168	AT3G58120.1 | Symbols: ATBZIP61, BZIP61 | Basic-leucine zipper (bZIP) transcription factor family protein | chr3:21521289-21523078 REVERSE LENGTH=329	1e-119	regulation of transcription, DNA-dependent; "response to xenobiotic stimulus"; "endoplasmic reticulum unfolded protein response"; "positive regulation of transcription, DNA-dependent"	DNA binding; "sequence-specific DNA binding transcription factor activity"; "sequence-specific DNA binding"; "protein dimerization activity"	nucleus
121	6HL	Glyma12g14130	UniRef100_Q0GPI0 BZIP transcription factor bZIP50 n=1 Tax=Glycine max RepID=Q0GPI0_SOYBN	2e-178	AT3G58120.1 | Symbols: ATBZIP61, BZIP61 | Basic-leucine zipper (bZIP) transcription factor family protein | chr3:21521289-21523078 REVERSE LENGTH=329	1e-116	regulation of transcription, DNA-dependent; "response to xenobiotic stimulus"; "endoplasmic reticulum unfolded protein response"; "positive regulation of transcription, DNA-dependent"	DNA binding; "sequence-specific DNA binding transcription factor activity"; "sequence-specific DNA binding"; "protein dimerization activity"	nucleus
121	6HL	Glyma12g33600	UniRef100_G7ZUL8 Transcription factor bZIP48 n=2 Tax=Medicago truncatula RepID=G7ZUL8_MEDTR	8e-144	AT3G58120.1 | Symbols: ATBZIP61, BZIP61 | Basic-leucine zipper (bZIP) transcription factor family protein | chr3:21521289-21523078 REVERSE LENGTH=329	8e-118	regulation of transcription, DNA-dependent; "response to xenobiotic stimulus"; "endoplasmic reticulum unfolded protein response"; "positive regulation of transcription, DNA-dependent"	DNA binding; "sequence-specific DNA binding transcription factor activity"; "sequence-specific DNA binding"; "protein dimerization activity"	nucleus
121	6HL	Glyma12g35650	UniRef100_B9SGM7 Transcription factor RF2a, putative n=1 Tax=Ricinus communis RepID=B9SGM7_RICCO	7e-91	AT3G58120.1 | Symbols: ATBZIP61, BZIP61 | Basic-leucine zipper (bZIP) transcription factor family protein | chr3:21521289-21523078 REVERSE LENGTH=329	8e-57	regulation of transcription, DNA-dependent; "response to xenobiotic stimulus"; "endoplasmic reticulum unfolded protein response"; "positive regulation of transcription, DNA-dependent"	DNA binding; "sequence-specific DNA binding transcription factor activity"; "sequence-specific DNA binding"; "protein dimerization activity"	nucleus
121	6HL	Glyma13g34770	UniRef100_B9SGM7 Transcription factor RF2a, putative n=1 Tax=Ricinus communis RepID=B9SGM7_RICCO	4e-104	AT3G58120.1 | Symbols: ATBZIP61, BZIP61 | Basic-leucine zipper (bZIP) transcription factor family protein | chr3:21521289-21523078 REVERSE LENGTH=329	6e-96	regulation of transcription, DNA-dependent; "response to xenobiotic stimulus"; "endoplasmic reticulum unfolded protein response"; "positive regulation of transcription, DNA-dependent"	DNA binding; "sequence-specific DNA binding transcription factor activity"; "sequence-specific DNA binding"; "protein dimerization activity"	nucleus
122	6HL	Glyma06g45090	UniRef100_Q8S9K9 AT4g03420/F9H3_4 n=1 Tax=Arabidopsis thaliana RepID=Q8S9K9_ARATH	2e-117	AT1G03610.1 | Symbols: | Protein of unknown function (DUF789) | chr1:901304-902672 FORWARD LENGTH=308	2e-120	biological process	molecular function	nucleus
122	6HL	Glyma12g12190	UniRef100_Q8S9K9 AT4g03420/F9H3_4 n=1 Tax=Arabidopsis thaliana RepID=Q8S9K9_ARATH	6e-143	AT4G03420.1 | Symbols: | Protein of unknown function (DUF789) | chr4:1512226-1513594 FORWARD LENGTH=310	1e-145	biological process	molecular function	nucleus
123	6HL	Glyma07g04850	UniRef100_B9GXR4 SAUR family protein n=1 Tax=Populus trichocarpa RepID=B9GXR4_POPTR	6e-37	AT1G72430.1 | Symbols: | SAUR-like auxin-responsive protein family | chr1:27265150-27265509 REVERSE LENGTH=119	7e-34	response to auxin stimulus; "sterol biosynthetic process"	molecular function	nucleus
123	6HL	Glyma16g01430	UniRef100_B9GXR4 SAUR family protein n=1 Tax=Populus trichocarpa RepID=B9GXR4_POPTR	8e-43	AT1G72430.1 | Symbols: | SAUR-like auxin-responsive protein family | chr1:27265150-27265509 REVERSE LENGTH=119	6e-37	response to auxin stimulus; "sterol biosynthetic process"	molecular function	nucleus
124	6HL	Glyma07g10250	UniRef100_G7KN38 Monoglyceride lipase n=2 Tax=Medicago truncatula RepID=G7KN38_MEDTR	1e-134	AT5G16120.1 | Symbols: | alpha/beta-Hydrolases superfamily protein | chr5:5266048-5267775 FORWARD LENGTH=351	7e-87	NA	hydrolase activity	cytoplasm; "plasmodesma"
124	6HL	Glyma09g31640	UniRef100_G7KN38 Monoglyceride lipase n=2 Tax=Medicago truncatula RepID=G7KN38_MEDTR	0	AT5G16120.1 | Symbols: | alpha/beta-Hydrolases superfamily protein | chr5:5266048-5267775 FORWARD LENGTH=351	3e-164	NA	hydrolase activity	cytoplasm; "plasmodesma"
125	6HL	Glyma07g10400	UniRef100_G7KMZ7 Zinc finger protein-like protein n=1 Tax=Medicago truncatula RepID=G7KMZ7_MEDTR	0	AT3G18290.1 | Symbols: EMB2454, BTS | zinc finger protein-related | chr3:6274308-6280174 FORWARD LENGTH=1254	0	embryo development ending in seed dormancy; "cellular response to iron ion starvation"	zinc ion binding	nucleus
125	6HL	Glyma09g18770	UniRef100_B9SLY6 Zinc finger protein, putative n=1 Tax=Ricinus communis RepID=B9SLY6_RICCO	0	AT3G18290.1 | Symbols: EMB2454, BTS | zinc finger protein-related | chr3:6274308-6280174 FORWARD LENGTH=1254	0	embryo development ending in seed dormancy; "cellular response to iron ion starvation"	zinc ion binding	nucleus
126	6HL	Glyma08g00640	UniRef100_G7LFR3 Auxin-induced protein 6B n=1 Tax=Medicago truncatula RepID=G7LFR3_MEDTR	1e-40	AT2G46690.1 | Symbols: | SAUR-like auxin-responsive protein family | chr2:19180904-19181269 FORWARD LENGTH=121	1e-16	calcium ion transport; "response to auxin stimulus"	molecular function	cellular component
126	6HL	Glyma16g02350	UniRef100_G7L527 Auxin-induced protein X15 n=1 Tax=Medicago truncatula RepID=G7L527_MEDTR	6e-52	AT2G46690.1 | Symbols: | SAUR-like auxin-responsive protein family | chr2:19180904-19181269 FORWARD LENGTH=121	1e-43	calcium ion transport; "response to auxin stimulus"	molecular function	cellular component
127	6HL	Glyma08g24750	UniRef100_G7L8F9 MLP-like protein n=1 Tax=Medicago truncatula RepID=G7L8F9_MEDTR	3e-61	AT1G70890.1 | Symbols: MLP43 | MLP-like protein 43 | chr1:26725912-26726489 REVERSE LENGTH=158	5e-25	defense response; "cellular cation homeostasis"; "divalent metal ion transport"	molecular function	chloroplast
127	6HL	Glyma15g30110	UniRef100_G7L8F9 MLP-like protein n=1 Tax=Medicago truncatula RepID=G7L8F9_MEDTR	2e-62	AT1G70890.1 | Symbols: MLP43 | MLP-like protein 43 | chr1:26725912-26726489 REVERSE LENGTH=158	3e-23	defense response; "cellular cation homeostasis"; "divalent metal ion transport"	molecular function	chloroplast
128	6HL	Glyma08g40440	UniRef100_B9S2H4 UPF0392 protein RCOM_0530710 n=1 Tax=Ricinus communis RepID=Y232_RICCO	0	AT1G27200.1 | Symbols: | Domain of unknown function (DUF23) | chr1:9449812-9451539 REVERSE LENGTH=575	0	biological process	NA	nucleus; "Golgi apparatus"
128	6HL	Glyma18g17190	UniRef100_B9S2H4 UPF0392 protein RCOM_0530710 n=1 Tax=Ricinus communis RepID=Y232_RICCO	0	AT1G27200.1 | Symbols: | Domain of unknown function (DUF23) | chr1:9449812-9451539 REVERSE LENGTH=575	0	biological process	NA	nucleus; "Golgi apparatus"
129	6HL	Glyma08g41090	UniRef100_Q84JK8 Probable membrane-associated kinase regulator 6 n=1 Tax=Arabidopsis thaliana RepID=MAKR6_ARATH	8e-09	NA	NA	NA	NA	NA
129	6HL	Glyma20g30370	UniRef100_Q84JK8 Probable membrane-associated kinase regulator 6 n=1 Tax=Arabidopsis thaliana RepID=MAKR6_ARATH	1e-39	AT5G52900.1 | Symbols: | unknown protein; Has 30201 Blast hits to 17322 proteins in 780 species: Archae - 12; Bacteria - 1396; Metazoa - 17338; Fungi - 3422; Plants - 5037; Viruses - 0; Other Eukaryotes - 2996 (source: NCBI BLink). | chr5:21452893-21453692 REVERSE LENGTH=235	3e-42	biological process; "response to brassinosteroid stimulus"	molecular function	nucleus
130	6HL	Glyma08g42260	UniRef100_F2YRC7 Protodermal factor 1.2 n=1 Tax=Gossypium barbadense RepID=F2YRC7_GOSBA	9e-76	AT2G42840.1 | Symbols: PDF1 | protodermal factor 1 | chr2:17826327-17827426 REVERSE LENGTH=306	1e-60	regulation of meristem growth	NA	extracellular region; "nucleus"
130	6HL	Glyma18g12670	UniRef100_F2YRC7 Protodermal factor 1.2 n=1 Tax=Gossypium barbadense RepID=F2YRC7_GOSBA	4e-75	AT2G42840.1 | Symbols: PDF1 | protodermal factor 1 | chr2:17826327-17827426 REVERSE LENGTH=306	7e-61	regulation of meristem growth	NA	extracellular region; "nucleus"
131	6HL	Glyma09g06290	UniRef100_D7MC79 Transcription factor/ transcription regulator n=1 Tax=Arabidopsis lyrata subsp. lyrata RepID=D7MC79_ARALL	1e-17	AT2G18969.1 | Symbols: | BEST Arabidopsis thaliana protein match is: sequence-specific DNA binding transcription factors;transcription regulators (TAIR:AT4G30180.1); Has 30201 Blast hits to 17322 proteins in 780 species: Archae - 12; Bacteria - 1396; Metazoa - 17338; Fungi - 3422; Plants - 5037; Viruses - 0; Other Eukaryotes - 2996 (source: NCBI BLink). | chr2:8229047-8229574 REVERSE LENGTH=175	4e-28	NA	NA	NA
131	6HL	Glyma15g17550	UniRef100_D7MC79 Transcription factor/ transcription regulator n=1 Tax=Arabidopsis lyrata subsp. lyrata RepID=D7MC79_ARALL	1e-20	AT2G18969.1 | Symbols: | BEST Arabidopsis thaliana protein match is: sequence-specific DNA binding transcription factors;transcription regulators (TAIR:AT4G30180.1); Has 30201 Blast hits to 17322 proteins in 780 species: Archae - 12; Bacteria - 1396; Metazoa - 17338; Fungi - 3422; Plants - 5037; Viruses - 0; Other Eukaryotes - 2996 (source: NCBI BLink). | chr2:8229047-8229574 REVERSE LENGTH=175	2e-27	NA	NA	NA
132	6HL	Glyma10g00460	UniRef100_Q9SIH9 Expressed protein n=1 Tax=Arabidopsis thaliana RepID=Q9SIH9_ARATH	9e-77	AT3G22970.1 | Symbols: | Protein of unknown function (DUF506) _x0001_| chr3:8152592-8153881 FORWARD LENGTH=370	4e-109	biological process	molecular function	nucleus; "chloroplast"
132	6HL	Glyma13g31230	UniRef100_Q9SUU4 AT4g32480/F8B4_180 n=1 Tax=Arabidopsis thaliana RepID=Q9SUU4_ARATH	7e-82	AT4G32480.1 | Symbols: | Protein of unknown function (DUF506) _x0001_| chr4:15676488-15677776 FORWARD LENGTH=287	1e-84	biological process	molecular function	nucleus
133	6HL	Glyma10g29190	UniRef100_G7KXK6 Drm3 n=1 Tax=Medicago truncatula RepID=G7KXK6_MEDTR	9e-61	AT1G56220.4 | Symbols: | Dormancy/auxin associated family protein | chr1:21043414-21044381 FORWARD LENGTH=109	3e-40	response to brassinosteroid stimulus; "regulation of protein localization"	molecular function	nucleus
133	6HL	Glyma20g38100	UniRef100_Q8LKG0 Drm4 n=1 Tax=Pisum sativum RepID=Q8LKG0_PEA	3e-58	AT1G56220.1 | Symbols: | Dormancy/auxin associated family protein | chr1:21043414-21044469 FORWARD LENGTH=137	1e-44	response to brassinosteroid stimulus; "regulation of protein localization"	molecular function	nucleus
134	6HL	Glyma10g30130	UniRef100_I1LBH7 Cysteine synthase n=1 Tax=Glycine max RepID=I1LBH7_SOYBN	0	AT3G04940.1 | Symbols: ATCYSD1, CYSD1 | cysteine synthase D1 | chr3:1365681-1367508 FORWARD LENGTH=324	1e-164	sulfur amino acid metabolic process; "cysteine biosynthetic process from serine"; "metabolic process"; "cellular amino acid biosynthetic process"; "serine family amino acid metabolic process"; "cysteine biosynthetic process"; "cell wall modification"	catalytic activity; "cysteine synthase activity"; "pyridoxal phosphate binding"	NA
134	6HL	Glyma20g37290	UniRef100_I1NIU7 Cysteine synthase n=1 Tax=Glycine max RepID=I1NIU7_SOYBN	0	AT3G04940.1 | Symbols: ATCYSD1, CYSD1 | cysteine synthase D1 | chr3:1365681-1367508 FORWARD LENGTH=324	1e-128	sulfur amino acid metabolic process; "cysteine biosynthetic process from serine"; "metabolic process"; "cellular amino acid biosynthetic process"; "serine family amino acid metabolic process"; "cysteine biosynthetic process"; "cell wall modification"	catalytic activity; "cysteine synthase activity"; "pyridoxal phosphate binding"	NA
135	6HL	Glyma10g30270	UniRef100_G7I6W5 Pollen-specific protein SF21 n=1 Tax=Medicago truncatula RepID=G7I6W5_MEDTR	0	AT5G11790.1 | Symbols: NDL2 | N-MYC downregulated-like 2 | chr5:3799682-3802496 FORWARD LENGTH=344	3e-166	cell differentiation	molecular function	cytoplasm
135	6HL	Glyma20g36650	UniRef100_G7I6W5 Pollen-specific protein SF21 n=1 Tax=Medicago truncatula RepID=G7I6W5_MEDTR	0	AT5G56750.1 | Symbols: NDL1 | N-MYC downregulated-like 1 | chr5:22957986-22960606 FORWARD LENGTH=346	2e-168	cell differentiation; "auxin transport"	molecular function	cytoplasm
136	6HL	Glyma10g39060	UniRef100_G7K3P2 N-acetyltransferase, putative n=1 Tax=Medicago truncatula RepID=G7K3P2_MEDTR	2e-85	AT2G32020.1 | Symbols: | Acyl-CoA N-acyltransferases (NAT) superfamily protein | chr2:13631193-13631744 REVERSE LENGTH=183	1e-60	metabolic process; "response to abscisic acid stimulus"	N-acetyltransferase activity	cytoplasm
136	6HL	Glyma18g52690	UniRef100_G7KXV4 N-acetyltransferase, putative n=1 Tax=Medicago truncatula RepID=G7KXV4_MEDTR	1e-80	AT3G22560.1 | Symbols: | Acyl-CoA N-acyltransferases (NAT) superfamily protein | chr3:7998915-7999442 REVERSE LENGTH=175	2e-36	metabolic process	N-acetyltransferase activity	cytoplasm; "membrane"
137	6HL	Glyma11g15200	UniRef100_Q39883 Nodulin-26 n=1 Tax=Glycine max RepID=Q39883_SOYBN	1e-156	AT4G01470.1 | Symbols: GAMMA-TIP3, TIP1;3, ATTIP1.3 | tonoplast intrinsic protein 1;3 | chr4:625092-625850 REVERSE LENGTH=252	5e-137	transport; "water transport"; "urea transport"; "transmembrane transport"	transporter activity; "urea transmembrane transporter activity"; "water channel activity"	cytoplasm; "membrane"; "integral to membrane"
137	6HL	Glyma12g07120	UniRef100_Q39883 Nodulin-26 n=1 Tax=Glycine max RepID=Q39883_SOYBN	2e-146	AT2G36830.1 | Symbols: GAMMA-TIP, TIP1;1, GAMMA-TIP1 | gamma tonoplast intrinsic protein | chr2:15445490-15446336 FORWARD LENGTH=251	4e-131	glycolysis; "polyamine catabolic process"; "transport"; "calcium ion transport"; "water transport"; "hyperosmotic response"; "Golgi organization"; "response to temperature stimulus"; "response to desiccation"; "response to cold"; "response to salt stress"; "phenylpropanoid metabolic process"; "response to abscisic acid stimulus"; "gibberellic acid mediated signaling pathway"; "urea transport"; "c…	transporter activity; "urea transmembrane transporter activity"; "water channel activity"	protein storage vacuole; "cytoplasm"; "vacuole"; "vacuolar membrane"; "plant-type vacuole membrane"; "chloroplast envelope"; "membrane"; "integral to membrane"; "central vacuole"
138	6HL	Glyma11g33450	UniRef100_Q8S8Z6 Syringolide-induced protein 13-1-1 n=1 Tax=Glycine max RepID=Q8S8Z6_SOYBN	0	AT1G66160.1 | Symbols: ATCMPG1, CMPG1 | CYS, MET, PRO, and GLY protein 1 | chr1:24637218-24638513 FORWARD LENGTH=431	9e-121	respiratory burst involved in defense response; "response to chitin"; "proline transport"; "protein ubiquitination"; "intracellular signal transduction"	ubiquitin-protein ligase activity	cytoplasm
138	6HL	Glyma18g04770	UniRef100_Q8S8Z6 Syringolide-induced protein 13-1-1 n=1 Tax=Glycine max RepID=Q8S8Z6_SOYBN	0	AT5G37490.1 | Symbols: | ARM repeat superfamily protein | chr5:14887744-14889051 FORWARD LENGTH=435	2e-122	respiratory burst involved in defense response; "ethylene biosynthetic process"; "response to chitin"; "protein ubiquitination"; "intracellular signal transduction"	ubiquitin-protein ligase activity	nucleus
139	6HL	Glyma11g37010	UniRef100_G7JBG6 Non-specific lipid-transfer protein n=1 Tax=Medicago truncatula RepID=G7JBG6_MEDTR	8e-58	AT1G27950.1 | Symbols: LTPG1 | glycosylphosphatidylinositol-anchored lipid protein transfer 1 | chr1:9740740-9741991 FORWARD LENGTH=193	2e-44	lipid transport	molecular function	plasma membrane; "anchored to membrane"; "anchored to plasma membrane"
139	6HL	Glyma18g00926	UniRef100_G7JBG6 Non-specific lipid-transfer protein n=1 Tax=Medicago truncatula RepID=G7JBG6_MEDTR	2e-59	AT1G27950.1 | Symbols: LTPG1 | glycosylphosphatidylinositol-anchored lipid protein transfer 1 | chr1:9740740-9741991 FORWARD LENGTH=193	2e-44	lipid transport	molecular function	plasma membrane; "anchored to membrane"; "anchored to plasma membrane"
140	6HL	Glyma13g06130	NA	NA	AT3G29370.1 | Symbols: | unknown protein; BEST Arabidopsis thaliana protein match is: unknown protein (TAIR:AT5G39240.1); Has 16 Blast hits to 16 proteins in 5 species: Archae - 0; Bacteria - 0; Metazoa - 0; Fungi - 0; Plants - 16; Viruses - 0; Other Eukaryotes - 0 (source: NCBI BLink). | chr3:11278652-11278957 FORWARD LENGTH=101	5e-13	biological process	molecular function	cellular component
140	6HL	Glyma19g03570	NA	NA	AT3G29370.1 | Symbols: | unknown protein; BEST Arabidopsis thaliana protein match is: unknown protein (TAIR:AT5G39240.1); Has 16 Blast hits to 16 proteins in 5 species: Archae - 0; Bacteria - 0; Metazoa - 0; Fungi - 0; Plants - 16; Viruses - 0; Other Eukaryotes - 0 (source: NCBI BLink). | chr3:11278652-11278957 FORWARD LENGTH=101	2e-15	biological process	molecular function	cellular component
141	6HL	Glyma13g29350	NA	NA	NA	NA	NA	NA	NA
141	6HL	Glyma15g09720	NA	NA	NA	NA	NA	NA	NA
142	6HR	Glyma01g06774	UniRef100_B9GKZ0 Anion exchanger family protein (Fragment) n=1 Tax=Populus trichocarpa RepID=B9GKZ0_POPTR	4e-19	AT1G15460.1 | Symbols: ATBOR4, BOR4 | HCO3- transporter family | chr1:5310196-5313376 REVERSE LENGTH=683	2e-20	anion transport; "borate transport"; "cellular response to boron-containing substance levels"	inorganic anion exchanger activity; "anion:anion antiporter activity"; "borate efflux transmembrane transporter activity"	plasma membrane; "membrane"; "integral to membrane"
142	6HL	Glyma13g43950	UniRef100_G7IMI3 Anion exchanger family protein n=1 Tax=Medicago truncatula RepID=G7IMI3_MEDTR	0	AT1G15460.1 | Symbols: ATBOR4, BOR4 | HCO3- transporter family | chr1:5310196-5313376 REVERSE LENGTH=683	0	anion transport; "borate transport"; "cellular response to boron-containing substance levels"	inorganic anion exchanger activity; "anion:anion antiporter activity"; "borate efflux transmembrane transporter activity"	plasma membrane; "membrane"; "integral to membrane"
142	6HL	Glyma15g01390	UniRef100_G7IMI3 Anion exchanger family protein n=1 Tax=Medicago truncatula RepID=G7IMI3_MEDTR	0	AT1G15460.1 | Symbols: ATBOR4, BOR4 | HCO3- transporter family | chr1:5310196-5313376 REVERSE LENGTH=683	0	anion transport; "borate transport"; "cellular response to boron-containing substance levels"	inorganic anion exchanger activity; "anion:anion antiporter activity"; "borate efflux transmembrane transporter activity"	plasma membrane; "membrane"; "integral to membrane"
143	6HL	Glyma14g07760	UniRef100_G7I5C1 Transmembrane protein n=1 Tax=Medicago truncatula RepID=G7I5C1_MEDTR	9e-123	AT1G35180.1 | Symbols: | TRAM, LAG1 and CLN8 (TLC) lipid-sensing domain containing protein | chr1:12877230-12878644 REVERSE LENGTH=231	2e-106	biological process	molecular function	integral to membrane
143	6HL	Glyma17g37210	UniRef100_G7I5C1 Transmembrane protein n=1 Tax=Medicago truncatula RepID=G7I5C1_MEDTR	2e-125	AT1G35180.1 | Symbols: | TRAM, LAG1 and CLN8 (TLC) lipid-sensing domain containing protein | chr1:12877230-12878644 REVERSE LENGTH=231	6e-107	biological process	molecular function	integral to membrane
144	6HL	Glyma14g09670	UniRef100_Q2HRK7 Protease-associated PA; Proteinase inhibitor I9, subtilisin propeptide n=1 Tax=Medicago truncatula RepID=Q2HRK7_MEDTR	0	AT5G67360.1 | Symbols: ARA12 | Subtilase family protein | chr5:26872192-26874465 REVERSE LENGTH=757	0	proteolysis; "seed coat development"; "negative regulation of catalytic activity"; "mucilage metabolic process involved seed coat development"; "mucilage extrusion from seed coat"	serine-type endopeptidase activity; "identical protein binding"	extracellular region; "cell wall"; "plant-type cell wall"; "apoplast"
144	6HL	Glyma17g35490	UniRef100_Q2HRK7 Protease-associated PA; Proteinase inhibitor I9, subtilisin propeptide n=1 Tax=Medicago truncatula RepID=Q2HRK7_MEDTR	0	AT5G67360.1 | Symbols: ARA12 | Subtilase family protein | chr5:26872192-26874465 REVERSE LENGTH=757	0	proteolysis; "seed coat development"; "negative regulation of catalytic activity"; "mucilage metabolic process involved seed coat development"; "mucilage extrusion from seed coat"	serine-type endopeptidase activity; "identical protein binding"	extracellular region; "cell wall"; "plant-type cell wall"; "apoplast"
145	6HL	Glyma14g39930	UniRef100_Q5BLY0 Cytosolic alpha-amylase n=1 Tax=Malus x domestica RepID=Q5BLY0_MALDO	0	AT1G76130.1 | Symbols: ATAMY2, AMY2 | alpha-amylase-like 2 | chr1:28561647-28563914 FORWARD LENGTH=413	0	carbohydrate metabolic process; "glycogen catabolic process"	catalytic activity; "alpha-amylase activity"; "calcium ion binding"; "cation binding"	extracellular region
145	6HL	Glyma17g36090	UniRef100_Q9ZP43 Alpha-amylase n=1 Tax=Phaseolus vulgaris RepID=Q9ZP43_PHAVU	0	AT4G25000.1 | Symbols: ATAMY1, AMY1 | alpha-amylase-like | chr4:12852109-12853825 REVERSE LENGTH=423	0	carbohydrate metabolic process; "response to abscisic acid stimulus"; "response to gibberellin stimulus"	catalytic activity; "alpha-amylase activity"; "calcium ion binding"; "cation binding"	extracellular region; "apoplast"
146	6HL	Glyma16g04830	UniRef100_E3NYV9 Flowering locus T n=1 Tax=Glycine max RepID=E3NYV9_SOYBN	9e-122	AT1G65480.1 | Symbols: FT | PEBP (phosphatidylethanolamine-binding protein) family protein | chr1:24331510-24333689 FORWARD LENGTH=175	2e-82	regulation of flower development; "positive regulation of flower development"; "regulation of stomatal movement"; "photoperiodism, flowering"	protein binding; "phosphatidylethanolamine binding"	nucleus; "cytoplasm"
146	6HL	Glyma16g26660	UniRef100_E3NYP3 FT-like protein n=2 Tax=Glycine max RepID=E3NYP3_SOYBN	1e-125	AT1G65480.1 | Symbols: FT | PEBP (phosphatidylethanolamine-binding protein) family protein | chr1:24331510-24333689 FORWARD LENGTH=175	6e-95	regulation of flower development; "positive regulation of flower development"; "regulation of stomatal movement"; "photoperiodism, flowering"	protein binding; "phosphatidylethanolamine binding"	nucleus; "cytoplasm"
147	6HL	Glyma16g33340	UniRef100_G7KP83 Neutral cholesterol ester hydrolase n=1 Tax=Medicago truncatula RepID=G7KP83_MEDTR	2e-149	AT5G23530.1 | Symbols: AtCXE18, CXE18 | carboxyesterase 18 | chr5:7933366-7934373 REVERSE LENGTH=335	1e-137	metabolic process; "pollen tube growth"	carboxylesterase activity; "hydrolase activity"	nucleus
147	6HL	Glyma19g39030	UniRef100_B9SDP1 Gibberellin receptor GID1, putative n=1 Tax=Ricinus communis RepID=B9SDP1_RICCO	1e-154	AT5G06570.2 | Symbols: | alpha/beta-Hydrolases superfamily protein | chr5:2008075-2011013 REVERSE LENGTH=329	1e-120	amino acid transport; "metabolic process"	hydrolase activity	nucleus
148	6HR	Glyma01g04545	UniRef100_C7TFZ2 Conserved protein n=1 Tax=Lactobacillus rhamnosus Lc 705 RepID=C7TFZ2_LACRL	1e-08	NA	NA	NA	NA	NA
148	6HR	Glyma05g16213	NA	NA	NA	NA	NA	NA	NA
149	6HR	Glyma02g43470	NA	NA	NA	NA	NA	NA	NA
149	6HR	Glyma10g07831	NA	NA	NA	NA	NA	NA	NA
150	6HR	Glyma03g24680	UniRef100_Q2V452-3 Isoform 3 of CBL-interacting serine/threonine-protein kinase 3 n=1 Tax=Arabidopsis thaliana RepID=Q2V452-3	5e-28	AT2G26980.1 | Symbols: CIPK3, SnRK3.17 | CBL-interacting protein kinase 3 | chr2:11515671-11518205 REVERSE LENGTH=382	1e-30	protein phosphorylation; "signal transduction"; "response to cytokinin stimulus"; "response to abscisic acid stimulus"; "abscisic acid mediated signaling pathway"; "seed germination"	protein kinase activity; "protein serine/threonine kinase activity"; "protein tyrosine kinase activity"; "ATP binding"; "kinase activity"; "transferase activity, transferring phosphorus-containing groups"	nucleus; "cytoplasm"; "plasma membrane"
150	6HR	Glyma03g24750	UniRef100_Q2V452-5 Isoform 5 of CBL-interacting serine/threonine-protein kinase 3 n=1 Tax=Arabidopsis thaliana RepID=Q2V452-5	3e-31	AT2G26980.2 | Symbols: CIPK3 | CBL-interacting protein kinase 3 | chr2:11515626-11518205 REVERSE LENGTH=375	7e-34	protein phosphorylation; "signal transduction"; "response to cytokinin stimulus"; "response to abscisic acid stimulus"; "abscisic acid mediated signaling pathway"; "seed germination"	protein kinase activity; "protein serine/threonine kinase activity"; "protein tyrosine kinase activity"; "ATP binding"; "kinase activity"; "transferase activity, transferring phosphorus-containing groups"	nucleus; "cytoplasm"; "plasma membrane"
151	6HR	Glyma03g40870	UniRef100_C6TBN2 Probable aldo-keto reductase 1 n=1 Tax=Glycine max RepID=AKR1_SOYBN	0	AT1G60690.1 | Symbols: | NAD(P)-linked oxidoreductase superfamily protein | chr1:22349892-22351668 REVERSE LENGTH=345	1e-139	NA	aldo-keto reductase (NADP) activity	cytoplasm; "plasma membrane"; "chloroplast envelope"
151	6HR	Glyma10g14980	UniRef100_C6TBN2 Probable aldo-keto reductase 1 n=1 Tax=Glycine max RepID=AKR1_SOYBN	4e-28	NA	NA	NA	NA	NA
151	6HR	Glyma16g09120	UniRef100_C6TBN2 Probable aldo-keto reductase 1 n=1 Tax=Glycine max RepID=AKR1_SOYBN	1e-24	NA	NA	NA	NA	NA
152	6HR	Glyma0405s00330	UniRef100_G7I8U0 Cytochrome c oxidase subunit 3 n=1 Tax=Medicago truncatula RepID=G7I8U0_MEDTR	0	ATMG00730.1 | Symbols: COX3 | cytochrome c oxidase subunit 3 | chrM:218280-219077 FORWARD LENGTH=265	1e-163	respiratory electron transport chain	cytochrome-c oxidase activity; "heme-copper terminal oxidase activity"	mitochondrion; "mitochondrial respiratory chain complex IV"; "membrane"
152	6HR	Glyma12g24991	UniRef100_G7I8U0 Cytochrome c oxidase subunit 3 n=1 Tax=Medicago truncatula RepID=G7I8U0_MEDTR	0	ATMG00730.1 | Symbols: COX3 | cytochrome c oxidase subunit 3 | chrM:218280-219077 FORWARD LENGTH=265	2e-162	respiratory electron transport chain	cytochrome-c oxidase activity; "heme-copper terminal oxidase activity"	mitochondrion; "mitochondrial respiratory chain complex IV"; "membrane"
153	6HR	Glyma04g05410	UniRef100_G7J7M9 Cytochrome c oxidase subunit n=1 Tax=Medicago truncatula RepID=G7J7M9_MEDTR	2e-115	AT1G10970.1 | Symbols: ZIP4, ATZIP4 | zinc transporter 4 precursor | chr1:3665201-3666933 REVERSE LENGTH=408	5e-116	cation transport; "metal ion transport"; "transmembrane transport"; "zinc ion transmembrane transport"	copper ion transmembrane transporter activity; "zinc ion transmembrane transporter activity"; "protein binding"; "cation transmembrane transporter activity"; "metal ion transmembrane transporter activity"	chloroplast; "membrane"; "integral to membrane"
153	6HR	Glyma06g05460	UniRef100_G7J7M9 Cytochrome c oxidase subunit n=1 Tax=Medicago truncatula RepID=G7J7M9_MEDTR	0	AT1G60960.1 | Symbols: IRT3, ATIRT3 | iron regulated transporter 3 | chr1:22445410-22447060 REVERSE LENGTH=425	1e-177	cation transport; "iron ion transport"; "zinc ion transport"; "water transport"; "response to nematode"; "cellular response to iron ion starvation"; "metal ion transport"; "transmembrane transport"; "zinc ion transmembrane transport"	iron ion transmembrane transporter activity; "zinc ion transmembrane transporter activity"; "cation transmembrane transporter activity"; "metal ion transmembrane transporter activity"	vacuolar membrane; "plasma membrane"; "chloroplast"; "membrane"; "integral to membrane"
153	6HR	Glyma08g17530	UniRef100_Q6VM20 Metal transport protein n=1 Tax=Medicago truncatula RepID=Q6VM20_MEDTR	0	AT3G12750.1 | Symbols: ZIP1 | zinc transporter 1 precursor | chr3:4051950-4053156 REVERSE LENGTH=355	2e-151	iron ion transport; "zinc ion transport"; "water transport"; "response to zinc ion"; "cellular response to iron ion starvation"; "metal ion transport"; "transmembrane transport"; "zinc ion transmembrane transport"	zinc ion transmembrane transporter activity; "metal ion transmembrane transporter activity"	plasma membrane; "membrane"; "integral to membrane"
153	6HR	Glyma13g10791	UniRef100_Q6VM19 Metal transport protein n=1 Tax=Medicago truncatula RepID=Q6VM19_MEDTR	0	AT3G12750.1 | Symbols: ZIP1 | zinc transporter 1 precursor | chr3:4051950-4053156 REVERSE LENGTH=355	5e-129	iron ion transport; "zinc ion transport"; "water transport"; "response to zinc ion"; "cellular response to iron ion starvation"; "metal ion transport"; "transmembrane transport"; "zinc ion transmembrane transport"	zinc ion transmembrane transporter activity; "metal ion transmembrane transporter activity"	plasma membrane; "membrane"; "integral to membrane"
153	6HR	Glyma15g41620	UniRef100_Q6VM20 Metal transport protein n=1 Tax=Medicago truncatula RepID=Q6VM20_MEDTR	0	AT3G12750.1 | Symbols: ZIP1 | zinc transporter 1 precursor | chr3:4051950-4053156 REVERSE LENGTH=355	4e-150	iron ion transport; "zinc ion transport"; "water transport"; "response to zinc ion"; "cellular response to iron ion starvation"; "metal ion transport"; "transmembrane transport"; "zinc ion transmembrane transport"	zinc ion transmembrane transporter activity; "metal ion transmembrane transporter activity"	plasma membrane; "membrane"; "integral to membrane"
153	6HR	Glyma20g06210	UniRef100_Q6VM19 Metal transport protein n=1 Tax=Medicago truncatula RepID=Q6VM19_MEDTR	0	AT3G12750.1 | Symbols: ZIP1 | zinc transporter 1 precursor | chr3:4051950-4053156 REVERSE LENGTH=355	5e-133	iron ion transport; "zinc ion transport"; "water transport"; "response to zinc ion"; "cellular response to iron ion starvation"; "metal ion transport"; "transmembrane transport"; "zinc ion transmembrane transport"	zinc ion transmembrane transporter activity; "metal ion transmembrane transporter activity"	plasma membrane; "membrane"; "integral to membrane"
154	6HR	Glyma05g16286	NA	NA	NA	NA	NA	NA	NA
154	6HR	Glyma13g04580	NA	NA	NA	NA	NA	NA	NA
155	6HR	Glyma05g16360	UniRef100_A6N1H4 Retrotransposon protein n=1 Tax=Oryza sativa Indica Group RepID=A6N1H4_ORYSI	4e-35	AT2G07706.1 | Symbols: | unknown protein; BEST Arabidopsis thaliana protein match is: unknown protein (TAIR:ATMG00470.1); Has 35333 Blast hits to 34131 proteins in 2444 species: Archae - 798; Bacteria - 22429; Metazoa - 974; Fungi - 991; Plants - 531; Viruses - 0; Other Eukaryotes - 9610 (source: NCBI BLink). | chr2:3382413-3386049 REVERSE LENGTH=504	2e-10	biological process	molecular function	chloroplast
155	6HR	Glyma08g36390	UniRef100_A6N1H4 Retrotransposon protein n=1 Tax=Oryza sativa Indica Group RepID=A6N1H4_ORYSI	3e-22	NA	NA	NA	NA	NA
156	6HR	Glyma06g45290	NA	NA	AT4G10265.1 | Symbols: | Wound-responsive family protein | chr4:6373226-6373477 REVERSE LENGTH=83	8e-29	response to wounding	molecular function	nucleus
156	6HR	Glyma06g45400	NA	NA	AT4G10265.1 | Symbols: | Wound-responsive family protein | chr4:6373226-6373477 REVERSE LENGTH=83	8e-29	response to wounding	molecular function	nucleus
156	6HR	Glyma12g32690	UniRef100_Q04129 Wound induced protein (Fragment) n=1 Tax=Solanum lycopersicum RepID=Q04129_SOLLC	7e-16	AT4G10265.1 | Symbols: | Wound-responsive family protein | chr4:6373226-6373477 REVERSE LENGTH=83	2e-17	response to wounding	molecular function	nucleus
156	6HR	Glyma12g32725	UniRef100_Q04129 Wound induced protein (Fragment) n=1 Tax=Solanum lycopersicum RepID=Q04129_SOLLC	7e-27	AT4G10270.1 | Symbols: | Wound-responsive family protein | chr4:6374805-6375077 FORWARD LENGTH=90	2e-31	response to wounding	molecular function	nucleus
156	6HR	Glyma13g37750	NA	NA	AT4G10270.1 | Symbols: | Wound-responsive family protein | chr4:6374805-6375077 FORWARD LENGTH=90	8e-32	response to wounding	molecular function	nucleus
156	6HR	Glyma13g37760	NA	NA	AT4G10270.1 | Symbols: | Wound-responsive family protein | chr4:6374805-6375077 FORWARD LENGTH=90	1e-29	response to wounding	molecular function	nucleus
156	6HR	Glyma13g37770	UniRef100_Q04129 Wound induced protein (Fragment) n=1 Tax=Solanum lycopersicum RepID=Q04129_SOLLC	4e-16	AT4G10265.1 | Symbols: | Wound-responsive family protein | chr4:6373226-6373477 REVERSE LENGTH=83	3e-17	response to wounding	molecular function	nucleus
157	6HR	Glyma09g24410	UniRef100_Q71EE1 Heat shock protein n=1 Tax=Hevea brasiliensis RepID=Q71EE1_HEVBR	0	AT5G52640.1 | Symbols: HSP81-1, ATHS83, HSP81.1, HSP83, ATHSP90.1, AtHsp90-1, HSP90.1 | heat shock protein 90.1 | chr5:21352542-21355147 FORWARD LENGTH=705	0	protein folding; "response to heat"; "response to high light intensity"; "defense response to bacterium, incompatible interaction"; "response to hydrogen peroxide"; "defense response to bacterium"; "response to arsenic-containing substance"	protein binding; "ATP binding"; "unfolded protein binding"	cell wall; "cytoplasm"; "cytosol"; "plasma membrane"
157	6HR	Glyma17g33570	UniRef100_G7K4R2 Heat shock protein n=1 Tax=Medicago truncatula RepID=G7K4R2_MEDTR	7e-163	AT5G56030.1 | Symbols: HSP81-2, ERD8, HSP90.2, AtHsp90.2 | heat shock protein 81-2 | chr5:22686923-22689433 FORWARD LENGTH=699	4e-153	protein folding; "defense response"; "response to heat"; "response to water deprivation"; "response to mechanical stimulus"; "response to salt stress"; "defense response to bacterium, incompatible interaction"; "flower development"; "negative regulation of seed germination"; "heat acclimation"; "calcium-mediated signaling"; "leaf development"; "protein stabilization"; "stomatal closure"	protein binding; "ATP binding"; "ATPase activity"; "unfolded protein binding"	cell wall; "nucleus"; "cytoplasm"; "mitochondrion"; "Golgi apparatus"; "cytosol"; "plasmodesma"
158	6HR	Glyma09g24780	NA	NA	NA	NA	NA	NA	NA
158	6HR	Glyma09g29371	NA	NA	NA	NA	NA	NA	NA
159	6HR	Glyma10g05160	UniRef100_B9T7W3 DNA binding protein, putative n=1 Tax=Ricinus communis RepID=B9T7W3_RICCO	2e-133	AT5G59830.2 | Symbols: | unknown protein; BEST Arabidopsis thaliana protein match is: unknown protein (TAIR:AT5G13660.2); Has 35333 Blast hits to 34131 proteins in 2444 species: Archae - 798; Bacteria - 22429; Metazoa - 974; Fungi - 991; Plants - 531; Viruses - 0; Other Eukaryotes - 9610 (source: NCBI BLink). | chr5:24105423-24107071 FORWARD LENGTH=425	3e-69	nuclear-transcribed mRNA catabolic process; "biological process"; "glucuronoxylan metabolic process"; "xylan biosynthetic process"; "photoperiodism, flowering"	molecular function	nucleus
159	6HR	Glyma13g19530	UniRef100_B9T7W3 DNA binding protein, putative n=1 Tax=Ricinus communis RepID=B9T7W3_RICCO	2e-125	AT5G59830.2 | Symbols: | unknown protein; BEST Arabidopsis thaliana protein match is: unknown protein (TAIR:AT5G13660.2); Has 35333 Blast hits to 34131 proteins in 2444 species: Archae - 798; Bacteria - 22429; Metazoa - 974; Fungi - 991; Plants - 531; Viruses - 0; Other Eukaryotes - 9610 (source: NCBI BLink). | chr5:24105423-24107071 FORWARD LENGTH=425	5e-67	nuclear-transcribed mRNA catabolic process; "biological process"; "glucuronoxylan metabolic process"; "xylan biosynthetic process"; "photoperiodism, flowering"	molecular function	nucleus
160	6HR	Glyma17g23861	UniRef100_G7I9T8 Mitochondrial protein, putative n=1 Tax=Medicago truncatula RepID=G7I9T8_MEDTR	9e-27	ATMG00030.1 | Symbols: ORF107A | hypothetical protein | chrM:11918-12241 FORWARD LENGTH=107	5e-36	biological process	molecular function	mitochondrion
160	6HR	Glyma20g05556	UniRef100_G7I9T8 Mitochondrial protein, putative n=1 Tax=Medicago truncatula RepID=G7I9T8_MEDTR	3e-54	ATMG00030.1 | Symbols: ORF107A | hypothetical protein | chrM:11918-12241 FORWARD LENGTH=107	2e-34	biological process	molecular function	mitochondrion
161	6HR	Glyma20g21780	UniRef100_B9HKG1 Ethylene receptor 5 n=2 Tax=Populus trichocarpa RepID=B9HKG1_POPTR	0	AT3G04580.2 | Symbols: EIN4 | Signal transduction histidine kinase, hybrid-type, ethylene sensor | chr3:1235576-1237965 REVERSE LENGTH=766	0	phosphorelay signal transduction system; "regulation of transcription, DNA-dependent"; "signal transduction"; "abscisic acid mediated signaling pathway"; "ethylene mediated signaling pathway"; "negative regulation of ethylene mediated signaling pathway"; "endoplasmic reticulum unfolded protein response"; "intracellular signal transduction"	phosphorelay sensor kinase activity; "phosphorelay response regulator activity"; "protein histidine kinase activity"; "protein serine/threonine kinase activity"; "signal transducer activity"; "receptor activity"; "ATP binding"; "ethylene binding"	endoplasmic reticulum
161	6HR	Glyma20g34420	UniRef100_B9HUB6 Ethylene receptor 2 n=1 Tax=Populus trichocarpa RepID=B9HUB6_POPTR	0	AT3G23150.1 | Symbols: ETR2 | Signal transduction histidine kinase, hybrid-type, ethylene sensor | chr3:8255156-8257560 FORWARD LENGTH=773	0	phosphorelay signal transduction system; "regulation of transcription, DNA-dependent"; "signal transduction"; "nucleotide biosynthetic process"; "ethylene mediated signaling pathway"; "negative regulation of ethylene mediated signaling pathway"	phosphorelay sensor kinase activity; "phosphorelay response regulator activity"; "protein histidine kinase activity"; "protein serine/threonine kinase activity"; "signal transducer activity"; "receptor activity"; "protein binding"; "ethylene binding"	endoplasmic reticulum; "endoplasmic reticulum membrane"; "membrane"
