# Supplementary material for: Identification of candidate genes involved in early iron deficiency chlorosis signaling in soybean (Glycine max) roots and leaves
Source: BMC Genomics. 2014 Aug 22;15:702. doi: 10.1186/1471-2164-15-702 (PMC4161901; doi:10.1186/1471-2164-15-702)
Supplement: Supplementary file 7 — Additional file 7: Significantly differentially expressed transcription factors. (XLSX 49 KB) [file 12864_2014_6420_MOESM7_ESM.xlsx]

## Sheet: Sheet1
Additional File 7. Significantly differentially expressed transcription factors.
Glyma Identifier	Transcription Factor Family	Fold Change (Deficient/ Sufficient)
One Hour Leaf
Glyma09g41470	bHLH	-3.84504
Glyma17g10820	MYB/HD-like	-2.6666
One Hour Root
Glyma01g02760	AP2-EREBP	-2.50908
Glyma01g42500	AP2-EREBP	2.81755
Glyma03g31940	AP2-EREBP	-3.38636
Glyma05g03540	AP2-EREBP	2.83618
Glyma05g37120	AP2-EREBP	-4.00482
Glyma08g02460	AP2-EREBP	-4.03606
Glyma09g38370	AP2-EREBP	-3.11053
Glyma10g33060	AP2-EREBP	-3.31849
Glyma11g03910	AP2-EREBP	-3.17138
Glyma11g14040	AP2-EREBP	-3.057
Glyma13g00950	AP2-EREBP	-2.21389
Glyma13g18410	AP2-EREBP	-2.73169
Glyma13g34920	AP2-EREBP	-3.20568
Glyma18g47980	AP2-EREBP	-2.71451
Glyma19g34696	AP2-EREBP	-4.56597
Glyma20g34570	AP2-EREBP	-4.59448
Glyma20g26910	AS2	-3.53704
Glyma01g15930	bHLH	3.65107
Glyma03g28630	bHLH	2.44293
Glyma01g38390	Homeodomain/HOMEOBOX	-2.33993
Glyma11g06940	Homeodomain/HOMEOBOX	-2.79162
Glyma02g00820	MYB/HD-like	-3.64242
Glyma08g27660	MYB/HD-like	-9.56858
Glyma10g28250	MYB/HD-like	2.85451
Glyma13g01200	MYB/HD-like	3.6364
Glyma16g31280	MYB/HD-like	4.06297
Glyma20g22230	MYB/HD-like	5.93201
Glyma05g32850	NAC	-2.4887
Glyma16g01911	NAC	3.33785
Glyma07g14730	PHD	-4.10986
Glyma20g01070	PHD	5.96475
Glyma13g23360	PLATZ	-2.94795
Glyma17g11470	PLATZ	-2.96703
Glyma19g01100	TPR	2.42834
Glyma16g28190	TUB	-2.83697
Six Hour Leaf
Glyma06g05170	AP2-EREBP	-4.35166
Glyma08g14600	AP2-EREBP	3.47892
Glyma12g08110	AUX-IAA-ARF	-2.1369
Glyma01g32130	bHLH	-4.96148
Glyma02g39960	bHLH	-2.61616
Glyma02g42780	bHLH	-2.47903
Glyma13g06130	bHLH	-4.45763
Glyma14g05870	bHLH	-2.72217
Glyma16g02320	bHLH	9.37803
Glyma06g43760	BZIP	-2.28659
Glyma12g14130	BZIP	-3.35467
Glyma12g33600	BZIP	-3.36038
Glyma12g35650	BZIP	-4.73011
Glyma13g34770	BZIP	-4.42883
Glyma13g36870	BZIP	-2.40356
Glyma10g41540	C2C2 (Zn) CO-like	2.63835
Glyma12g32230	C2C2 (Zn) CO-like	9.08261
Glyma17g10920	C2C2 (Zn) Dof	2.42423
Glyma15g12570	CCAAT	5.61191
Glyma18g51170	FHA	-2.87027
Glyma13g38080	GRAS	-2.90881
Glyma01g04890	Homeodomain/HOMEOBOX	2.92441
Glyma02g02630	Homeodomain/HOMEOBOX	2.96525
Glyma04g03150	Homeodomain/HOMEOBOX	3.24653
Glyma05g37550	Homeodomain/HOMEOBOX	3.75573
Glyma06g09100	Homeodomain/HOMEOBOX	-2.60877
Glyma08g02020	Homeodomain/HOMEOBOX	6.56008
Glyma12g06895	Homeodomain/HOMEOBOX	-3.58929
Glyma02g40800	MYB/HD-like	3.40231
Glyma02g43280	MYB/HD-like	7.0758
Glyma05g01080	MYB/HD-like	4.05416
Glyma06g20800	MYB/HD-like	4.56727
Glyma17g10820	MYB/HD-like	3.4723
Glyma16g01940	NAC	4.23595
Glyma09g33770	PLATZ	2.91189
Glyma03g37700	TPR	-4.68096
Glyma08g22660	TPR	3.14894
Glyma19g40290	TPR	-6.85803
Glyma14g38010	WRKY	6.25416
Six Hour Root
Glyma03g31940	AP2-EREBP	3.77098
Glyma01g02251	bHLH	2.23508
Glyma08g43258	WRKY	-2.8743
Glyma18g10324	WRKY	-8.46785
