# Supplementary material for: Identification of candidate genes involved in early iron deficiency chlorosis signaling in soybean (Glycine max) roots and leaves
Source: BMC Genomics. 2014 Aug 22;15:702. doi: 10.1186/1471-2164-15-702 (PMC4161901; doi:10.1186/1471-2164-15-702)
Supplement: Supplementary file 8 — Additional file 8: Significantly overrepresented transcription factor binding sites within one hour leaves DEGs. (XLSX 50 KB) [file 12864_2014_6420_MOESM8_ESM.xlsx]

## Sheet: Sheet1
Additional File 8. Significantly overrepresented transcription factor binding sites within one hour leaves DEGs.
Motif	Transcription Factor	P-value	Number of DEG with site	Percent of DEG
M01065	ABZ1	0.041	46	56.7901
M00438	ARF	0.03	60	74.0741
M01156	BZR1	0.013	44	54.321
M00440	CG1	0.005	52	64.1975
M00368	CPRF	0.008	51	62.963
M00942	CPRF1	0.003	51	62.963
M00371	CPRF2	0	37	45.679
M00945	CPRF2	0	36	44.4444
M00370	CPRF3	0.006	37	45.679
M00944	CPRF3	0.001	35	43.2099
M01700	DREB1B	0.021	40	49.3827
M00366	EMBP1	0.028	43	53.0864
M00788	EMBP1	0.008	52	64.1975
M00182	GBP	0.003	46	56.7901
M00367	HBP1A	0.029	41	50.6173
M01584	HY5	0.034	48	59.2593
M00219	MYBPH3	0.039	29	35.8025
M00372	O2	0.002	33	40.7407
M00653	OCSBF1	0	54	66.6667
M01194	PDF2	0.049	45	55.5556
M01585	PIF1	0	46	56.7901
M00434	PIF3	0.034	34	41.9753
M00660	RITA1	0	39	48.1481
M00700	ROM	0.043	56	69.1358
M00369	TAF1	0.002	43	53.0864
M00943	TAF1	0	46	56.7901
M00376	TGA1A	0.001	34	41.9753
M00375	TGA1B	0.022	37	45.679
M00507	TRAB1	0.035	44	54.321
