# Supplementary material for: Identification of candidate genes involved in early iron deficiency chlorosis signaling in soybean (Glycine max) roots and leaves
Source: BMC Genomics. 2014 Aug 22;15:702. doi: 10.1186/1471-2164-15-702 (PMC4161901; doi:10.1186/1471-2164-15-702)
Supplement: Supplementary file 9 — Additional file 9: Significantly overrepresented transcription factor binding sites within six hour leaves DEGs. (XLSX 51 KB) [file 12864_2014_6420_MOESM9_ESM.xlsx]

## Sheet: Sheet1
Additional File 9. Significantly overrepresented transcription factor binding sites within six hour leaves DEGs.
Motif	Transcription Factor	P-value	Number of DEG with site	Percent of DEG
M00442	ABF	0	96	24
M00400	ABF1	0.005	61	15.25
M00401	ABF1_03	0.006	72	18
M01065	ABZ1	0	218	54.5
M01061	AGL2	0.015	147	36.75
M01062	AGL2	0.034	150	37.5
M00392	AGL3	0.01	152	38
M00393	AGL3	0.05	168	42
M01064	AGL3	0.05	168	42
M00479	ALFIN1	0	297	74.25
M01799	AMS	0	285	71.25
M00501	ANT	0.05	69	17.25
M00438	ARF	0.001	281	70.25
M00969	ATMYB15	0.042	53	13.25
M00968	ATMYB77	0	113	28.25
M01054	BHLH66	0	198	49.5
M00356	BZIP910	0.045	45	11.25
M00357	BZIP910	0.033	79	19.75
M01156	BZR1	0	210	52.5
M00439	C1	0	264	66
M01179	CBT	0	57	14.25
M00440	CG1	0	255	63.75
M00368	CPRF	0	183	45.75
M00942	CPRF1	0	201	50.25
M00371	CPRF2	0	171	42.75
M00945	CPRF2	0	173	43.25
M00370	CPRF3	0	172	43
M00944	CPRF3	0	178	44.5
M01700	DREB1B	0	200	50
M01114	E2F	0	171	42.75
M00366	EMBP1	0	186	46.5
M00788	EMBP1	0	216	54
M00345	GAMYB	0	252	63
M01135	GAMYB	0	261	65.25
M00441	GBF	0	156	39
M00182	GBP	0	202	50.5
M00635	GT1	0.002	127	31.75
M00820	HAHB4	0.006	183	45.75
M00367	HBP1A	0	173	43.25
M00697	HBP1B	0.006	198	49.5
M00936	HBPA1	0	228	57
M01800	HMGIY	0.049	1	0.25
M01584	HY5	0	190	47.5
M01021	ID1	0.001	269	67.25
M00819	KNOX3	0	249	62.25
M00506	LIM1	0	300	75
M00798	MYBAS1	0	263	65.75
M01701	NAC6	0	36	9
M00372	O2	0	159	39.75
M00443	O2	0.042	181	45.25
M00653	OCSBF1	0	236	59
M00654	OSBZ8	0	222	55.5
M00226	P	0	250	62.5
M00948	PCF2	0	214	53.5
M00952	PCF5	0	161	40.25
M01585	PIF1	0	197	49.25
M00434	PIF3	0.001	121	30.25
M00435	PIF3	0.001	106	26.5
M00343	RAV1	0	286	71.5
M00660	RITA1	0	183	45.75
M00700	ROM	0	255	63.75
M01180	SPL14	0.015	108	27
M00369	TAF1	0	188	47
M00943	TAF1	0	223	55.75
M00376	TGA1A	0	178	44.5
M00375	TGA1B	0	190	47.5
M00946	TGA1B	0	180	45
M00507	TRAB1	0	232	58
