# Supplementary material for: Identification of candidate genes involved in early iron deficiency chlorosis signaling in soybean (Glycine max) roots and leaves
Source: BMC Genomics. 2014 Aug 22;15:702. doi: 10.1186/1471-2164-15-702 (PMC4161901; doi:10.1186/1471-2164-15-702)
Supplement: Supplementary file 10 — Additional file 10: Significantly overrepresented transcription factor binding sites within one hour roots DEGs. (XLSX 53 KB) [file 12864_2014_6420_MOESM10_ESM.xlsx]

## Sheet: Sheet1
Additional File 10. Significantly overrepresented transcription factor binding sites within one hour root DEGs.
Motif	Transcription Factor	P-value	Number of DEG with site	Percent of DEG
M01065	ABZ1	0	187	51.9444
M00479	ALFIN1	0.007	254	70.5556
M00438	ARF	0.035	249	69.1667
M00503	ATHB5	0.017	203	56.3889
M00968	ATMYB77	0.03	84	23.3333
M00359	BZIP911	0.019	93	25.8333
M01156	BZR1	0.002	175	48.6111
M01189	CBNAC	0.012	158	43.8889
M01179	CBT	0.002	38	10.5556
M00440	CG1	0	216	60
M00368	CPRF	0.01	147	40.8333
M00942	CPRF1	0	157	43.6111
M00371	CPRF2	0	163	45.2778
M00945	CPRF2	0	159	44.1667
M00370	CPRF3	0	159	44.1667
M00944	CPRF3	0	154	42.7778
M00366	EMBP1	0.01	162	45
M00788	EMBP1	0.039	207	57.5
M00182	GBP	0	172	47.7778
M00820	HAHB4	0.009	173	48.0556
M00367	HBP1A	0	154	42.7778
M00936	HBPA1	0.003	176	48.8889
M00218	MYBPH3	0.002	66	18.3333
M01055	NAC691	0.008	31	8.61111
M00372	O2	0.001	148	41.1111
M00653	OCSBF1	0	219	60.8333
M00226	P	0.001	221	61.3889
M00948	PCF2	0.009	174	48.3333
M01585	PIF1	0	165	45.8333
M00660	RITA1	0	169	46.9444
M00700	ROM	0	212	58.8889
M00369	TAF1	0	163	45.2778
M00943	TAF1	0	194	53.8889
M00376	TGA1A	0	170	47.2222
M00375	TGA1B	0	154	42.7778
M00946	TGA1B	0	143	39.7222
M01586	TGA2	0.006	29	8.05556
M00507	TRAB1	0.039	183	50.8333
M01740	WRKY11	0.004	202	56.1111
