# Supplementary material for: Identification of candidate genes involved in early iron deficiency chlorosis signaling in soybean (Glycine max) roots and leaves
Source: BMC Genomics. 2014 Aug 22;15:702. doi: 10.1186/1471-2164-15-702 (PMC4161901; doi:10.1186/1471-2164-15-702)
Supplement: Supplementary file 11 — Additional file 11: Significantly overrepresented transcription factor binding sites within six hour roots DEGs. (XLSX 50 KB) [file 12864_2014_6420_MOESM11_ESM.xlsx]

## Sheet: Sheet1
Additional File 11. Significantly overrepresented transcription factor binding sites within six hour root DEGs.
Motif	Transcription Factor	P-value	Number of DEG with site	Percent of DEG
M00440	CG1	0.003	61	47.2868
M00368	CPRF	0.015	46	35.6589
M00942	CPRF1	0.007	47	36.4341
M00371	CPRF2	0.039	39	30.2326
M00370	CPRF3	0.009	43	33.3333
M00944	CPRF3	0.019	41	31.7829
M00366	EMBP1	0.011	51	39.5349
M00441	GBF	0.002	36	27.907
M00182	GBP	0.001	51	39.5349
M00367	HBP1A	0.003	43	33.3333
M00226	P	0.018	71	55.0388
M01585	PIF1	0.005	55	42.6357
M00435	PIF3	0.017	19	14.7287
M00343	RAV1	0.009	84	65.1163
M00369	TAF1	0.005	47	36.4341
M00943	TAF1	0.015	51	39.5349
M00376	TGA1A	0.038	42	32.5581
M00375	TGA1B	0.048	42	32.5581
