# Supplementary material for: Identification of candidate genes involved in early iron deficiency chlorosis signaling in soybean (Glycine max) roots and leaves
Source: BMC Genomics. 2014 Aug 22;15:702. doi: 10.1186/1471-2164-15-702 (PMC4161901; doi:10.1186/1471-2164-15-702)
Supplement: Supplementary file 12 — Additional file 12: Normalized gene count table for one hour leaf samples. The following abbreviations are used: C Clark, L leaf, D deficient Fe condition, S sufficient Fe condition, A Sample A and B Sample B. (XLSX 3 MB) [file 12864_2014_6420_MOESM12_ESM.xlsx]

## Sheet: Additional_File_12.csv
Additional File 12. Normalized gene count table for one hour leaf samples. The following abbreviations are used: C Clark, L leaf, D deficient Fe condition, S sufficient Fe condition, A Sample A and B Sample B.
Glyma 1.1 ID	1CLDA	1CLDB	1CLSA	1CLSB
Glyma01g00210	26.3181	39.5854	29.2017	31.5238
Glyma01g00241	0	3.65021	4.20317	1.94949
Glyma01g00270	318.481	445.536	306.07	369.107
Glyma01g00280	38.8793	42.8888	27.8168	34.677
Glyma01g00291	98.4493	211.836	85.78	97.7237
Glyma01g00300	401.204	517.418	479.162	437.661
Glyma01g00311	0	0	0	0
Glyma01g00321	215.413	267.08	185.089	180.686
Glyma01g00341	12.6717	41.7252	4.56277	13.6603
Glyma01g00361	2.13975	2.73766	3.15238	0.974745
Glyma01g00380	374.147	480.212	324.59	465.396
Glyma01g00400	396.149	378.201	329.522	330.344
Glyma01g00410	832.432	985.356	897.04	1055
Glyma01g00420	250.351	284.717	118.74	248.56
Glyma01g00430	432.55	867.955	628.711	769.241
Glyma01g00440	24.1682	28.2676	17.118	21.9013
Glyma01g00450	10.7222	4.27951	1.82511	3.15238
Glyma01g00460	587.362	584.947	374.082	564.377
Glyma01g00470	311.181	336.254	325.565	380.876
Glyma01g00481	5.25396	3.89898	2.13975	2.73766
Glyma01g00490	0	1.06988	0	1.05079
Glyma01g00500	4.27951	3.65021	5.25396	4.87373
Glyma01g00510	143.271	489.67	241.737	335.941
Glyma01g00520	339.406	421.09	396.924	357.721
Glyma01g00530	0	1.06988	0	2.10159
Glyma01g00541	859.111	464.49	866.904	577.049
Glyma01g00551	2.73766	7.35555	0	3.20963
Glyma01g00560	195.447	295.348	207.556	313.918
Glyma01g00570	613.115	587.362	566.696	610.511
Glyma01g00580	2.13975	2.73766	4.20317	2.92424
Glyma01g00590	330.344	327.847	390.873	345.57
Glyma01g00600	318.39	364.555	547.777	347.683
Glyma01g00610	208.595	218.255	204.412	237.479
Glyma01g00620	6.41926	14.6009	7.35555	5.84847
Glyma01g00640	245.477	280.562	251.484	258.91
Glyma01g00660	34.6762	28.2676	39.5854	28.2891
Glyma01g00670	128.666	192.578	83.9549	179.686
Glyma01g00680	502.842	427.075	587.393	536.11
Glyma01g00690	560.308	862.701	383.075	784.219
Glyma01g00700	0	0	0	0
Glyma01g00710	2.92424	9.62889	7.30043	21.0159
Glyma01g00720	148.713	154.221	191.244	145.237
Glyma01g00730	0.912553	11.5587	1.94949	9.62889
Glyma01g00740	5828.75	5013.11	5174.99	5019.96
Glyma01g00750	25.3434	31.0264	30.1143	50.4381
Glyma01g00760	263.19	323.956	293.171	296.323
Glyma01g00771	207.15	132.4	209.57	192.578
Glyma01g00780	123.994	108.197	60.9829	97.6432
Glyma01g00790	43.8635	54.5637	22.8138	29.4222
Glyma01g00805	3.20963	5.47532	3.15238	2.92424
Glyma01g00820	50.1904	156.568	74.0806	97.3587
Glyma01g00840	1.05079	2.92424	0	0.912553
Glyma01g00850	63.3584	74.8913	54.7532	75.6571
Glyma01g00860	272.818	276.504	265.851	273.903
Glyma01g00870	837.724	560.073	1555.69	873.019
Glyma01g00880	97.7237	63.3584	56.7034	41.9774
Glyma01g00890	78.9544	127.315	41.9774	101.927
Glyma01g00900	67.4022	73.9168	79.8603	75.0554
Glyma01g00910	7.30043	17.8635	11.6969	28.8867
Glyma01g00920	43.0825	57.51	51.3541	44.7151
Glyma01g00930	694.019	112.337	95.8181	98.7745
Glyma01g00940	1530.99	1054	1518.4	1226.23
Glyma01g00950	129.583	116.638	97.4745	118.756
Glyma01g00960	866.904	1047.85	577.733	658.863
Glyma01g00975	147.187	245.002	156.047	222.768
Glyma01g00990	150.853	220.838	132.4	147.187
Glyma01g01000	210.8	201.752	364.555	309.194
Glyma01g01010	327.847	195.924	419.391	264.64
Glyma01g01020	493.221	606.62	505.554	583.19
Glyma01g01030	31.0264	25.5515	29.4222	27.2929
Glyma01g01050	1.82511	0	0	0
Glyma01g01060	1595.1	1168.72	1635.84	1009.28
Glyma01g01070	116.969	117.686	54.7532	91.419
Glyma01g01080	46.0047	67.5289	46.2349	62.3837
Glyma01g01090	0.912553	2.10159	0.974745	0
Glyma01g01101	0	0	0	0
Glyma01g01110	229.065	247.141	203.499	287.917
Glyma01g01120	606.62	790.271	178.635	644.307
Glyma01g01130	20.0762	28.3714	12.6717	14.9783
Glyma01g01140	219.616	230.04	257.84	187.986
Glyma01g01150	26.3181	22.4674	31.9394	12.6095
Glyma01g01160	3.20963	0	0	0
Glyma01g01165	0	1.05079	0	0
Glyma01g01170	35.727	65.3079	51.3541	52.0155
Glyma01g01180	217.368	575.593	276.504	392.997
Glyma01g01190	360.548	487.303	307.882	365.529
Glyma01g01210	17.3385	17.8635	18.5202	23.5373
Glyma01g01220	499.127	535.135	376.596	513.767
Glyma01g01230	100.399	227.884	109.506	185.99
Glyma01g01240	0	0	0	0.974745
Glyma01g01251	0	6.30476	4.87373	4.27951
Glyma01g01260	190.194	618.963	548.847	446.239
Glyma01g01270	1145.33	1660.45	828.598	1231.53
Glyma01g01280	103.778	104.031	98.7745	107.222
Glyma01g01291	14.6009	24.1682	12.6717	17.118
Glyma01g01300	98.7745	63.3584	100.568	67.5289
Glyma01g01310	1098.54	1521.36	503.729	1172.68
Glyma01g01330	242.862	197.111	216.463	213.469
Glyma01g01340	365.021	427.673	566.327	498.562
Glyma01g01350	341.508	347.009	402.273	312.093
Glyma01g01360	299.247	378.736	376.884	345.711
Glyma01g01365	4.27951	0	4.20317	0.974745
Glyma01g01370	13566	14333.9	16834.8	12085.3
Glyma01g01380	1300.88	1363.67	873.019	1073.16
Glyma01g01390	801.241	1210.03	507.38	976.187
Glyma01g01400	17.118	33.7645	66.2	32.1666
Glyma01g01410	1695.52	1606.66	1779.88	1743.9
Glyma01g01420	0	0	0	0
Glyma01g01431	135.49	160.481	148.746	190.194
Glyma01g01440	116.617	115.894	172.33	128.666
Glyma01g01450	20.0762	37.8285	20.4696	24.6072
Glyma01g01460	1032.93	1456.27	890.137	1076.81
Glyma01g01470	544.883	791.708	505.554	667.254
Glyma01g01480	1646.54	1145.25	1839.94	1181.39
Glyma01g01491	81.2172	85.1142	85.7776	92.0094
Glyma01g01500	7.35555	37.0403	19.2578	19.1636
Glyma01g01510	1.94949	3.20963	0.912553	3.15238
Glyma01g01521	1098.76	738.256	1175.84	762.251
Glyma01g01530	8.21298	38.8793	23.3939	32.0963
Glyma01g01550	25.219	59.4595	32.0963	63.8787
Glyma01g01560	6.82322	14.9783	12.7757	22.0667
Glyma01g01570	57.7733	75.7419	34.6762	47.7625
Glyma01g01580	8.21298	14.7111	3.89898	24.6072
Glyma01g01590	105.079	138.414	129.455	134.145
Glyma01g01601	174.479	202.207	184.336	171.279
Glyma01g01610	484.654	470.877	464.45	546.832
Glyma01g01620	364.109	459.197	352.858	521.03
Glyma01g01630	1.05079	0.974745	1.06988	0.912553
Glyma01g01641	0	0	0	0
Glyma01g01651	20.3276	31.0268	23.1174	39.9646
Glyma01g01661	175.21	220.667	179.353	262.12
Glyma01g01671	198.6	201.772	256.77	220.838
Glyma01g01680	0	5.34938	0	0
Glyma01g01690	0	0.912553	1.05079	0
Glyma01g01700	0	1.05079	0.974745	2.13975
Glyma01g01715	0	0.974745	0	0
Glyma01g01730	66.2827	435.44	104.944	223.819
Glyma01g01740	212.905	231.789	195.447	262.206
Glyma01g01750	74.8294	81.9619	89.6766	99.4985
Glyma01g01770	26.2698	18.5202	16.0481	17.3385
Glyma01g01780	17.5454	18.1879	23.7264	31.5238
Glyma01g01790	18.1879	27.3766	16.8127	25.3434
Glyma01g01805	398.786	479.162	411.342	417.252
Glyma01g01820	10.5079	11.6969	6.41926	11.8632
Glyma01g01830	496.145	500.702	438.026	472.857
Glyma01g01840	220.395	266.466	233.276	294.373
Glyma01g01850	83.9549	525.396	112.096	488.933
Glyma01g01860	879.514	759.327	997.125	815.823
Glyma01g01875	72.1311	158.342	100.381	122.943
Glyma01g01890	668.673	459.014	657.796	540.009
Glyma01g01900	888.827	1494.23	909.437	1120.16
Glyma01g01910	1153.77	1057.6	1572.72	990.12
Glyma01g01920	196.899	409.763	175.21	240.632
Glyma01g01930	60.9829	72.0917	94.5714	65.3079
Glyma01g01940	499.167	404.555	547.807	506.051
Glyma01g01950	500.177	552.681	462.187	466.315
Glyma01g01960	103.323	136.944	125.02	148.162
Glyma01g01970	43.8649	62.9662	38.8793	49.712
Glyma01g01980	0	0	0	0
Glyma01g01990	296.324	394.772	351.989	329.432
Glyma01g02020	0	0	0	0
Glyma01g02031	44.9348	61.1411	55.692	55.5605
Glyma01g02040	41.9774	85.1142	73.1059	60.9829
Glyma01g02050	95.6222	119.894	120.896	113.157
Glyma01g02060	114.045	529.589	154.221	431.876
Glyma01g02070	0	0	0	0
Glyma01g02080	9.12553	17.8635	6.82322	9.62889
Glyma01g02090	277.409	293.398	379.806	264.64
Glyma01g02100	400.62	528.519	298.405	497.025
Glyma01g02110	94.1491	88.5177	128.197	113.07
Glyma01g02120	144.183	220.667	250.51	348.78
Glyma01g02130	0	0	0	0
Glyma01g02140	35.0908	89.8696	23.7264	39.9301
Glyma01g02150	861.25	596.81	788.095	614.089
Glyma01g02160	0	1.05079	0.974745	3.20963
Glyma01g02171	0	2.92424	0	0.912553
Glyma01g02180	160.833	246.072	223.576	224.87
Glyma01g02190	32.0963	29.2017	36.7778	47.7625
Glyma01g02200	20.9887	40.9809	32.1666	47.0746
Glyma01g02215	5.25396	1.94949	13.9084	11.8632
Glyma01g02230	23.3939	101.638	99.4683	110.333
Glyma01g02235	1.06988	1.82511	0	1.94949
Glyma01g02240	195.286	364.625	119.894	344.5
Glyma01g02251	177.584	344.085	243.932	270.116
Glyma01g02260	0	0	0	1.05079
Glyma01g02270	85.5901	144.183	92.4698	118.919
Glyma01g02280	134.145	146.06	100.399	171.18
Glyma01g02290	27.3206	19.4949	14.9783	25.5515
Glyma01g02295	0	0	0	0
Glyma01g02300	11.7686	19.1636	12.6095	22.4191
Glyma01g02310	0	2.10159	0	1.06988
Glyma01g02321	697.727	642.357	701.839	538.406
Glyma01g02330	86.7523	79.1708	64.7913	88.2666
Glyma01g02340	73.8215	82.1298	71.4539	70.1817
Glyma01g02350	441.676	774.434	467.878	730.725
Glyma01g02360	2.10159	2.92424	2.13975	0
Glyma01g02380	177.404	235.373	94.9055	194.397
Glyma01g02390	278.168	422.512	213.311	364.555
Glyma01g02400	458.102	866.904	747.63	410.832
Glyma01g02420	607.358	595.569	598.061	504.642
Glyma01g02435	0	0	0	0
Glyma01g02451	39.5854	37.4147	31.5238	33.1413
Glyma01g02465	125.932	185.99	161.808	192.578
Glyma01g02480	1458.5	1514.75	1142.63	1167.16
Glyma01g02510	63.3584	88.7997	72.0917	81.9619
Glyma01g02525	1.06988	2.73766	6.30476	1.94949
Glyma01g02540	0	0	0	0
Glyma01g02550	0	0	0	0
Glyma01g02560	14.6212	29.9565	11.8632	37.8285
Glyma01g02570	101.638	145.096	107.181	123.793
Glyma01g02580	0	0	1.94949	0
Glyma01g02610	25.219	25.3434	21.3975	19.1636
Glyma01g02620	515.64	858.041	237.264	494.923
Glyma01g02630	198.997	168.822	181.787	170.58
Glyma01g02640	272.853	435.028	314.843	429.02
Glyma01g02660	261.647	310.944	304.915	267.378
Glyma01g02670	4.87373	8.55901	5.47532	13.6603
Glyma01g02691	44.9348	27.3766	76.7079	44.8383
Glyma01g02710	16.426	28.3714	9.74745	17.118
Glyma01g02720	4676.03	4539.39	2816.98	4285.35
Glyma01g02740	1.94949	5.34938	0.912553	4.20317
Glyma01g02750	18.1879	46.5402	12.6095	43.8635
Glyma01g02760	22.8138	43.0825	6.82322	32.0963
Glyma01g02780	323.644	278.777	570.244	218.1
Glyma01g02790	157.909	189.368	124.107	166.025
Glyma01g02800	118.756	132.32	126.095	119.894
Glyma01g02810	20.0762	34.6762	21.4444	23.5373
Glyma01g02820	796.501	758.352	1069.88	648.825
Glyma01g02830	0.974745	1.06988	0	3.15238
Glyma01g02840	798.128	769.282	1258.85	792.468
Glyma01g02850	674.377	1313.49	817.811	904.045
Glyma01g02880	138.705	151.086	145.503	123.195
Glyma01g02890	433.762	593.781	377.797	516.99
Glyma01g02900	85.5901	115.894	105.079	126.717
Glyma01g02920	24.6389	39.9301	31.1918	39.5854
Glyma01g02930	7.35555	3.89898	3.20963	4.56277
Glyma01g02941	163.757	274.958	156.959	166.025
Glyma01g02950	159.412	219.925	381.438	583.872
Glyma01g02963	0.912553	3.15238	3.89898	2.13975
Glyma01g02976	0	0	0	1.82511
Glyma01g02990	6.82322	17.118	12.7757	10.5079
Glyma01g03005	8.55901	14.6009	13.6603	7.79796
Glyma01g03020	480.916	642.034	422.065	623.738
Glyma01g03030	77.7587	105.272	109.127	112.244
Glyma01g03040	10.7222	10.6988	9.12553	8.40634
Glyma01g03050	0	0.912553	0	2.92424
Glyma01g03060	216.275	260.597	149.136	268.539
Glyma01g03070	4769.55	2965.17	5215.65	4250.67
Glyma01g03090	26.3181	98.4286	70.2666	157.619
Glyma01g03100	337.011	269.203	307.882	224.191
Glyma01g03110	6.38787	18.9143	1.94949	10.6988
Glyma01g03120	94.5714	185.202	176.53	114.069
Glyma01g03130	71.1564	77.0311	82.1298	121.892
Glyma01g03140	0	0	0	0
Glyma01g03150	19.1636	19.9651	36.0656	27.8168
Glyma01g03160	719.793	716.438	931.862	635.137
Glyma01g03180	1750.64	1617.65	1565.03	1973.39
Glyma01g03190	8.55901	20.9887	13.6603	9.74745
Glyma01g03200	2.73766	3.15238	0	0
Glyma01g03210	10.5079	17.5454	5.34938	11.8632
Glyma01g03220	101.373	121.966	120.457	118.74
Glyma01g03240	16.0481	4.56277	7.35555	8.77271
Glyma01g03260	7374.34	7361.86	9257.16	6428.89
Glyma01g03270	299.476	309.969	295.286	201.674
Glyma01g03281	3.89898	3.20963	4.56277	3.15238
Glyma01g03290	0	0	0	0.974745
Glyma01g03301	1.82511	2.10159	0	1.06988
Glyma01g03310	0	0	0	0
Glyma01g03321	0	0	0	0
Glyma01g03330	366.968	476.353	381.438	491.272
Glyma01g03340	0	0	0	0
Glyma01g03360	188.092	197.873	437.579	260.99
Glyma01g03371	48.7373	39.5854	48.3653	81.9619
Glyma01g03380	344.5	333.994	257.444	330.439
Glyma01g03390	55.6657	102.978	57.51	93.0792
Glyma01g03400	0	0	0	0
Glyma01g03410	1.94949	0	0	2.10159
Glyma01g03420	8.55901	30.1143	19.9651	21.4444
Glyma01g03430	337.645	403.504	473.726	450.418
Glyma01g03450	0	0	1.06988	0.912553
Glyma01g03470	21.4444	20.3276	31.9394	39.9301
Glyma01g03480	166.901	134.145	160.771	138.414
Glyma01g03490	430.725	607.358	460.08	546.707
Glyma01g03500	173.381	149.136	208.626	136.883
Glyma01g03530	746.655	1670.08	773.845	1183.19
Glyma01g03540	341.291	450.801	346.762	404.519
Glyma01g03550	188.899	216.463	291.449	305.985
Glyma01g03570	3966.74	3701.11	3282.38	3562.61
Glyma01g03580	4.87373	17.118	1.82511	3.15238
Glyma01g03590	548.847	458.102	425.571	521.489
Glyma01g03600	93.0804	163.924	228.09	195.787
Glyma01g03610	551.666	592.645	426.881	532.019
Glyma01g03621	21.4444	26.7469	23.7264	22.0667
Glyma01g03630	1.06988	4.56277	5.25396	2.92424
Glyma01g03650	1669.06	2718.4	2054.76	2621.2
Glyma01g03661	27.3206	21.4444	13.9084	20.0762
Glyma01g03670	88.7018	80.2407	51.103	72.5047
Glyma01g03690	0	0.912553	0	0.974745
Glyma01g03700	17.3385	43.0825	31.1918	39.5854
Glyma01g03710	87.2158	87.7271	144.433	104.944
Glyma01g03720	1003.01	616.249	1083.2	604.206
Glyma01g03730	1259.24	1256.59	1047.64	1324.68
Glyma01g03750	1437.27	1693.88	1450.42	1871.21
Glyma01g03760	938.358	730.084	1040.99	609.586
Glyma01g03780	21.4444	28.8867	20.9887	38.8793
Glyma01g03790	455.767	479.09	245.886	405.494
Glyma01g03810	1480.16	1842.04	1762.34	2083.05
Glyma01g03820	61.9968	103.323	67.4022	99.4683
Glyma01g03830	1237.93	1554.53	798.484	1321.9
Glyma01g03850	58.8432	68.4415	86.165	107.222
Glyma01g03870	621.449	552.717	544.883	636.576
Glyma01g03880	196.498	366.504	226.814	221.75
Glyma01g03890	365.529	747.844	416.124	574.784
Glyma01g03900	49.2143	57.4909	37.8285	62.3837
Glyma01g03910	4.56277	5.25396	3.89898	5.34938
Glyma01g03921	0	0	3.20963	1.82511
Glyma01g03930	1444.57	1965.36	890.652	1600.36
Glyma01g03940	8.55901	21.9013	11.5587	18.5202
Glyma01g03948	0	9.45714	4.87373	2.13975
Glyma01g03956	14.7111	42.8888	38.5155	36.5021
Glyma01g03964	4.87373	29.9565	4.56277	7.35555
Glyma01g03972	0	1.82511	0	0
Glyma01g03980	21.9013	56.7428	47.7625	43.8649
Glyma01g04000	60.946	152.06	144.433	138.708
Glyma01g04015	0.974745	0	0	1.05079
Glyma01g04030	0	0.912553	1.05079	0
Glyma01g04040	93.993	200.701	72.1311	261.05
Glyma01g04050	244.835	281.701	263.19	250.952
Glyma01g04060	190.075	189.368	188.899	148.162
Glyma01g04070	294.216	2021.31	775.485	2061.59
Glyma01g04080	100.381	115.587	131.591	147.643
Glyma01g04090	118.74	125.742	190.438	129.583
Glyma01g04100	89.6766	150.853	110.419	95.6222
Glyma01g04107	97.3587	74.8294	107.181	75.0554
Glyma01g04114	0	0	0	1.06988
Glyma01g04122	1.05079	3.89898	2.13975	2.73766
Glyma01g04130	648.206	403.343	675.289	384.59
Glyma01g04140	136.944	90.3428	184.94	115.02
Glyma01g04151	73.0043	238.53	66.2827	152.992
Glyma01g04160	19.9651	38.0151	16.0481	38.3272
Glyma01g04170	415.241	634.437	563.045	692.473
Glyma01g04190	44.9348	129.583	89.3174	128.666
Glyma01g04200	10.0381	10.5079	8.77271	12.8385
Glyma01g04210	0	0	0	0
Glyma01g04220	30.2171	48.1444	49.2779	79.8603
Glyma01g04230	713.607	727.305	586.342	617.014
Glyma01g04241	7.30043	12.6095	14.6212	14.9783
Glyma01g04250	49.3873	90.6513	94.1491	59.316
Glyma01g04261	0	0	0	2.10159
Glyma01g04270	867.67	762.894	720.844	608.241
Glyma01g04285	0.912553	0	0.974745	0
Glyma01g04300	497.025	458.13	514.61	511.942
Glyma01g04310	0	0	0	0
Glyma01g04320	538.148	517.418	530.65	523.438
Glyma01g04330	12.7757	37.8285	23.3939	46.0047
Glyma01g04335	5.25396	5.84847	1.06988	2.73766
Glyma01g04340	12.6717	8.55901	13.6883	10.5079
Glyma01g04350	83.4503	168.822	260.597	352.858
Glyma01g04361	0	0	0	0
Glyma01g04370	1.05079	2.92424	7.48913	11.8632
Glyma01g04380	25.3434	13.9084	12.7757	16.8127
Glyma01g04400	172.25	208.975	190.194	176.429
Glyma01g04410	66.6164	80.9111	61.4089	89.8696
Glyma01g04421	6.30476	7.79796	12.8385	9.12553
Glyma01g04430	3.89898	7.48913	0.912553	3.15238
Glyma01g04440	266.399	316.656	309.984	255.383
Glyma01g04450	0.912553	3.15238	7.79796	7.48913
Glyma01g04460	202.803	98.4493	385.155	182.511
Glyma01g04468	42.8888	84.5202	48.3653	72.5047
Glyma01g04476	547.777	677.114	451.841	527.337
Glyma01g04484	87.6051	90.3682	108.197	89.8696
Glyma01g04492	329.949	612.14	353.059	375.972
Glyma01g04500	57.51	126.245	52.9281	88.2666
Glyma01g04515	145.503	120.457	211.209	140.363
Glyma01g04530	733.693	739.758	1629.77	1142.63
Glyma01g04545	513.838	572.175	1083.78	605.935
Glyma01g04560	70.1817	124.106	85.78	111.384
Glyma01g04570	277.098	353.158	276.359	302.171
Glyma01g04580	87.6051	100.876	77.9796	96.2889
Glyma01g04590	39.9301	44.8383	48.1444	36.5021
Glyma01g04600	202.747	190.438	238.176	256.393
Glyma01g04610	59.9131	88.5177	51.4889	88.7018
Glyma01g04616	39.2398	95.6222	33.1413	65.2625
Glyma01g04623	14.7111	20.4696	3.20963	12.7757
Glyma01g04630	31.1918	52.4239	32.8519	57.7936
Glyma01g04640	32.0963	39.2398	25.219	38.0151
Glyma01g04650	0	1.05079	0	0
Glyma01g04660	32.5746	52.6362	31.0264	47.4528
Glyma01g04670	46.7878	46.0047	55.6657	47.2857
Glyma01g04690	426.881	392.398	650.441	385.999
Glyma01g04700	1.82511	6.30476	1.94949	1.06988
Glyma01g04710	1892.48	1831.55	3167.9	1901.76
Glyma01g04720	290.474	371.247	273.766	348.863
Glyma01g04730	56.7034	71.1791	84.0634	50.6867
Glyma01g04740	265.553	315.238	275.853	347.71
Glyma01g04750	51.4889	37.0403	98.4286	52.9281
Glyma01g04760	85.7776	43.8649	151.484	100.876
Glyma01g04770	0	0	0	0
Glyma01g04780	0.912553	3.15238	0.974745	1.06988
Glyma01g04791	19.9651	31.1918	9.62889	17.3385
Glyma01g04800	1.94949	1.06988	0	0
Glyma01g04810	0	0	0	0
Glyma01g04820	470.877	621.019	474.701	666.533
Glyma01g04830	27.3206	231.989	200.067	148.746
Glyma01g04860	301.196	305.985	318.481	292.12
Glyma01g04870	211.836	117.719	209.108	151.086
Glyma01g04880	128.67	139.755	138.414	179.739
Glyma01g04890	87.2158	157.909	124.106	152.396
Glyma01g04895	0.974745	0	0	0
Glyma01g04900	11.7686	8.21298	15.7619	14.6212
Glyma01g04920	401.523	343.609	627.736	544.567
Glyma01g04930	228.022	309.969	232.163	265.553
Glyma01g04940	9.74745	14.9783	1.82511	9.45714
Glyma01g04950	2.13975	1.82511	9.45714	1.94949
Glyma01g04970	0	0	0.974745	2.13975
Glyma01g04980	403.504	435.711	318.823	375.059
Glyma01g04991	23.3939	42.7951	31.0268	30.473
Glyma01g05000	603.41	506.467	566.377	460.08
Glyma01g05020	0.912553	1.05079	2.92424	0
Glyma01g05035	0	0	0	0
Glyma01g05050	0	0	0	0
Glyma01g05060	5.34938	4.56277	2.10159	5.84847
Glyma01g05070	0.912553	7.35555	2.92424	2.13975
Glyma01g05080	30.473	34.1161	23.5373	30.1143
Glyma01g05090	5.84847	21.3975	6.38787	14.7111
Glyma01g05100	406.553	448.976	331	355.782
Glyma01g05110	0.912553	1.05079	0	1.06988
Glyma01g05120	1.05079	1.94949	0	0
Glyma01g05135	104.298	105.918	108.594	121.892
Glyma01g05150	2916.48	2504.05	3805.97	2635.71
Glyma01g05160	87.6051	208.057	162.782	159.412
Glyma01g05170	331	354.807	295.286	280.154
Glyma01g05180	118.919	138.014	95.8181	105.079
Glyma01g05190	235.373	214.45	155.517	163.757
Glyma01g05220	218.1	155.517	324.59	234.303
Glyma01g05230	205.955	366.504	264.259	236.351
Glyma01g05240	14.6212	12.8385	19.1636	15.7619
Glyma01g05310	125.176	37.4147	117.689	40.9393
Glyma01g05321	23.7264	65.1492	26.3181	31.0264
Glyma01g05330	0	0	0	0
Glyma01g05340	157.909	243.932	249.127	300.527
Glyma01g05350	34.236	88.5177	31.5238	64.3332
Glyma01g05360	91.2553	136.603	74.0806	115.547
Glyma01g05370	24.1682	66.2827	26.7469	52.9281
Glyma01g05390	20.4696	49.2143	22.8138	52.5396
Glyma01g05410	138.014	196.199	135.552	177.404
Glyma01g05430	150.571	200.701	162.782	217.185
Glyma01g05435	0	0	1.06988	0.912553
Glyma01g05440	76.0301	152.992	67.5289	95.6222
Glyma01g05450	0	0.912553	0	0
Glyma01g05470	312.093	548.514	395.747	620.528
Glyma01g05490	110.333	133.54	159.412	140.533
Glyma01g05500	1.94949	17.118	1.82511	6.30476
Glyma01g05521	4.27951	16.426	3.15238	5.84847
Glyma01g05540	191.636	281.613	122.818	297.426
Glyma01g05550	266.901	260.257	339.151	223.576
Glyma01g05565	5.84847	39.5854	11.8632	19.9651
Glyma01g05580	280.308	323.044	338.355	304.12
Glyma01g05680	0	0	0	0
Glyma01g05710	130.298	90.6513	200.067	101.293
Glyma01g05740	4329.82	4999.53	3089.91	4697.04
Glyma01g05750	311.334	283.804	405.606	345.06
Glyma01g05760	9.12553	8.40634	5.84847	5.34938
Glyma01g05765	45.1841	90.6513	49.2143	65.7038
Glyma01g05770	193.974	241.792	224.488	239.581
Glyma01g05775	0	1.82511	1.05079	0
Glyma01g05780	11.8632	14.7111	9.74745	19.2578
Glyma01g05800	319.441	285.6	317.753	278.329
Glyma01g05805	42.8888	59.9131	29.2017	27.3206
Glyma01g05810	120.896	66.6164	94.5714	72.1311
Glyma01g05820	27.3766	98.7745	56.5352	53.4938
Glyma01g05830	34.6762	60.4342	63.1227	34.677
Glyma01g05840	0	0	0	0
Glyma01g05850	2.13975	3.65021	2.10159	4.87373
Glyma01g05860	130.495	213.311	129.641	166.901
Glyma01g05871	71.4539	66.2827	64.1926	69.354
Glyma01g05880	24.3686	42.7951	41.0649	60.946
Glyma01g05890	27.8168	65.7038	45.1841	53.611
Glyma01g05920	157.872	329.949	196.899	235.373
Glyma01g05933	1.05079	0	0	0
Glyma01g05946	0.974745	5.34938	0.912553	1.05079
Glyma01g05960	37.4457	26.464	56.7428	38.9898
Glyma01g05970	0	1.05079	0	0
Glyma01g05980	6.30476	30.2171	10.6988	18.2511
Glyma01g05991	7.79796	12.8385	3.65021	16.8127
Glyma01g06001	10.6988	30.1143	6.30476	6.82322
Glyma01g06010	57.4909	85.1142	60.4342	92.0094
Glyma01g06030	1136.96	1884.18	1850.89	1059.47
Glyma01g06060	189.101	319.893	202.587	314.187
Glyma01g06080	141.224	171.56	140.806	163.757
Glyma01g06091	27.3766	39.9301	42.8888	31.0264
Glyma01g06101	0	0	0	0.912553
Glyma01g06110	985.467	778.87	1166.24	933.104
Glyma01g06121	22.4674	15.5134	8.40634	14.6212
Glyma01g06131	39.2398	31.5238	35.0908	31.0264
Glyma01g06140	0	0	1.06988	0
Glyma01g06150	11.6969	3.20963	2.73766	4.20317
Glyma01g06170	1654.03	1733.85	1350.27	1568.37
Glyma01g06181	0.912553	1.05079	0.974745	0
Glyma01g06192	3.15238	17.5454	6.41926	7.30043
Glyma01g06203	132.565	197.927	92.1679	96.673
Glyma01g06214	0	0.912553	0	0
Glyma01g06226	0	0	0	0
Glyma01g06238	0	0	0	0
Glyma01g06250	0	0	0	1.05079
Glyma01g06255	0	0	0	0
Glyma01g06260	367.759	439.231	393.797	457.907
Glyma01g06265	78.8095	106.247	98.4286	75.7419
Glyma01g06270	154.984	156.202	135.97	160.771
Glyma01g06281	227.884	209.887	224.87	218.343
Glyma01g06290	90.3428	145.009	104.298	125.176
Glyma01g06300	8.40634	13.6464	14.9783	11.8632
Glyma01g06320	146.212	217.185	144.183	198.6
Glyma01g06330	1.06988	2.73766	0	0.974745
Glyma01g06350	10.0381	25.219	22.4191	9.62889
Glyma01g06370	15.7619	53.611	40.6553	59.316
Glyma01g06380	252.459	287.797	254.602	285.816
Glyma01g06403	2.13975	3.65021	2.10159	0.974745
Glyma01g06426	3.65021	10.5079	5.84847	4.27951
Glyma01g06450	976.187	1092.69	897.626	998.333
Glyma01g06465	62.3837	60.9829	82.1298	51.4889
Glyma01g06480	18.1879	27.3766	16.8127	14.6212
Glyma01g06530	29.2017	27.3206	29.2424	28.8867
Glyma01g06540	146.06	146.212	113.407	145.096
Glyma01g06550	8.77271	23.5373	3.65021	22.0667
Glyma01g06575	17.118	23.7264	15.7619	13.6464
Glyma01g06600	83.9549	107.181	96.4998	115.547
Glyma01g06610	101.927	126.717	56.7034	89.4302
Glyma01g06620	382.1	416.182	271.028	394.047
Glyma01g06630	406.553	325.781	345.711	345.06
Glyma01g06640	239.089	338.355	241.737	344.5
Glyma01g06660	23.1174	23.3939	29.9565	33.7645
Glyma01g06671	0	1.06988	0	0
Glyma01g06681	155.132	177.035	178.635	149.136
Glyma01g06690	34.677	58.8444	31.1918	42.7951
Glyma01g06700	191.244	192.025	257.84	208.062
Glyma01g06720	0	0	0	0
Glyma01g06730	161.551	163.347	145.009	177.404
Glyma01g06740	1573.24	1726.45	1998.23	1739.62
Glyma01g06750	170.228	195.924	163.691	166.997
Glyma01g06762	0	0	0	0
Glyma01g06774	1.06988	0.912553	0	0.974745
Glyma01g06787	80.3047	112.435	106.247	112.337
Glyma01g06800	182.838	153.035	257.84	190.724
Glyma01g06810	15.5959	10.6988	31.9394	11.5587
Glyma01g06820	42.7951	13.6883	10.5079	14.6212
Glyma01g06830	4.56277	6.30476	0.974745	10.6988
Glyma01g06840	231.174	286.575	170.11	200.762
Glyma01g06850	145.237	171.18	102.206	112.435
Glyma01g06860	1.06988	0	2.10159	0
Glyma01g06870	5.47532	11.5587	6.82322	7.48913
Glyma01g06880	1.05079	1.94949	2.13975	3.65021
Glyma01g06902	2.92424	2.13975	2.73766	4.20317
Glyma01g06924	5.34938	10.0381	7.35555	7.79796
Glyma01g06947	8.21298	12.6095	7.79796	5.34938
Glyma01g06970	770.231	1493.31	828.084	897.04
Glyma01g06980	0	0	0	0
Glyma01g06995	0	0	0	0
Glyma01g07010	62.9662	104.029	62.3837	100.568
Glyma01g07020	59.8952	113.07	81.3106	83.0423
Glyma01g07040	23.3939	41.7252	32.8519	39.9301
Glyma01g07046	31.0264	34.677	46.2349	28.2676
Glyma01g07053	0	0	0.974745	0
Glyma01g07060	0	0	0	0
Glyma01g07070	565.352	1118.02	395.136	896.326
Glyma01g07080	0	0	0	0
Glyma01g07091	95.8181	203.854	75.0554	158.342
Glyma01g07100	392.997	506.867	785.289	525.631
Glyma01g07110	29.2424	80.2407	37.4147	66.2
Glyma01g07120	361.618	614.148	567.428	479.575
Glyma01g07130	48.3653	55.692	89.6766	44.9348
Glyma01g07140	118.74	168.631	115.547	138.708
Glyma01g07150	26.3181	46.0047	28.2891	33.6254
Glyma01g07155	18.1879	9.12553	13.6603	19.4949
Glyma01g07160	70.2666	140.806	65.3079	97.3587
Glyma01g07175	491.771	392.822	513.541	380.535
Glyma01g07190	81.8786	118.756	79.3921	133.451
Glyma01g07212	3.20963	10.0381	2.10159	5.84847
Glyma01g07234	24.6389	54.6412	21.4444	31.0264
Glyma01g07256	4.20317	33.1413	9.62889	19.1636
Glyma01g07278	0	0	0	0
Glyma01g07300	51.3541	67.5289	52.5396	54.5857
Glyma01g07310	51.103	54.6412	58.4847	79.1708
Glyma01g07320	29.4222	32.1666	55.6336	41.9774
Glyma01g07343	0	0	0	0
Glyma01g07366	0	0.912553	1.05079	1.94949
Glyma01g07390	9.12553	25.219	31.1918	38.5155
Glyma01g07416	4.20317	1.94949	1.06988	2.73766
Glyma01g07443	6.82322	7.48913	6.38787	5.25396
Glyma01g07470	416.182	493.691	171.279	386.974
Glyma01g07500	4.56277	3.15238	3.89898	4.27951
Glyma01g07530	243.784	424.014	230.023	233.614
Glyma01g07542	184.227	179.739	179.773	213.311
Glyma01g07554	490.003	497.341	594.749	579.973
Glyma01g07567	42.89	139.755	70.1817	44.9348
Glyma01g07580	0	0.974745	1.06988	0
Glyma01g07601	0.974745	4.27951	1.82511	2.10159
Glyma01g07621	17.118	20.9887	24.1682	20.4696
Glyma01g07641	537.494	549.565	874.346	742.494
Glyma01g07661	0	0	0	0
Glyma01g07680	204.696	366.968	156.047	322.593
Glyma01g07690	36.3758	48.3653	35.727	41.914
Glyma01g07716	0	0	0	0
Glyma01g07743	18.9143	18.5202	17.118	21.9013
Glyma01g07770	178.378	292.076	240.914	374.082
Glyma01g07780	713.607	828.598	394.047	673.549
Glyma01g07791	106.769	178.635	106.247	174.39
Glyma01g07800	150.263	117.944	162.621	166.085
Glyma01g07860	819.761	852.691	202.587	459.197
Glyma01g07876	24.6072	28.2891	22.0667	30.2171
Glyma01g07893	0	0	0	0
Glyma01g07910	0	0	0	0.912553
Glyma01g07930	627.736	1093.41	444.413	937.307
Glyma01g07940	113.407	179.773	168.127	185.202
Glyma01g07970	107.681	325.746	102.348	211.836
Glyma01g07985	28.3714	33.1413	27.8168	39.2398
Glyma01g08001	7.79796	18.1879	9.12553	8.40634
Glyma01g08015	3.20963	10.0381	4.20317	4.87373
Glyma01g08030	0	0	0	0
Glyma01g08043	260.597	326.54	221.464	244.564
Glyma01g08056	62.3837	85.5901	106.769	126.095
Glyma01g08070	12.8385	29.2017	16.8127	23.3939
Glyma01g08080	9.12553	21.0159	26.3181	23.5373
Glyma01g08096	2.10159	7.79796	1.06988	0
Glyma01g08113	100.399	120.896	58.4034	108.232
Glyma01g08130	0	0	0	2.92424
Glyma01g08150	0	2.10159	0.974745	0
Glyma01g08191	18.9143	37.0403	31.0264	22.8138
Glyma01g08230	150.111	200.067	131.408	208.057
Glyma01g08250	0	0	0	0
Glyma01g08260	23.7264	61.9968	28.2676	33.1662
Glyma01g08400	21.0159	24.3686	16.0481	12.7757
Glyma01g08540	56.5352	159.412	64.7913	120.841
Glyma01g08560	0	0	0	0
Glyma01g08580	317.569	381.438	331.413	365.898
Glyma01g08586	0	0	0	0
Glyma01g08593	0	1.06988	0.912553	1.05079
Glyma01g08600	133.735	249.127	290.019	295.348
Glyma01g08610	4.56277	21.0159	5.84847	23.5373
Glyma01g08621	13.6603	25.3434	11.7686	19.1636
Glyma01g08631	0.974745	4.27951	0	0
Glyma01g08640	0	0	3.15238	0
Glyma01g08650	0	0	0	0
Glyma01g08690	0	0	0	0
Glyma01g08730	0	0	0	0
Glyma01g08745	46.0047	51.103	48.3365	29.2424
Glyma01g08760	0	0	0	0
Glyma01g08870	47.2857	45.813	42.7951	27.3766
Glyma01g08980	5.84847	8.55901	4.56277	1.05079
Glyma01g09000	3.20963	12.7757	5.25396	3.89898
Glyma01g09010	194.374	286.866	206.646	248.211
Glyma01g09040	4.20317	12.6717	10.6988	10.9506
Glyma01g09066	4.87373	7.48913	7.30043	5.25396
Glyma01g09093	0	0	0	0
Glyma01g09120	507.38	676.711	592.645	518.89
Glyma01g09160	55.692	119.894	80.2407	88.5177
Glyma01g09190	0	0	0	0
Glyma01g09205	284.587	390.573	222.768	359.681
Glyma01g09220	126.845	145.009	147.187	143.363
Glyma01g09251	0	0	0	0
Glyma01g09280	0	0	0	0
Glyma01g09290	435.44	411.561	282.663	368.454
Glyma01g09310	7486.59	10783.2	6010.28	8270.14
Glyma01g09340	0	0.974745	1.06988	0
Glyma01g09350	0	0	0	0
Glyma01g09360	9.62889	24.6389	11.5587	23.3939
Glyma01g09381	20.9887	48.3365	12.6717	39.5854
Glyma01g09400	520.143	579.973	529.589	548.444
Glyma01g09410	0	0	0	0
Glyma01g09420	305.985	391.485	324.695	311.918
Glyma01g09460	9.12553	26.2698	24.3686	13.9084
Glyma01g09481	187.041	119.894	143.363	146.009
Glyma01g09500	6.82322	6.41926	4.56277	10.5079
Glyma01g09510	0	0.912553	3.15238	0
Glyma01g09515	0.912553	0	0	1.06988
Glyma01g09520	1433.28	1125.83	1391.91	1118.79
Glyma01g09530	16.5707	37.4457	13.6883	25.219
Glyma01g09540	554.196	597.722	391.946	339.211
Glyma01g09581	7.30043	7.35555	1.94949	7.48913
Glyma01g09620	24.1682	41.914	23.5373	32.8519
Glyma01g09631	17.5454	17.118	13.6883	21.0159
Glyma01g09640	43.8649	38.3272	35.727	68.2322
Glyma01g09650	3.65021	1.05079	0	1.06988
Glyma01g09660	92.4698	142.313	128.385	124.107
Glyma01g09860	0.974745	6.41926	0	0
Glyma01g09900	20.3276	30.1143	38.8793	39.9646
Glyma01g09920	321.219	325.746	384.05	399.064
Glyma01g09948	28.3714	26.3181	87.7299	41.9774
Glyma01g09976	109.171	110.197	161.522	142.908
Glyma01g10004	2.13975	0.912553	1.05079	0
Glyma01g10032	0	0	0	1.06988
Glyma01g10060	32.5746	68.2322	32.0963	30.1143
Glyma01g10070	0	0	0	0
Glyma01g10081	12323.9	9472.3	19075	14847.3
Glyma01g10090	0.912553	0	0	1.06988
Glyma01g10100	87.2158	130.616	109.127	93.0804
Glyma01g10121	17.5454	37.4457	23.7264	27.3206
Glyma01g10141	3.20963	6.38787	1.05079	2.92424
Glyma01g10160	62.0536	84.0634	80.9039	97.3587
Glyma01g10183	0	0.974745	2.13975	0
Glyma01g10206	36.0656	75.9612	24.6389	47.2857
Glyma01g10231	0	0	0	0
Glyma01g10254	3.65021	7.35555	1.94949	5.34938
Glyma01g10278	61.9968	64.3332	53.4938	58.4034
Glyma01g10302	11.6969	35.3059	6.38787	21.0159
Glyma01g10326	12.8385	22.8138	9.45714	10.7222
Glyma01g10350	76.6545	77.7587	110.146	87.7299
Glyma01g10371	4.20317	12.6717	5.34938	7.30043
Glyma01g10390	56.5352	68.4721	58.4034	71.4539
Glyma01g10600	1.06988	1.82511	10.5079	7.79796
Glyma01g10610	170.647	233.276	174.479	269.609
Glyma01g10730	43.0825	30.2171	13.9084	32.8519
Glyma01g10850	90.6513	124.106	105.856	98.7745
Glyma01g10880	71.6817	51.103	80.9111	64.3332
Glyma01g10900	14.6009	18.9143	13.6464	9.62889
Glyma01g11110	3.15238	2.92424	2.13975	0.912553
Glyma01g11130	15.5959	6.41926	6.38787	8.40634
Glyma01g11180	136.944	87.6051	180.736	92.6008
Glyma01g11390	274.679	221.717	346.035	280.308
Glyma01g11473	0	0	0	0
Glyma01g11556	0.974745	1.06988	0	0
Glyma01g11640	740.354	309.356	1171.63	540.009
Glyma01g11755	0	0	0	0
Glyma01g11870	5107.9	2852.1	7041.93	2769.6
Glyma01g12310	0.974745	6.41926	0.912553	1.05079
Glyma01g12340	879.438	1020.23	771.282	964.998
Glyma01g12740	295.667	333.101	294.373	320.963
Glyma01g12840	5.25396	7.79796	7.48913	7.30043
Glyma01g12940	18.5202	19.2578	18.2511	17.8635
Glyma01g12955	0	1.82511	1.05079	0.974745
Glyma01g12970	17.3385	24.1682	11.6969	25.677
Glyma01g13170	1773.74	1143.38	2117.29	1186.32
Glyma01g13390	1.94949	2.13975	0.912553	3.15238
Glyma01g13400	9.62889	10.0381	15.7619	14.6212
Glyma01g13410	4.56277	4.20317	2.92424	2.13975
Glyma01g13532	37.8285	39.9646	29.9565	32.8519
Glyma01g13654	507.842	660.114	405.174	534.854
Glyma01g13777	19.2578	27.3766	21.0159	16.5707
Glyma01g13900	2.73766	8.40634	0.974745	4.27951
Glyma01g13930	72.5047	111.121	43.8649	62.0536
Glyma01g13945	158.883	218.255	82.1298	150.263
Glyma01g13960	2.13975	3.65021	0	2.92424
Glyma01g14160	14.6009	9.45714	9.74745	16.0481
Glyma01g14266	0	0	0	0
Glyma01g14373	421.09	492.143	262.815	416.114
Glyma01g14480	670.812	455.364	585.292	447.408
Glyma01g14500	0	0	0	0
Glyma01g14700	8.40634	8.77271	2.13975	10.9506
Glyma01g14733	33.1413	64.1926	13.6883	32.5746
Glyma01g14766	0	0.912553	0	1.94949
Glyma01g14800	245.477	322.593	223.217	304.915
Glyma01g14905	3.15238	5.84847	0	4.56277
Glyma01g15010	8.77271	22.4674	16.426	25.219
Glyma01g15134	18.1879	18.2511	16.8127	29.2424
Glyma01g15258	3.65021	2.10159	0	4.27951
Glyma01g15382	2.10159	4.87373	6.41926	0.912553
Glyma01g15506	349.934	314.544	520.155	404.555
Glyma01g15630	8.55901	5.47532	5.25396	8.77271
Glyma01g15687	8.21298	21.0159	6.82322	6.41926
Glyma01g15744	0	0	0	0.912553
Glyma01g15802	0.974745	19.2578	0	2.10159
Glyma01g15860	0	3.65021	3.15238	2.92424
Glyma01g15883	0.912553	0	0	0
Glyma01g15906	7.35555	6.82322	13.9084	8.21298
Glyma01g15930	305.095	286.727	518.33	386.692
Glyma01g16140	0	0.912553	1.05079	0
Glyma01g16250	0	0	0	0
Glyma01g16360	6.30476	9.74745	13.9084	5.47532
Glyma01g16370	370.403	554.196	356.808	492.822
Glyma01g16375	235.373	195.286	266.901	292.424
Glyma01g16380	704.491	784.942	864.599	788.499
Glyma01g16526	334.152	381.125	324.173	302.968
Glyma01g16673	0	0	0	0
Glyma01g16820	272.818	278.329	228.022	281.701
Glyma01g17030	19.1636	31.5238	17.5454	20.3276
Glyma01g17230	153.416	177.404	169.04	144.183
Glyma01g17240	31.1918	26.7469	35.5896	17.8635
Glyma01g17271	2.13975	5.47532	0	0.974745
Glyma01g17300	28.2891	32.5746	84.8028	52.4239
Glyma01g17330	0	0	0	0
Glyma01g17350	63.3584	81.3106	85.78	97.7237
Glyma01g17426	0	0	0	0
Glyma01g17503	0	1.05079	0	0
Glyma01g17580	10.5079	10.7222	2.13975	31.9394
Glyma01g17590	0	0	0	0
Glyma01g17820	2125.84	1133.39	2525.06	1319.8
Glyma01g17850	292.93	381.438	565.352	488.933
Glyma01g17870	385.641	415.241	457.907	417.949
Glyma01g17880	0	0	0	0
Glyma01g18040	318.823	350.42	399.301	357.731
Glyma01g18200	1.82511	7.35555	1.94949	5.34938
Glyma01g18360	4.20317	3.89898	0	4.56277
Glyma01g18520	0	0	0	0
Glyma01g18606	1.06988	2.73766	1.05079	0
Glyma01g18693	0	0	0	0
Glyma01g18780	1181.09	1032.26	957.539	1066.77
Glyma01g18885	0	0	0	0
Glyma01g18990	0	0	0	0
Glyma01g19200	128.67	174.432	129.641	186.158
Glyma01g19420	100.876	76.0301	81.3106	87.6051
Glyma01g19820	22.4191	125.176	46.5402	85.1142
Glyma01g20030	249.281	245.477	205.955	311.918
Glyma01g20130	0	0	0	0
Glyma01g20230	190.194	222.242	119.826	194.374
Glyma01g20306	0	0	0	0
Glyma01g20383	628.017	500.992	654.644	587.771
Glyma01g20460	2195.6	4305.1	2576.25	2928.25
Glyma01g20565	3.15238	2.92424	4.27951	6.38787
Glyma01g20670	793.443	1043.13	617.799	947.815
Glyma01g20700	928.653	988.295	1669.71	1034.2
Glyma01g20710	19.1636	24.1682	16.5707	13.9084
Glyma01g20720	74.6063	84.8028	86.66	104.031
Glyma01g20740	8.77271	17.118	1.82511	10.5079
Glyma01g20751	0	0	0	0
Glyma01g20760	826.773	1156.92	809.039	984.286
Glyma01g20775	863.752	785.645	977.867	729.13
Glyma01g20790	43.8635	54.5637	56.5783	78.8095
Glyma01g20800	10.6988	5.47532	5.25396	2.92424
Glyma01g20811	189.811	229.073	226.141	265.329
Glyma01g20820	0	0	0	0
Glyma01g20860	93.5755	134.804	252.777	243.784
Glyma01g20870	92.0094	86.6926	39.9301	82.8533
Glyma01g20885	0.912553	0	0.974745	0
Glyma01g20900	0	0.974745	0	0
Glyma01g20910	0.974745	8.55901	3.65021	2.10159
Glyma01g20920	19.2578	27.3766	15.7619	30.2171
Glyma01g20935	0	1.05079	0	0
Glyma01g20950	15.7619	15.5959	13.9084	15.5134
Glyma01g20970	1.94949	2.13975	0	3.15238
Glyma01g20980	0	0	0	0
Glyma01g20986	27.3766	81.9619	41.914	118.756
Glyma01g20993	1.05079	0.974745	0	0
Glyma01g21000	30.2171	37.4457	29.2017	32.5746
Glyma01g21120	0	3.65021	0	1.94949
Glyma01g21241	9.12553	14.7111	6.82322	12.8385
Glyma01g21360	216.463	246.611	282.447	230.876
Glyma01g21480	143.288	198.997	123.195	180.736
Glyma01g21500	218.255	195.286	300.527	243.686
Glyma01g21510	11.8632	17.8635	9.74745	19.2578
Glyma01g21521	0	0	0	0
Glyma01g21530	318.742	383.016	160.609	323.644
Glyma01g21540	39.5854	35.5896	46.2349	47.7625
Glyma01g21570	29.2017	45.1841	36.0656	71.6817
Glyma01g21575	6.30476	4.87373	7.48913	2.73766
Glyma01g21580	1.94949	1.06988	1.82511	7.35555
Glyma01g21590	1.06988	0.912553	1.05079	3.89898
Glyma01g21620	20.0762	57.7936	39.9646	40.6553
Glyma01g21630	1.05079	0.974745	0	0.912553
Glyma01g21660	229.065	314.544	145.096	326.797
Glyma01g21680	86.66	90.3428	114.536	97.4745
Glyma01g21707	126.845	225.92	116.969	154.062
Glyma01g21734	0	0	0	0
Glyma01g21762	0	0	0	0
Glyma01g21790	0	3.65021	0	2.92424
Glyma01g21831	69.354	110.333	58.4847	83.4503
Glyma01g21870	6.30476	1.94949	1.06988	1.82511
Glyma01g21900	29.2424	38.5155	12.7757	29.4222
Glyma01g22120	0	0	1.05079	0
Glyma01g22131	23.7264	42.0317	31.1918	34.236
Glyma01g22140	21.0159	28.2676	16.0481	26.464
Glyma01g22160	9.74745	28.8867	24.6389	24.1682
Glyma01g22170	1028.15	679.852	1020.32	783.695
Glyma01g22180	98.5557	184.94	46.7878	109.127
Glyma01g22195	13.6603	22.4191	26.7469	18.2511
Glyma01g22210	27.2929	50.2842	34.677	42.0317
Glyma01g22260	89.8696	45.6277	58.8444	58.4847
Glyma01g22333	20.9887	15.7619	10.7222	12.8385
Glyma01g22406	197.549	231.015	247.141	221.75
Glyma01g22480	126.717	121.966	165.172	146.06
Glyma01g22490	1312.74	692.628	1147.47	755.428
Glyma01g22501	4.56277	4.20317	4.87373	7.48913
Glyma01g22510	101.927	147.187	65.2625	118.632
Glyma01g22530	1.94949	25.677	3.65021	27.3206
Glyma01g22542	101.638	114.069	138.705	133.54
Glyma01g22554	73.0043	162.873	111.121	112.337
Glyma01g22567	11.5587	21.4444	17.118	11.8632
Glyma01g22580	227.116	316.683	241.827	285.816
Glyma01g22600	645.135	492.779	658.847	519.539
Glyma01g22610	3.65021	4.20317	0.974745	4.27951
Glyma01g22620	4066.57	3618.25	6656.77	3407.47
Glyma01g22630	561.453	545.637	463.577	507.533
Glyma01g22641	42.7951	34.677	48.3365	46.7878
Glyma01g22650	16.426	33.6254	13.6464	38.5155
Glyma01g22670	0	0	0	0
Glyma01g22680	756.402	1089.13	739.168	1023.47
Glyma01g22710	118.756	176.123	79.8603	130.616
Glyma01g22720	63.8787	66.2	52.6362	82.3805
Glyma01g22730	1.05079	14.6212	2.13975	20.0762
Glyma01g22751	0	0	0	0
Glyma01g22770	55.6336	16.426	59.8952	30.2171
Glyma01g22800	0	1.05079	0	0
Glyma01g22830	23.1174	21.4444	39.5854	26.464
Glyma01g22840	153.035	163.691	172.473	177.584
Glyma01g22850	9.62889	3.65021	10.5079	11.6969
Glyma01g22861	5.47532	14.7111	10.7222	12.8385
Glyma01g22871	13.6603	3.89898	11.7686	6.38787
Glyma01g22880	31.1918	29.9565	23.7264	19.9651
Glyma01g22910	0	3.65021	0	0.974745
Glyma01g22927	30.1143	31.5238	32.1666	35.3059
Glyma01g22944	1.05079	1.94949	2.13975	1.82511
Glyma01g22962	17.5454	33.1662	17.3385	25.219
Glyma01g22980	1.06988	0	0	0
Glyma01g22990	9.12553	26.2698	10.7222	14.9783
Glyma01g23015	69.3523	64.3332	64.1926	60.2285
Glyma01g23040	23.3939	83.4503	17.3385	244.835
Glyma01g23056	371.247	439.851	329.949	365.529
Glyma01g23072	0.912553	2.10159	0.974745	1.06988
Glyma01g23089	2.10159	7.79796	5.34938	6.38787
Glyma01g23106	51.6615	64.1926	19.1636	67.2507
Glyma01g23123	16.0481	20.9887	2.10159	13.6464
Glyma01g23140	41.0649	61.9968	30.2171	63.1227
Glyma01g23150	215.413	206.646	242.862	207.15
Glyma01g23180	69.2069	84.5202	99.4683	69.3523
Glyma01g23196	178.669	122.282	114.536	110.146
Glyma01g23213	0	1.05079	0	0
Glyma01g23230	201.752	124.767	194.717	104.031
Glyma01g23250	12.6717	38.5155	18.2511	22.0667
Glyma01g23300	47.0746	64.7913	38.8793	47.7625
Glyma01g23342	2.73766	3.15238	2.92424	5.34938
Glyma01g23384	24.1682	31.1918	38.5155	23.7264
Glyma01g23427	193	365.898	139.621	294.222
Glyma01g23470	0	0.912553	0	0
Glyma01g23534	0.912553	1.05079	0	0
Glyma01g23598	598.952	1024.46	601.27	680.765
Glyma01g23662	1.94949	5.34938	2.73766	2.10159
Glyma01g23726	335.941	313.006	311.035	331.413
Glyma01g23790	0.912553	1.05079	0.974745	2.13975
Glyma01g23820	237.479	244.661	178.669	165.172
Glyma01g23830	165.707	202.207	167.91	189.143
Glyma01g23840	39.5854	35.5896	56.7428	33.1413
Glyma01g23870	128.67	171.279	155.959	217.185
Glyma01g24100	1638.19	1862.74	1908.66	1761.23
Glyma01g24115	0	0	0	0
Glyma01g24130	113.407	96.7306	111.384	129.641
Glyma01g24136	0.912553	5.25396	4.87373	5.34938
Glyma01g24143	0	0	0	0
Glyma01g24150	36.0656	105.918	41.0649	91.419
Glyma01g24160	3.20963	0	0	1.94949
Glyma01g24360	1251.11	1834.68	1736.02	2451.09
Glyma01g24383	2.10159	6.82322	3.20963	2.73766
Glyma01g24406	86.7523	67.4022	80.3047	101.927
Glyma01g24430	82.3805	104.944	89.3174	102.348
Glyma01g24455	11.8632	17.8635	3.89898	11.7686
Glyma01g24480	3.15238	2.92424	4.27951	0.912553
Glyma01g24495	3.89898	7.48913	5.47532	4.20317
Glyma01g24510	166.901	184.336	117.689	129.641
Glyma01g24515	0	0	0	0
Glyma01g24520	391.946	425.964	488.933	383.272
Glyma01g24530	7.79796	16.0481	4.56277	6.30476
Glyma01g24536	2.13975	3.65021	0	5.84847
Glyma01g24543	49.2779	51.4889	34.1161	24.6072
Glyma01g24550	256.393	248.56	280.308	261.903
Glyma01g24570	182.277	185.089	172.473	168.127
Glyma01g24580	0	0	0	0
Glyma01g24601	148.746	219.616	187.151	241.792
Glyma01g24620	4.20317	7.79796	0	1.82511
Glyma01g24650	630.66	983.216	501.904	859.549
Glyma01g24670	31.0264	54.7532	35.727	50.6867
Glyma01g24680	25.5515	44.1333	33.1413	54.5637
Glyma01g24710	2.10159	0.974745	3.20963	0.912553
Glyma01g24715	8.77271	5.34938	3.65021	4.20317
Glyma01g24720	59.9131	80.3047	53.5904	58.4847
Glyma01g24735	20.0762	37.8285	20.4696	41.7252
Glyma01g24750	0	2.92424	2.13975	0.912553
Glyma01g24771	0	0	0	0
Glyma01g24790	44.9348	54.7532	44.1333	59.4595
Glyma01g24801	0	0	0	0
Glyma01g24811	6.30476	5.84847	11.7686	9.12553
Glyma01g24820	0	0	0.912553	0
Glyma01g24835	28.8867	31.0268	35.727	27.2929
Glyma01g24850	0	0	0	0
Glyma01g24870	10.5079	10.7222	14.9783	9.12553
Glyma01g24880	2.92424	12.8385	4.56277	7.35555
Glyma01g24900	164.761	183.423	211.209	211.52
Glyma01g24915	0	0	0.974745	0
Glyma01g24931	487.568	592.645	564.895	504.642
Glyma01g24945	6.82322	18.1879	10.0381	24.1682
Glyma01g24960	3.20963	2.73766	2.10159	3.89898
Glyma01g24975	37.4147	38.8793	36.0656	53.4938
Glyma01g24990	64.0984	57.51	74.8913	73.9168
Glyma01g25000	5.84847	1.06988	1.82511	2.10159
Glyma01g25010	53.4938	72.0917	68.3015	68.2322
Glyma01g25040	191.636	282.663	203.722	280.308
Glyma01g25116	58.8444	135.49	38.5155	62.0536
Glyma01g25193	494.196	480.374	547.532	559.022
Glyma01g25270	723.236	1274.84	847.99	1216.48
Glyma01g25690	779.32	633.628	1084.89	820.595
Glyma01g25710	15.7619	25.3434	20.3276	14.6009
Glyma01g25734	0	0	0	0
Glyma01g25758	0	0	0	0
Glyma01g25782	83.0423	182.838	27.2929	134.804
Glyma01g25806	4.20317	7.79796	2.13975	2.73766
Glyma01g25830	161.808	102.708	186.161	232.225
Glyma01g25861	354.129	453.539	255.343	330.439
Glyma01g25890	12.7757	5.25396	88.7018	41.7252
Glyma01g25903	0	0	0	0
Glyma01g25916	0	0	0.912553	0
Glyma01g25930	0	1.82511	0	0
Glyma01g25940	842.287	1163.23	737.882	1068.81
Glyma01g25960	1.05079	0.974745	0	0.912553
Glyma01g25980	6.82322	4.27951	3.65021	2.10159
Glyma01g26010	27.8168	35.5896	24.1682	25.3434
Glyma01g26220	104.031	225.92	108.197	197.927
Glyma01g26230	466.552	1024.46	485.724	877.876
Glyma01g26300	226.141	349.85	212.625	280.562
Glyma01g26310	3.20963	4.56277	9.45714	2.92424
Glyma01g26325	15.5134	16.8127	7.79796	9.62889
Glyma01g26340	27.3206	37.0403	18.1879	52.9281
Glyma01g26350	429.863	553.126	380.535	445.536
Glyma01g26360	23.5373	37.4147	18.9143	35.0908
Glyma01g26570	5.47532	12.6095	7.79796	6.41926
Glyma01g26580	191.244	749.579	190.438	643.35
Glyma01g26590	28.2676	42.7951	16.426	24.1682
Glyma01g26600	211.836	188.899	303.679	242.712
Glyma01g26606	123.195	36.7778	112.096	96.2889
Glyma01g26613	0	0	0	0
Glyma01g26620	236.863	221.464	268.291	220.667
Glyma01g26650	111.267	83.9549	117.689	126.717
Glyma01g26670	52.9281	40.9809	45.813	87.7299
Glyma01g26681	1.05079	0.974745	0	0
Glyma01g26690	198.848	523.169	195.286	556.92
Glyma01g26700	79.1708	148.746	137.654	252.459
Glyma01g26750	0.912553	4.20317	1.94949	2.13975
Glyma01g26766	1.05079	20.4696	2.13975	10.0381
Glyma01g26783	0	0	0	0
Glyma01g26800	0	0	0	0
Glyma01g26813	29.2017	76.7079	19.4949	49.2143
Glyma01g26826	7.35555	10.7222	28.8867	15.5134
Glyma01g26840	104.298	156.202	59.316	125.044
Glyma01g26860	21.3975	18.2511	3.15238	11.6969
Glyma01g26900	12.7757	16.8127	1.94949	11.7686
Glyma01g26915	0	0	0	0
Glyma01g26930	998.139	1094.48	860.538	978.288
Glyma01g26940	131.595	193.461	153.416	166.681
Glyma01g26950	2908.31	4515.26	1774.04	3924.31
Glyma01g26961	0	0	0	0
Glyma01g26970	205.671	298.495	383.272	328.898
Glyma01g26981	28.8867	34.677	45.1841	41.914
Glyma01g26990	1365.18	1648.69	1247.67	1527.78
Glyma01g27005	11.5587	11.6969	16.0481	19.1636
Glyma01g27020	1.94949	6.41926	5.47532	6.30476
Glyma01g27040	35.3059	81.2172	59.8952	23.3939
Glyma01g27060	238.176	318.39	216.393	307.054
Glyma01g27110	0	0	0	0
Glyma01g27120	26.3181	64.1926	26.464	58.8444
Glyma01g27130	21.3975	32.8519	24.1682	36.0656
Glyma01g27145	2.73766	8.40634	0.974745	4.27951
Glyma01g27160	40.9809	52.6362	43.8649	39.2398
Glyma01g27170	125.742	140.154	93.0804	116.638
Glyma01g27200	435.44	430.725	417.165	434.736
Glyma01g27215	25.5515	33.6254	28.2676	31.0264
Glyma01g27230	15.7619	36.0656	10.6988	20.0762
Glyma01g27240	681.347	952.19	618.711	797.552
Glyma01g27250	656.904	743.731	504.381	668.675
Glyma01g27260	0	0	0	0
Glyma01g27280	61.9968	63.3584	66.3323	70.2666
Glyma01g27291	21.4444	28.8867	12.7757	25.219
Glyma01g27301	17.118	9.12553	21.0159	22.4191
Glyma01g27310	2.73766	5.25396	5.84847	4.27951
Glyma01g27360	39.9301	97.4745	36.3758	74.8294
Glyma01g27385	1.94949	3.20963	4.56277	3.15238
Glyma01g27410	16.0481	17.3385	23.1174	16.5707
Glyma01g27440	5.47532	6.30476	6.82322	1.06988
Glyma01g27455	11.5587	11.6969	7.48913	10.9506
Glyma01g27470	0	0	0	0
Glyma01g27490	7.48913	6.38787	3.15238	4.87373
Glyma01g27710	30.1143	77.7587	41.914	47.0746
Glyma01g27720	23.1174	19.4949	9.62889	17.3385
Glyma01g27765	15.5959	17.118	17.3385	23.1174
Glyma01g27810	43.8649	52.9281	59.8952	72.1311
Glyma01g27840	650.65	794.399	765.175	761.752
Glyma01g27860	15.7619	20.4696	18.1879	20.9887
Glyma01g27890	13.6464	21.3975	10.9506	24.1682
Glyma01g27900	80.2407	187.986	110.333	188.126
Glyma01g27910	1.82511	11.5587	6.82322	10.6988
Glyma01g27941	2.10159	0	2.13975	1.82511
Glyma01g27970	121.843	268.539	72.0917	133.451
Glyma01g28026	0	0	0	0
Glyma01g28082	0	0	0	0
Glyma01g28139	0	0	0	0
Glyma01g28196	0	0	0	0
Glyma01g28253	103.778	198.937	32.5746	203.722
Glyma01g28310	19.1636	88.2666	25.3434	60.9829
Glyma01g28353	3935.22	3348.25	4644.33	2816.14
Glyma01g28396	14.6212	19.2578	17.3385	15.7619
Glyma01g28440	3.20963	11.8632	6.30476	13.6464
Glyma01g28460	10.9506	26.2698	14.6212	16.0481
Glyma01g28480	1.05079	0	0	0
Glyma01g28491	35.0908	57.7733	33.7645	33.6254
Glyma01g28500	2267.07	1262.06	2023.83	1675.59
Glyma01g28511	1.82511	2.10159	0	3.20963
Glyma01g28520	161.822	100.399	173.32	113.157
Glyma01g28550	0	0	0	0
Glyma01g28626	0	0	0	0
Glyma01g28703	8.21298	4.20317	8.77271	10.6988
Glyma01g28780	1.05079	2.92424	1.06988	4.56277
Glyma01g28800	0	0	0	0
Glyma01g28805	0	0	0	0
Glyma01g28810	19781.4	14985.4	31344.9	20039.9
Glyma01g28820	1122.25	1116.08	1211.1	1064.04
Glyma01g28830	372.353	325.242	316.656	342.559
Glyma01g28841	0	0	0	0
Glyma01g28850	6.38787	3.15238	0.974745	3.20963
Glyma01g28865	0	0	5.34938	1.82511
Glyma01g28880	0.974745	2.13975	0	0
Glyma01g28890	16.0481	28.2891	15.7619	10.7222
Glyma01g28936	3.65021	4.20317	11.6969	5.34938
Glyma01g28983	3.15238	3.89898	1.06988	1.82511
Glyma01g29030	7.79796	4.27951	2.73766	7.35555
Glyma01g29070	18.1879	30.1143	13.6603	20.4696
Glyma01g29091	2.73766	4.20317	2.92424	7.48913
Glyma01g29110	1.05079	1.94949	2.13975	0.912553
Glyma01g29131	0	0	0	0
Glyma01g29150	258.91	386.923	246.936	352.858
Glyma01g29171	4.56277	14.7111	4.87373	12.8385
Glyma01g29190	1.05079	0.974745	0	0.912553
Glyma01g29220	103.323	60.9829	95.8181	81.9619
Glyma01g29230	0	0.912553	2.10159	2.92424
Glyma01g29255	23.7264	46.2349	27.2929	55.6336
Glyma01g29280	215.413	254.408	225.744	221.75
Glyma01g29305	43.8635	117.686	43.8026	66.2
Glyma01g29330	379.806	407.911	513.838	507.842
Glyma01g29346	41.0649	131.349	58.4847	80.2407
Glyma01g29362	360.422	334.338	472.885	438.938
Glyma01g29378	424.014	622.668	517.418	656.746
Glyma01g29394	53.4938	70.2666	61.9968	57.51
Glyma01g29410	41.0649	136.603	62.3837	92.0094
Glyma01g29420	734.504	1018.61	615.179	815.823
Glyma01g29440	174.479	209.696	87.6051	226.971
Glyma01g29470	419.391	389.66	356.219	393.797
Glyma01g29480	0	0	0	0
Glyma01g29495	2.10159	2.92424	0	3.65021
Glyma01g29511	3.89898	1.06988	2.73766	3.15238
Glyma01g29525	0	0	0	0
Glyma01g29540	598.635	592.647	461.054	557.406
Glyma01g29570	0	2.92424	0	0
Glyma01g29580	0	3.20963	0	0
Glyma01g29600	699.699	597.722	716.641	528.312
Glyma01g29615	0	2.10159	0	0
Glyma01g29630	2029.08	1891.98	2601.94	1729.29
Glyma01g29643	0	1.06988	0	0
Glyma01g29656	34.236	27.3766	33.6254	44.8383
Glyma01g29670	2.73766	3.15238	0	7.48913
Glyma01g29715	11.5587	18.5202	16.0481	14.6009
Glyma01g29760	1.94949	2.13975	0	1.05079
Glyma01g29816	5.34938	7.30043	3.15238	0
Glyma01g29873	0	3.15238	0	0
Glyma01g29930	8.40634	16.5707	13.9084	14.6009
Glyma01g29950	173.505	387.295	195.286	315.238
Glyma01g29970	0	0	0	0
Glyma01g30000	0	0	0	0
Glyma01g30010	0	0	0	0
Glyma01g30020	0	0	0	0
Glyma01g30030	0	0	0	0
Glyma01g30040	0	0	0	0
Glyma01g30060	18.9143	27.2929	9.62889	18.2511
Glyma01g30080	10.7222	10.6988	10.0381	13.6603
Glyma01g30300	114.477	152.396	113.486	152.06
Glyma01g30320	594.072	788.095	601.418	753.193
Glyma01g30335	131.349	112.096	125.176	88.5177
Glyma01g30350	2372.53	1970.71	2739.48	1937.66
Glyma01g30370	0	0	0	0
Glyma01g30390	36.5021	26.2698	60.4342	51.3541
Glyma01g30400	602.104	631.635	557.406	598.635
Glyma01g30431	35.0908	119.826	12.7757	40.9809
Glyma01g30460	42.7951	65.7038	61.9968	44.8383
Glyma01g30485	124.107	264.8	188.126	179.739
Glyma01g30511	10.5079	4.87373	12.8385	4.56277
Glyma01g30535	0	0	0	0
Glyma01g30560	1.06988	1.82511	0	0
Glyma01g30610	18.2511	28.3714	33.1413	28.8867
Glyma01g30626	23.1174	120.868	12.8385	13.6883
Glyma01g30643	1.94949	6.41926	0	1.05079
Glyma01g30660	0	0	0	0
Glyma01g30670	0.912553	1.05079	0.974745	0
Glyma01g30900	4.20317	5.84847	1.06988	3.65021
Glyma01g30910	269.03	344.5	291.104	294.222
Glyma01g30920	0	0	1.05079	5.84847
Glyma01g30982	1.82511	0	4.87373	1.06988
Glyma01g31044	6.30476	2.92424	9.62889	10.9506
Glyma01g31107	0.974745	4.27951	4.56277	6.30476
Glyma01g31170	89.8696	125.02	102.978	109.171
Glyma01g31180	10.9506	18.9143	9.74745	20.3276
Glyma01g31230	12.6095	16.5707	9.62889	7.30043
Glyma01g31260	674.524	771.381	502.817	639.933
Glyma01g31270	1149.05	1210.05	856.396	1242.8
Glyma01g31275	0	0	0	0
Glyma01g31280	0	0	0	0
Glyma01g31300	113.07	198.997	105.856	166.025
Glyma01g31311	274.958	302.968	308.933	285.6
Glyma01g31320	42.89	48.3365	50.6867	58.8432
Glyma01g31341	3.15238	3.89898	6.41926	1.82511
Glyma01g31360	620.913	794.918	497.341	794.399
Glyma01g31370	78.101	117.719	71.4539	107.222
Glyma01g31425	94.9055	108.232	91.626	127.315
Glyma01g31480	15.7619	28.2676	17.118	20.9887
Glyma01g31520	1.94949	5.34938	5.47532	7.35555
Glyma01g31550	3.20963	10.9506	0	4.87373
Glyma01g31570	154.221	158.67	155.959	191.508
Glyma01g31581	0	0	0	0
Glyma01g31590	870.447	1471.08	480.003	1049.74
Glyma01g31600	360.548	270.116	353.066	292.424
Glyma01g31610	676.202	725.047	703.766	717.887
Glyma01g31630	10.5079	30.2171	35.3059	22.8138
Glyma01g31636	0	0	0	0
Glyma01g31643	0	0	0	0
Glyma01g31650	0	0	0	0
Glyma01g31660	0	0	0	0
Glyma01g31670	2.92424	2.13975	0.912553	1.05079
Glyma01g31691	18.1879	49.2779	8.40634	12.6717
Glyma01g31711	0	0	0	0
Glyma01g31730	0	0	0	0
Glyma01g31750	0	7.48913	0	2.10159
Glyma01g31760	0	0	0	0
Glyma01g31780	12.7757	23.1174	20.4696	29.9565
Glyma01g31801	3.15238	9.74745	2.13975	3.65021
Glyma01g31820	20.4696	20.3276	15.5134	18.9143
Glyma01g31830	151.922	249.127	180.736	252.459
Glyma01g31840	216.275	390.895	109.171	281.377
Glyma01g31850	2.10159	7.79796	6.41926	17.3385
Glyma01g31860	0.974745	2.13975	0.912553	2.10159
Glyma01g31890	218.255	202.587	207.006	228.09
Glyma01g31900	107.681	79.8603	117.944	99.4985
Glyma01g31910	1.05079	1.94949	0	0
Glyma01g31921	4.87373	6.41926	5.47532	4.20317
Glyma01g31930	69.542	129.583	81.9619	110.146
Glyma01g31940	3.65021	4.20317	2.92424	2.13975
Glyma01g31961	1.05079	0.974745	1.06988	1.82511
Glyma01g31980	0.974745	5.34938	3.65021	4.20317
Glyma01g31990	162.621	173.385	153.416	186.176
Glyma01g32000	281.066	562.174	280.727	372.317
Glyma01g32010	11.5587	9.74745	3.20963	7.30043
Glyma01g32020	1.94949	5.34938	0.912553	0
Glyma01g32031	0	0	0	0
Glyma01g32040	0	1.05079	0.974745	0
Glyma01g32070	0	2.92424	3.20963	5.47532
Glyma01g32081	0.974745	2.13975	0	1.05079
Glyma01g32090	96.2889	94.9055	153.416	98.4493
Glyma01g32103	0.912553	2.10159	2.92424	4.27951
Glyma01g32116	12.6095	10.7222	11.7686	16.426
Glyma01g32130	1551.79	813.106	1613.39	1467.96
Glyma01g32140	18.1879	21.9013	22.0667	19.4949
Glyma01g32160	3.65021	4.20317	4.87373	7.48913
Glyma01g32190	0	0	0	0
Glyma01g32211	0	0	0	0
Glyma01g32230	39.5854	70.2666	15.7619	48.7373
Glyma01g32270	2.73766	0	0	1.06988
Glyma01g32291	21.0159	31.1918	28.8867	29.2017
Glyma01g32310	0	0	0	0
Glyma01g32340	0	0	0	0
Glyma01g32360	0	0	0	1.06988
Glyma01g32370	21.0159	53.611	73.8215	43.8026
Glyma01g32380	248.56	396.924	164.26	332.051
Glyma01g32390	4.27951	21.9013	7.35555	38.0151
Glyma01g32400	236.351	432.927	284.626	341.291
Glyma01g32415	0	0	0	0
Glyma01g32430	23.3939	19.2578	11.8632	27.3206
Glyma01g32440	28.8867	35.5896	59.8952	45.813
Glyma01g32450	4.56277	5.25396	9.74745	8.55901
Glyma01g32460	0	0	0	0
Glyma01g32480	0	0	0	0
Glyma01g32680	80.2407	59.316	55.692	66.2827
Glyma01g32690	252.777	377.235	326.54	339.151
Glyma01g32750	2171.99	8126.45	6272.68	6872.44
Glyma01g32760	122.818	1082.71	137.796	896.326
Glyma01g32775	88.7997	84.8674	29.4222	66.2827
Glyma01g32790	198.937	260.597	218.343	203.276
Glyma01g32800	18.9143	11.6969	37.4457	27.3766
Glyma01g32810	237.838	254.631	290.192	246.936
Glyma01g32825	0	0	0	0
Glyma01g32841	4.56277	8.40634	2.92424	8.55901
Glyma01g32855	56.7428	160.833	73.8215	99.4683
Glyma01g32870	505.893	652.625	494.604	657.796
Glyma01g32881	9.62889	3.65021	5.25396	5.84847
Glyma01g32890	18.2511	15.7619	45.813	26.7469
Glyma01g32900	1.05079	4.87373	0	0
Glyma01g32920	5.84847	11.7686	5.47532	12.6095
Glyma01g32940	3.20963	2.73766	0	2.92424
Glyma01g32961	0	0	0	0
Glyma01g32981	5.25396	7.79796	8.55901	7.30043
Glyma01g33000	19.4949	12.8385	14.6009	22.0667
Glyma01g33017	282.447	260.99	263.749	275.853
Glyma01g33034	0	0	0	0
Glyma01g33052	2.10159	0.974745	0	0.912553
Glyma01g33070	0	1.06988	0	2.10159
Glyma01g33080	0	0	0	0
Glyma01g33097	0	0	0	0
Glyma01g33114	1.05079	0.974745	0	0
Glyma01g33132	0.974745	1.06988	0	0
Glyma01g33150	1.06988	0	0	0
Glyma01g33160	3.65021	12.6095	6.82322	11.7686
Glyma01g33170	8.40634	3.89898	5.34938	1.82511
Glyma01g33181	0	0	0.912553	0
Glyma01g33191	0	0	0	0
Glyma01g33200	226.313	284.765	282.676	251.421
Glyma01g33220	253.241	256.358	219.325	292.017
Glyma01g33240	700.842	1009.96	538.406	797.552
Glyma01g33270	341.291	404.261	445.536	374.302
Glyma01g33281	13.6883	15.7619	10.7222	19.2578
Glyma01g33290	337.305	404.519	293.146	316.656
Glyma01g33300	0	1.06988	0.912553	2.10159
Glyma01g33313	0	0	0	0
Glyma01g33326	2.73766	4.20317	3.89898	7.48913
Glyma01g33340	90.3682	100.399	48.1444	95.8181
Glyma01g33350	0	1.06988	0.912553	0
Glyma01g33370	449.348	432.55	321.543	721.311
Glyma01g33380	145.096	243.784	124.767	201.137
Glyma01g33420	2.10159	9.74745	5.34938	9.12553
Glyma01g33430	4.87373	12.8385	0	6.30476
Glyma01g33440	2.13975	0.912553	0	4.87373
Glyma01g33461	0	1.05079	0.974745	1.06988
Glyma01g33480	0	0	0	0.912553
Glyma01g33500	0	0	0	1.05079
Glyma01g33510	0	0.912553	1.05079	0.974745
Glyma01g33520	374.147	502.279	405.494	495.353
Glyma01g33560	0	0	0	0
Glyma01g33575	0	0	0	0
Glyma01g33590	5.34938	7.30043	3.15238	4.87373
Glyma01g33600	422.512	706.133	381.125	628.017
Glyma01g33610	370.93	413.292	397.994	360.459
Glyma01g33620	94.5503	82.3805	62.0536	79.8603
Glyma01g33635	8.55901	35.5896	5.25396	23.3939
Glyma01g33650	177.035	238.53	214.444	266.399
Glyma01g33660	1207.36	1434.82	1147.98	951.793
Glyma01g33676	154.984	201.137	134.145	177.584
Glyma01g33692	24.6072	91.2553	54.6412	76.0301
Glyma01g33708	37.4147	43.0825	58.4847	63.1227
Glyma01g33724	1999.66	2217.55	1795.25	1846.1
Glyma01g33740	19.4949	17.118	20.9887	36.7778
Glyma01g33761	171.18	214.45	150.263	193
Glyma01g33782	0	0	0	0
Glyma01g33803	408.758	946.478	249.281	489.129
Glyma01g33824	0.974745	0	0.912553	0
Glyma01g33845	341.291	386.01	358.32	369.428
Glyma01g33866	339.47	499.127	404.519	477.165
Glyma01g33888	0	0	0	0
Glyma01g33910	154.984	121.966	128.67	113.486
Glyma01g33920	3.20963	7.30043	1.05079	3.89898
Glyma01g33960	0	0	0	0
Glyma01g33986	15.7619	13.6464	21.3975	27.3766
Glyma01g34013	0	0	0	0
Glyma01g34040	0	0	0	0
Glyma01g34060	0	0	0	0
Glyma01g34111	0	0	0	0
Glyma01g34160	0	0	0	0
Glyma01g34180	0	0	0	0
Glyma01g34210	0	0	0	0
Glyma01g34223	1.05079	1.94949	0	0.912553
Glyma01g34236	36.0656	50.2842	47.4528	44.1333
Glyma01g34250	0	0	0	0
Glyma01g34260	0	0	0	0
Glyma01g34270	243.784	327.514	261.05	281.066
Glyma01g34300	184.227	846.272	374.147	224.87
Glyma01g34321	0	0	0	0
Glyma01g34340	11.8632	16.8127	9.74745	7.48913
Glyma01g34350	365.676	515.64	369.107	365.934
Glyma01g34360	29.2424	47.0746	31.9394	47.2857
Glyma01g34370	33.1662	36.5021	11.5587	34.1161
Glyma01g34380	100.381	116.638	133.54	119.826
Glyma01g34400	3.15238	1.94949	7.48913	4.56277
Glyma01g34410	463.004	671.882	259.165	664.101
Glyma01g34420	60.9829	69.354	51.4889	75.0554
Glyma01g34443	4.56277	15.7619	5.84847	3.20963
Glyma01g34466	0	3.89898	1.06988	1.82511
Glyma01g34490	0	0	0	0
Glyma01g34506	197.927	193.461	170.228	194.949
Glyma01g34523	8.21298	18.9143	14.6212	16.0481
Glyma01g34540	0	3.89898	3.20963	0.912553
Glyma01g34560	459.105	1127.65	388.748	704.031
Glyma01g34570	0	1.82511	2.10159	0.974745
Glyma01g34580	1.82511	0	0.974745	1.06988
Glyma01g34590	215.413	463.979	238.582	346.77
Glyma01g34605	0.974745	5.34938	0	5.25396
Glyma01g34620	0	2.73766	0	3.89898
Glyma01g34630	158.784	194.397	133.54	186.158
Glyma01g34650	15.7619	12.6717	12.8385	17.3385
Glyma01g34660	636.509	699.699	619.624	748.165
Glyma01g34671	32.0963	17.3385	12.6095	21.4444
Glyma01g34680	83.9549	67.2507	154.01	101.638
Glyma01g34690	286.866	241.737	247.141	279.241
Glyma01g34700	11849	15583.8	11844.9	10916.7
Glyma01g34710	0	0	0	0
Glyma01g34723	79.3921	195.447	92.6008	117.686
Glyma01g34736	107.181	141.338	121.966	130.495
Glyma01g34750	0	0	0	0
Glyma01g34760	0	0	0	0
Glyma01g34770	30.1143	31.5238	34.1161	25.677
Glyma01g34780	590.546	633.584	640.856	517.418
Glyma01g34791	0	0	0	1.05079
Glyma01g34800	88.7997	80.3047	86.165	110.146
Glyma01g34820	358.633	572.682	362.605	456.837
Glyma01g34830	11.5587	4.87373	6.41926	6.38787
Glyma01g34840	403.545	574.524	389.66	510.685
Glyma01g34890	5.34938	5.47532	11.5587	14.6212
Glyma01g34930	38.3272	42.0317	42.8888	14.9783
Glyma01g34940	262.698	231.015	250.351	230.876
Glyma01g34950	16.5707	34.236	22.8138	40.9809
Glyma01g34960	43.8649	74.8294	48.3365	68.2322
Glyma01g34971	0	0	0	0
Glyma01g34980	98.7745	122.818	65.2625	92.1679
Glyma01g34990	98.4493	135.874	83.9549	114.536
Glyma01g35010	4.27951	4.56277	17.8635	16.5707
Glyma01g35030	452.626	557.971	633.584	626.947
Glyma01g35043	415.063	525.388	370.177	421.6
Glyma01g35056	77.9796	179.739	60.2285	126.095
Glyma01g35070	47.0746	31.0268	56.7428	52.6362
Glyma01g35083	466.315	750.266	420.115	662.253
Glyma01g35096	46.2349	109.171	33.1662	62.9662
Glyma01g35110	31.1918	60.9829	37.4147	53.5904
Glyma01g35120	0	0	0	1.94949
Glyma01g35130	241.827	353.066	259.282	299.565
Glyma01g35145	153.416	212.494	154.062	233.614
Glyma01g35160	31.1918	261.05	83.9549	153.416
Glyma01g35170	1244.27	764.72	1477.41	1033.23
Glyma01g35180	42.89	63.0476	54.5857	67.4022
Glyma01g35190	1020.32	1334.43	1236.78	1085.94
Glyma01g35201	29.2424	86.66	26.464	50.4381
Glyma01g35211	0	0	0	0
Glyma01g35220	1237.42	1550.97	1801.33	1308.46
Glyma01g35230	93.5206	99.424	130.525	95.8181
Glyma01g35255	0.974745	6.41926	1.82511	2.10159
Glyma01g35280	4406.82	3036.98	3303.69	3023.66
Glyma01g35291	95.8181	163.924	103.323	102.708
Glyma01g35300	532.752	507.842	502.842	460.839
Glyma01g35310	109.171	83.4503	34.677	101.927
Glyma01g35315	14.9783	10.9506	2.10159	15.5959
Glyma01g35320	284.717	581.089	405.494	467.536
Glyma01g35330	61.9968	84.8028	66.3323	78.4796
Glyma01g35360	534.16	716.817	572.171	736.606
Glyma01g35370	46.0047	59.316	66.2	63.3584
Glyma01g35381	99.4683	143.959	135.49	158.342
Glyma01g35390	1145.36	1306.16	1248.55	1106.01
Glyma01g35400	44.8383	56.7034	52.9281	61.9968
Glyma01g35410	41.7252	41.0649	39.9301	43.8635
Glyma01g35420	0	1.05079	0.974745	0
Glyma01g35430	0	0	0	0
Glyma01g35440	0.974745	0	0.912553	0
Glyma01g35450	82.3805	85.78	214.362	109.171
Glyma01g35460	19.1636	19.9651	40.9393	33.1662
Glyma01g35470	110.333	135.49	117.686	104.031
Glyma01g35480	83.8281	102.708	93.993	100.876
Glyma01g35490	389.435	442.588	417.165	483.474
Glyma01g35500	48.3653	69.3523	34.1161	62.0528
Glyma01g35510	18.9143	22.4191	14.9783	20.9887
Glyma01g35530	11.6969	9.62889	21.9013	23.1174
Glyma01g35540	186.158	383.272	251.14	244.661
Glyma01g35551	0	4.20317	2.92424	1.06988
Glyma01g35561	0	1.94949	0	0
Glyma01g35570	50.6867	90.9395	73.9168	66.2
Glyma01g35580	213.975	136.883	150.263	174.479
Glyma01g35590	6.38787	4.20317	6.82322	10.6988
Glyma01g35600	136.603	107.222	149.783	84.8674
Glyma01g35611	0	0	0	0
Glyma01g35620	17.118	29.2017	498.076	492.246
Glyma01g35630	70.2666	70.4031	63.3584	64.1926
Glyma01g35640	45.1841	53.611	35.3059	36.5021
Glyma01g35650	239.787	619.458	256.427	469.704
Glyma01g35660	53.4938	35.5896	67.2507	42.8888
Glyma01g35671	4.56277	9.45714	8.77271	13.9084
Glyma01g35681	76.7079	92.6008	161.551	95.8181
Glyma01g35690	145.237	159.412	135.058	171.279
Glyma01g35700	8.55901	10.0381	10.5079	2.92424
Glyma01g35711	0	0	0	0
Glyma01g35720	12.6095	17.5454	2.13975	9.12553
Glyma01g35730	272.929	353.059	192.549	319.441
Glyma01g35740	21.3975	16.426	46.2349	44.8383
Glyma01g35750	320.306	407.708	337.262	376.596
Glyma01g35780	392.997	342.136	322.033	392.398
Glyma01g35790	228.09	280.308	199.849	263.749
Glyma01g35800	55.6336	112.244	56.7428	52.6362
Glyma01g35820	226.313	482.314	235.888	361.618
Glyma01g35830	6.30476	8.77271	2.13975	2.73766
Glyma01g35840	151.086	160.481	173.385	182.838
Glyma01g35850	181.879	214.45	216.463	227.116
Glyma01g35880	75.7419	57.7936	149.136	135.874
Glyma01g35910	460.247	459.105	536.008	409.736
Glyma01g35920	44.8383	41.7252	30.1143	64.0984
Glyma01g35931	1.06988	0	5.25396	0.974745
Glyma01g35940	131.408	210.159	121.843	189.368
Glyma01g35950	583.19	895.791	417.252	609.586
Glyma01g35960	0	0	0.912553	1.05079
Glyma01g35970	0	0	0	0
Glyma01g35980	5.47532	42.0317	22.4191	32.0963
Glyma01g35990	93.5206	105.272	71.6817	72.0917
Glyma01g36000	73.1059	89.8696	77.567	86.165
Glyma01g36011	79.1708	81.2172	108.232	110.146
Glyma01g36021	0	5.25396	1.94949	6.41926
Glyma01g36030	27.3206	42.8888	55.6336	50.1904
Glyma01g36040	123.793	230.023	91.2553	164.974
Glyma01g36050	17.118	5.47532	16.8127	14.6212
Glyma01g36070	263.728	405.606	306.07	433.3
Glyma01g36080	44.1333	137.439	104.848	114.982
Glyma01g36091	107.222	146.573	62.9662	132.4
Glyma01g36101	0	0	0	0
Glyma01g36110	373.234	494.923	429.863	482.514
Glyma01g36120	93.5206	110.146	108.058	125.932
Glyma01g36130	0	0	0	0
Glyma01g36145	95.219	182.511	128.197	190.075
Glyma01g36160	90.3428	72.5047	71.1564	81.3106
Glyma01g36170	88.2666	86.7523	78.101	83.0423
Glyma01g36180	446.433	572.384	333.994	556.92
Glyma01g36190	0	0	0	0
Glyma01g36200	214.45	362.524	295.348	269.609
Glyma01g36210	878.463	673.549	1305.25	688.978
Glyma01g36225	72.1311	50.2842	75.7419	68.3015
Glyma01g36240	23.5373	28.2891	25.219	27.2929
Glyma01g36250	21.9013	36.7778	30.2171	31.0264
Glyma01g36260	38.8793	65.3079	49.2143	56.5783
Glyma01g36270	226.141	293.146	244.564	303.679
Glyma01g36280	84.5202	115.894	90.3682	92.6008
Glyma01g36290	156.047	244.835	241.737	296.356
Glyma01g36301	95.6222	136.464	127.315	123.195
Glyma01g36311	4.87373	16.0481	2.73766	13.6603
Glyma01g36320	92.0094	75.7419	95.6222	102.348
Glyma01g36330	0	0	0	0
Glyma01g36340	182.838	188.126	169.04	177.948
Glyma01g36350	53.611	106.988	45.6277	61.9968
Glyma01g36360	31.0264	47.4528	43.0825	63.3584
Glyma01g36375	0	1.05079	2.92424	1.06988
Glyma01g36390	240.632	299.247	187.228	206.237
Glyma01g36410	726.185	1152.26	661.601	854.295
Glyma01g36420	240.722	250.952	173.381	212.494
Glyma01g36430	637.875	948.866	346.035	739.285
Glyma01g36440	309.984	463.004	311.334	392.398
Glyma01g36450	435.711	589.502	447.151	533.803
Glyma01g36460	89.8696	91.2553	130.298	72.1311
Glyma01g36480	9.12553	5.25396	6.82322	6.41926
Glyma01g36490	0	0	0	0
Glyma01g36500	678.423	942.561	237.264	708.234
Glyma01g36510	0	0	0	0.974745
Glyma01g36520	0	0	0	0
Glyma01g36530	0	0	0	0
Glyma01g36545	0	0	0	0
Glyma01g36560	0	0	0	0
Glyma01g36570	0	0	0.974745	0
Glyma01g36580	167.076	128.666	178.669	135.97
Glyma01g36590	0	0	0	0
Glyma01g36600	262.12	194.374	155.517	161.808
Glyma01g36606	98.5557	107.181	135.49	184.019
Glyma01g36613	80.9111	91.626	97.3587	73.9168
Glyma01g36620	546.832	223.604	455.364	368.828
Glyma01g36630	170.11	229.963	181.787	247.585
Glyma01g36638	118.632	159.721	136.464	164.761
Glyma01g36646	11.5587	13.6464	7.48913	6.38787
Glyma01g36654	225.166	325.242	271.941	334.152
Glyma01g36662	555.266	500.079	465.501	463.979
Glyma01g36670	162.434	292.12	196.899	308.124
Glyma01g36680	435.028	688.17	461.117	489.129
Glyma01g36691	0.974745	0	0	0
Glyma01g36700	850.552	1127	692.473	872.397
Glyma01g36711	17.3385	22.0667	16.5707	23.5373
Glyma01g36720	2.10159	8.77271	4.27951	1.82511
Glyma01g36730	0	4.27951	4.56277	3.15238
Glyma01g36740	631.227	669.814	484.416	588.746
Glyma01g36750	386.923	882.666	423.039	593.781
Glyma01g36760	116.638	108.197	112.337	124.107
Glyma01g36770	75.0554	81.3106	57.4909	81.9619
Glyma01g36780	49.2143	44.7151	55.692	47.7625
Glyma01g36790	56.5783	71.4539	76.0301	62.0528
Glyma01g36801	245.886	281.701	264.259	281.066
Glyma01g36810	0	0	0	0
Glyma01g36820	2.13975	3.65021	3.15238	2.92424
Glyma01g36831	133.233	153.416	171.555	189.368
Glyma01g36840	155.517	189.101	159.412	167.91
Glyma01g36850	1280.82	1468.94	1184.49	1451.15
Glyma01g36860	717.887	865.1	830.126	767.124
Glyma01g36870	512.855	780.739	459.105	577.733
Glyma01g36880	794.399	834.382	608.76	799.397
Glyma01g36890	1812.05	2470.34	2011.27	1996.51
Glyma01g36900	16.0481	23.7264	12.6095	20.4696
Glyma01g36920	28.2891	33.6254	14.6212	50.2842
Glyma01g36931	42.0317	20.4696	33.1662	21.9013
Glyma01g36940	33.1413	14.9783	36.5021	22.0667
Glyma01g36950	1.06988	7.30043	9.45714	11.6969
Glyma01g36960	42.89	101.927	32.1666	60.9829
Glyma01g36980	0	0	0	0
Glyma01g36990	763.225	1027.08	671.639	996.152
Glyma01g37000	5.34938	20.9887	24.1682	28.2676
Glyma01g37010	44.7151	89.3174	85.7776	100.568
Glyma01g37020	172.33	221.267	395.854	236.351
Glyma01g37031	0.974745	0	0.912553	1.05079
Glyma01g37040	18.1879	13.6883	18.9143	17.5454
Glyma01g37051	197.111	220.667	348.959	232.163
Glyma01g37060	0	0	0	0
Glyma01g37080	5.84847	20.3276	18.2511	22.0667
Glyma01g37090	43.8649	11.8632	15.7619	7.79796
Glyma01g37100	65.7038	83.0126	82.8533	80.2407
Glyma01g37120	0	0	0	0
Glyma01g37130	181.303	248.211	85.78	219.616
Glyma01g37136	598.061	908.903	515.939	634.559
Glyma01g37143	0	0	0	0
Glyma01g37150	0	4.87373	1.06988	0.912553
Glyma01g37160	156.934	186.158	167.91	174.432
Glyma01g37180	291.006	272.853	353.066	346.035
Glyma01g37190	0	0	0	0
Glyma01g37200	0	0.974745	2.13975	0
Glyma01g37215	0	1.06988	0	0
Glyma01g37230	0	0	0	0
Glyma01g37240	31.0268	49.3873	10.7222	36.3758
Glyma01g37250	2313.85	1863.71	2041.32	2029.52
Glyma01g37270	1194.06	1030.29	1353.32	1206.31
Glyma01g37290	346.64	254.602	396.149	286.575
Glyma01g37296	221.75	295.273	192.025	253.561
Glyma01g37303	36.7778	29.2424	34.236	41.0649
Glyma01g37310	10.7222	38.5155	16.426	32.5746
Glyma01g37320	422.601	542.057	643.085	556.58
Glyma01g37330	25.5515	53.5904	20.4696	77.0311
Glyma01g37341	658.847	754.453	886.927	605.023
Glyma01g37350	58.4847	63.1227	54.7532	56.7428
Glyma01g37360	188.298	296.58	293.171	128.666
Glyma01g37370	1235.6	1337.66	1844.22	1489.27
Glyma01g37380	228.022	250.51	248.211	194.374
Glyma01g37393	447.408	654.764	432.55	591.596
Glyma01g37406	233.233	267.378	264.8	230.04
Glyma01g37420	72.0917	137.654	93.5755	103.778
Glyma01g37430	81.9619	72.1311	19.2578	48.3653
Glyma01g37440	0	0	0	0
Glyma01g37450	194.717	200.762	143.959	214.444
Glyma01g37460	249.127	411.911	206.646	366.968
Glyma01g37470	2.10159	5.84847	1.06988	4.56277
Glyma01g37480	476.65	548.847	443.501	501.228
Glyma01g37490	108.058	94.9055	111.384	91.626
Glyma01g37500	1019.32	1306.14	1090.74	1108.39
Glyma01g37510	22.0667	65.3079	37.4457	73.0043
Glyma01g37520	88.7018	123.036	95.8181	122.943
Glyma01g37530	0	0	0	0
Glyma01g37541	1957.43	2499.84	2613.29	2183.62
Glyma01g37550	134.501	113.07	189.368	118.632
Glyma01g37560	125.742	164.761	114.069	162.873
Glyma01g37571	2.13975	6.38787	4.20317	5.84847
Glyma01g37580	626.011	915.241	656.004	847.342
Glyma01g37590	8.40634	8.77271	6.41926	8.21298
Glyma01g37600	0	0	0	2.10159
Glyma01g37610	161.551	162.434	196.498	239.787
Glyma01g37620	125.932	222.768	231.989	206.486
Glyma01g37630	3.15238	2.92424	6.41926	5.47532
Glyma01g37640	10.7222	6.41926	11.8632	25.219
Glyma01g37650	11.7686	19.1636	18.9143	19.4949
Glyma01g37670	90.3428	226.971	144.262	154.062
Glyma01g37675	0	0	0	0
Glyma01g37680	0	0	0	0
Glyma01g37690	0	0	0	0
Glyma01g37710	52.0155	81.9619	77.9796	77.0311
Glyma01g37720	428.724	455.206	516.75	312.093
Glyma01g37730	135.49	230.023	101.293	199.651
Glyma01g37750	4.27951	5.47532	1.05079	16.5707
Glyma01g37760	33.7645	128.197	63.3584	89.8696
Glyma01g37780	666.203	631.635	617.319	575.821
Glyma01g37790	335.312	488.933	332.169	469.704
Glyma01g37801	0	0	1.05079	0
Glyma01g37810	5.47532	72.5047	13.6464	21.3975
Glyma01g37820	76.7079	95.525	69.542	72.0917
Glyma01g37840	0	1.06988	0	1.05079
Glyma01g37850	5.34938	5.47532	6.30476	5.84847
Glyma01g37860	98.5557	91.419	91.626	109.127
Glyma01g37870	428.724	349.934	583.083	379.622
Glyma01g37880	2.92424	0	1.82511	2.10159
Glyma01g37890	110.197	99.4683	100.876	75.0554
Glyma01g37900	2142.67	1964.98	2548.96	2080.91
Glyma01g37910	85.1142	82.8533	97.3587	93.993
Glyma01g37920	12.6717	31.0264	20.9887	18.9143
Glyma01g37930	9.62889	22.8138	15.7619	16.5707
Glyma01g37940	246.389	450.79	324.59	412.972
Glyma01g37950	4.20317	1.94949	7.48913	1.82511
Glyma01g37961	0	0	0	0
Glyma01g37970	187.228	292.017	137.654	248.56
Glyma01g37980	0.912553	1.05079	0	1.06988
Glyma01g37993	60.946	71.1564	59.9131	54.7532
Glyma01g38006	0	1.06988	0.912553	0
Glyma01g38020	0	0	0	0
Glyma01g38040	0	0	0	0
Glyma01g38050	0	0	0	0
Glyma01g38060	0	0	0	0
Glyma01g38070	40.6553	61.1411	36.7778	58.4847
Glyma01g38080	0	0	0	0
Glyma01g38090	175.482	205.671	179.739	179.773
Glyma01g38105	9.74745	7.48913	5.47532	10.5079
Glyma01g38120	1219.66	1307.69	1150.62	1335.4
Glyma01g38130	87.6051	270.054	141.338	74.8913
Glyma01g38150	418.216	684.271	177.599	539.319
Glyma01g38165	77.0049	92.0094	102.206	112.435
Glyma01g38180	373.387	363.196	583.19	422.065
Glyma01g38190	44.7151	38.8793	58.4847	47.0746
Glyma01g38200	772.333	1245.72	834.503	836.811
Glyma01g38211	6268.59	8493.75	10445.1	10075
Glyma01g38220	6.41926	5.47532	13.6603	4.87373
Glyma01g38230	151.484	158.67	206.646	202.207
Glyma01g38240	161.822	270.004	211.836	228.138
Glyma01g38250	8.77271	24.6072	11.8632	12.6095
Glyma01g38260	18.1879	31.0268	28.3714	32.1666
Glyma01g38270	108.594	173.381	149.136	177.599
Glyma01g38280	195.447	291.449	135.874	229.051
Glyma01g38285	0	0	0	0
Glyma01g38290	134.804	196.199	121.892	211.52
Glyma01g38305	94.9055	134.501	102.348	150.853
Glyma01g38320	1019.27	976.695	865.53	867.838
Glyma01g38330	244.661	358.409	202.587	331
Glyma01g38340	0	0	0	1.94949
Glyma01g38350	66.6164	46.2349	63.3584	17.118
Glyma01g38360	51.4889	50.6867	87.7299	45.6277
Glyma01g38370	122.818	201.137	156.047	190.194
Glyma01g38381	39.5854	36.5021	45.1841	51.6615
Glyma01g38390	7.30043	8.40634	2.92424	10.6988
Glyma01g38400	136.603	102.348	116.617	92.1679
Glyma01g38410	344.085	564.895	300.23	417.165
Glyma01g38430	0	0	0	0
Glyma01g38450	290.192	384.59	412.317	526.379
Glyma01g38460	60.946	96.4998	106.988	92.1679
Glyma01g38470	1105.36	1303.11	957.268	1211.56
Glyma01g38481	3.20963	3.65021	4.20317	0.974745
Glyma01g38490	14.6009	71.4539	41.914	43.8649
Glyma01g38500	114.536	96.4998	230.023	154.221
Glyma01g38510	96.4998	172.25	118.632	179.686
Glyma01g38520	6.41926	5.47532	8.40634	16.5707
Glyma01g38530	23.7264	30.473	17.5454	46.0047
Glyma01g38540	0	0	0	0
Glyma01g38550	0.974745	0	0	0
Glyma01g38560	124.106	135.058	127.146	122.818
Glyma01g38570	31.0268	34.6762	27.2929	36.3758
Glyma01g38580	438.181	600.443	394.784	467.227
Glyma01g38590	47.7625	72.7516	73.0043	84.0634
Glyma01g38600	7.48913	18.2511	25.219	17.5454
Glyma01g38610	0	0	0.974745	0
Glyma01g38630	0	0	0	0
Glyma01g38640	313.868	402.273	347.683	448.689
Glyma01g38650	300.635	400.611	344.66	403.545
Glyma01g38660	64.7913	139.755	47.7625	90.9395
Glyma01g38671	191.244	274.878	140.154	187.073
Glyma01g38680	40.9393	96.2889	33.7645	57.7936
Glyma01g38683	17.118	10.0381	31.5238	16.5707
Glyma01g38686	4.56277	0	0.974745	2.13975
Glyma01g38690	839.584	684.271	632.297	787.533
Glyma01g38710	1.94949	8.55901	2.73766	5.25396
Glyma01g38720	42.7951	9.12553	12.6095	18.5202
Glyma01g38730	29.2017	33.6254	13.6464	40.6553
Glyma01g38740	65.1492	49.712	69.542	50.1904
Glyma01g38750	16275.3	14420.9	20350.8	15004.3
Glyma01g38760	4.27951	6.38787	4.20317	10.7222
Glyma01g38770	385.097	504.381	362.605	599.131
Glyma01g38780	0	0.974745	4.27951	0
Glyma01g38800	1095.61	1315.95	958.181	1227.33
Glyma01g38830	3.20963	3.65021	11.5587	3.89898
Glyma01g38840	322.131	484.416	293.398	471.815
Glyma01g38850	0	0	0	0
Glyma01g38860	106.247	111.267	49.2779	129.248
Glyma01g38870	1.06988	1.82511	3.15238	1.94949
Glyma01g38880	95.8181	110.333	132.565	144.433
Glyma01g38890	304.73	352.858	303.845	279.241
Glyma01g38900	9.74745	3.20963	4.56277	4.20317
Glyma01g38905	0	0	0	0
Glyma01g38910	236.351	291.07	212.494	263.19
Glyma01g38920	9.45714	32.1666	19.2578	41.0649
Glyma01g38930	680.372	692.21	834.986	731.352
Glyma01g38940	1483.92	849.587	2419.98	1505.01
Glyma01g38950	207.15	223.819	401.595	338.081
Glyma01g38970	77.7587	113.07	56.7034	86.6926
Glyma01g38980	849.003	1459.31	745.556	1251.49
Glyma01g38990	1.06988	0.912553	6.30476	7.79796
Glyma01g39000	104.031	171.279	152.06	194.717
Glyma01g39010	110.333	150.111	87.7299	104.944
Glyma01g39020	209.57	404.413	275.591	335.203
Glyma01g39030	318.823	299.317	306.832	321.666
Glyma01g39040	112.244	143.959	158.883	165.831
Glyma01g39050	167.076	206.646	161.551	166.085
Glyma01g39060	7.79796	12.8385	23.7264	8.40634
Glyma01g39071	0	0	0	0
Glyma01g39080	4.56277	3.15238	2.92424	2.13975
Glyma01g39090	137.654	229.065	182.949	186.161
Glyma01g39100	43.8635	99.4985	45.6277	99.8253
Glyma01g39110	148.713	143.271	133.451	128.666
Glyma01g39120	813.997	657.796	2068.41	1330.93
Glyma01g39141	223.819	271.954	252.491	225.401
Glyma01g39160	0	0	0	0
Glyma01g39170	0	0	0	0.974745
Glyma01g39180	0	0	0	0
Glyma01g39190	333.101	318.742	231.093	309.356
Glyma01g39200	1947.54	2011.37	1869.82	1794.75
Glyma01g39220	105.918	77.567	147.111	88.7018
Glyma01g39230	4.56277	24.1682	18.5202	23.5373
Glyma01g39240	22.0667	21.4444	38.5155	35.5896
Glyma01g39250	91.626	123.036	122.282	163.924
Glyma01g39260	25.677	25.5515	9.45714	10.7222
Glyma01g39270	344.945	299.476	637.483	466.466
Glyma01g39280	864.803	933.806	893.347	890.652
Glyma01g39290	145.237	110.197	116.807	141.857
Glyma01g39300	1.06988	0	1.05079	0.974745
Glyma01g39306	1.82511	5.25396	6.82322	6.41926
Glyma01g39313	3.15238	2.92424	1.06988	1.82511
Glyma01g39320	111.121	105.918	106.769	85.1142
Glyma01g39330	670.812	665.251	690.371	722.286
Glyma01g39340	3.65021	23.1174	16.5707	13.9084
Glyma01g39350	276.359	1181.39	455.767	837.724
Glyma01g39360	12.6717	10.6988	9.12553	7.35555
Glyma01g39370	337.011	647	318.39	732.034
Glyma01g39380	0.912553	1.05079	2.92424	0
Glyma01g39391	0	0	0	0
Glyma01g39401	0	0	0	0
Glyma01g39410	749.983	457.189	1002.46	573.15
Glyma01g39420	283.804	344.66	467.878	475.025
Glyma01g39430	871.107	1291.54	293.146	877.876
Glyma01g39440	8.77271	4.27951	2.73766	4.20317
Glyma01g39451	132.665	128.67	90.3682	86.7523
Glyma01g39460	10.9506	36.7778	19.4949	46.0047
Glyma01g39470	34.6762	26.3181	24.6072	20.0762
Glyma01g39480	46.7878	75.9612	43.8026	60.946
Glyma01g39490	1007.82	1048.52	536.955	900.665
Glyma01g39500	815.823	684.066	1237.93	937.212
Glyma01g39510	53.5904	130.616	72.7516	101.293
Glyma01g39520	353.833	532.798	318.481	479.162
Glyma01g39530	1816.65	1210.96	1697.03	1239.88
Glyma01g39540	70.2666	67.2507	130.616	89.8696
Glyma01g39560	251.14	280.727	303.845	292.017
Glyma01g39570	7.79796	102.708	49.2779	77.7587
Glyma01g39580	355.199	371.409	360.422	434.736
Glyma01g39590	6.38787	5.25396	2.92424	5.34938
Glyma01g39600	92.4698	116.969	79.1708	99.4683
Glyma01g39610	39.9646	86.66	38.3272	100.876
Glyma01g39630	2.13975	1.82511	2.10159	6.82322
Glyma01g39640	126.845	138.705	115.02	139.084
Glyma01g39650	336.254	404.519	394.784	331.257
Glyma01g39660	40.9393	64.1926	39.2398	51.4889
Glyma01g39690	60.9829	60.2285	59.8952	97.4745
Glyma01g39700	6.38787	2.10159	17.5454	5.34938
Glyma01g39710	0	2.92424	1.06988	0.912553
Glyma01g39720	665.751	832.364	271.941	770.231
Glyma01g39740	207.556	115.894	120.841	149.136
Glyma01g39750	8.21298	6.30476	11.6969	11.7686
Glyma01g39760	0	0	0	0.912553
Glyma01g39770	221.267	219.325	188.899	225.92
Glyma01g39780	5.34938	1.82511	2.10159	6.82322
Glyma01g39790	162.434	242.733	197.873	254.631
Glyma01g39800	64.0984	70.1817	54.5637	67.5289
Glyma01g39810	194.949	322.033	170.647	401.403
Glyma01g39820	0	0	0	0
Glyma01g39830	163.347	220.667	217.368	233.233
Glyma01g39850	108.232	39.9646	96.2889	62.9662
Glyma01g39860	1.94949	7.48913	11.8632	16.8127
Glyma01g39870	5.34938	20.9887	14.7111	12.6717
Glyma01g39880	636.962	405.606	1032.26	611.969
Glyma01g39890	1308.24	849.978	2175.06	1036.66
Glyma01g39900	7.79796	14.9783	12.7757	4.20317
Glyma01g39910	133.735	114.069	161.822	124.767
Glyma01g39920	23.7264	25.219	35.0908	42.7951
Glyma01g39935	509.635	460.08	507.121	495.516
Glyma01g39950	386.974	572.384	354.071	439.231
Glyma01g39960	1778.13	1547.69	1450.09	1344.17
Glyma01g39970	405.174	459.197	632.61	417.252
Glyma01g39981	9.45714	5.84847	6.41926	4.56277
Glyma01g39990	119.894	219.325	119.544	153.416
Glyma01g40010	415.112	277.416	829.076	465.928
Glyma01g40030	0	0	0	0
Glyma01g40041	507.533	357.731	530.659	406.086
Glyma01g40050	0	4.27951	3.65021	5.25396
Glyma01g40060	93.0792	199.849	53.5904	203.722
Glyma01g40080	77.567	164.974	73.1059	124.106
Glyma01g40090	0	0	0	0
Glyma01g40100	81.8786	63.1227	31.0268	89.3174
Glyma01g40110	337.011	484.566	136.603	343.11
Glyma01g40130	402.436	650.441	501.019	532.798
Glyma01g40140	964.628	915.286	1121.23	764.72
Glyma01g40150	1496.23	1376.93	1134.3	1748.52
Glyma01g40161	88.7997	69.354	72.5047	75.0554
Glyma01g40170	222.663	327.847	258.307	328.452
Glyma01g40180	161.822	235.888	186.158	187.073
Glyma01g40190	57.51	109.127	74.8294	72.5047
Glyma01g40200	3.20963	0	1.05079	1.94949
Glyma01g40210	491.866	600.003	616.039	630.157
Glyma01g40220	253.241	242.712	291.006	243.652
Glyma01g40230	251.484	461.117	191.636	336.254
Glyma01g40240	133.735	179.773	111.384	138.414
Glyma01g40260	96.7306	161.822	182.277	178.669
Glyma01g40270	88.2666	179.353	97.3587	115.894
Glyma01g40280	60.4342	85.5901	69.354	88.2666
Glyma01g40310	66.3323	73.0043	33.6254	76.0301
Glyma01g40320	0	0	0	0
Glyma01g40330	238.53	312.893	280.308	285.629
Glyma01g40340	9.74745	25.677	24.6389	29.4222
Glyma01g40350	20.3276	24.6389	52.5396	37.0403
Glyma01g40360	0	0	0	1.06988
Glyma01g40370	6.30476	2.92424	2.13975	0.912553
Glyma01g40380	62.3837	114.477	28.2891	73.5555
Glyma01g40390	34.236	61.1411	33.6254	72.1311
Glyma01g40400	0	0	0	0
Glyma01g40411	0	0.974745	0	0
Glyma01g40420	641.382	685.791	708.141	740.809
Glyma01g40430	2.13975	2.73766	2.10159	4.87373
Glyma01g40440	0	0	0.974745	0
Glyma01g40450	123.994	97.4745	304.915	144.183
Glyma01g40455	1.94949	7.48913	8.21298	10.5079
Glyma01g40460	32.0963	58.4034	85.1142	92.6008
Glyma01g40485	0	1.05079	2.92424	6.41926
Glyma01g40510	458.146	541.958	468.606	425.25
Glyma01g40520	1.94949	4.27951	0.912553	2.10159
Glyma01g40531	2.13975	1.82511	7.35555	4.87373
Glyma01g40540	2.73766	2.10159	5.84847	6.41926
Glyma01g40550	232.225	384.05	341.291	323.044
Glyma01g40560	66.2827	125.176	62.9662	100.876
Glyma01g40580	17.118	25.5515	16.8127	14.6212
Glyma01g40590	1320.46	1540.46	1352.95	1647.61
Glyma01g40600	0	0	0	0
Glyma01g40611	1.94949	44.9348	7.30043	53.5904
Glyma01g40620	106.988	813.997	221.717	568.276
Glyma01g40630	6.38787	7.35555	9.74745	6.41926
Glyma01g40640	0	0	1.06988	0.912553
Glyma01g40650	2339.39	1859.44	2923.82	1980.74
Glyma01g40661	23.5373	28.2891	21.0159	30.2171
Glyma01g40671	16.426	50.4381	22.4191	53.4938
Glyma01g40680	0	0.974745	0	0.912553
Glyma01g40690	46.7878	54.5637	23.7264	50.4381
Glyma01g40700	84.5202	138.708	97.7237	130.616
Glyma01g40710	333.082	457.095	360.656	463.256
Glyma01g40720	261.647	193.974	269.609	227.226
Glyma01g40741	34.1161	63.1227	36.5021	55.692
Glyma01g40760	33.1662	32.8519	93.5206	65.3079
Glyma01g40770	112.244	111.384	124.767	106.988
Glyma01g40780	74.6063	142.313	67.4022	111.331
Glyma01g40790	13.6464	24.6072	25.5515	51.4889
Glyma01g40810	9182.75	6792.13	9476.05	7226.76
Glyma01g40820	0	0	1.94949	2.13975
Glyma01g40830	36.7778	62.3837	51.3541	61.1411
Glyma01g40840	480.549	539.218	577.646	672.507
Glyma01g40850	2.13975	1.82511	1.05079	4.87373
Glyma01g40860	181.598	209.108	239.787	246.072
Glyma01g40865	27.3206	22.4191	43.8649	30.1143
Glyma01g40870	0.974745	2.13975	4.56277	2.10159
Glyma01g40880	150.853	181.598	233.276	179.353
Glyma01g40890	338.557	457.095	411.342	537.078
Glyma01g40900	378.285	695.968	531.729	468.14
Glyma01g40910	56.5352	63.1227	53.8406	72.5047
Glyma01g40920	6295.15	4061.77	6047.31	4508.2
Glyma01g40930	240.914	266.901	274.878	339.151
Glyma01g40941	235.378	193	241.792	239.089
Glyma01g40950	241.737	303.845	229.963	347.812
Glyma01g40960	11.7686	3.65021	14.7111	10.7222
Glyma01g40985	358.633	197.549	407.443	287.797
Glyma01g41010	53.5904	103.323	56.7034	71.1791
Glyma01g41030	85.7776	96.2889	92.1679	110.333
Glyma01g41050	66.3323	44.7151	58.8444	56.5352
Glyma01g41070	20.0762	24.1682	27.2929	22.4674
Glyma01g41081	180.736	207.621	165.831	196.199
Glyma01g41091	24.3686	78.101	27.3766	53.5904
Glyma01g41100	692.21	686.24	640.984	735.933
Glyma01g41110	797.571	1300.88	808.064	1050.62
Glyma01g41120	13.6603	25.3434	13.9084	11.8632
Glyma01g41126	172.53	234.303	159.697	236.428
Glyma01g41133	38.5155	127.757	40.9809	46.7878
Glyma01g41140	161.522	370.93	211.52	277.098
Glyma01g41150	720.844	500.044	1455.03	928.979
Glyma01g41170	113.07	110.197	114.069	132.4
Glyma01g41180	57.7733	70.2666	58.8444	55.5605
Glyma01g41190	79.3921	54.6412	69.2069	53.4938
Glyma01g41200	6.30476	4.87373	10.6988	3.65021
Glyma01g41210	818.786	729.656	602.285	807.009
Glyma01g41220	20.3276	22.8138	15.7619	39.9646
Glyma01g41230	739.168	1033.98	823.66	1034.57
Glyma01g41240	0	0	0	0
Glyma01g41250	231.989	365.898	276.504	325.746
Glyma01g41260	138.014	113.157	190.194	151.086
Glyma01g41270	198.024	296.324	173.505	226.814
Glyma01g41290	31.5238	30.2171	78.101	10.0381
Glyma01g41301	92.6008	103.778	88.5177	125.044
Glyma01g41310	2.13975	9.12553	3.15238	31.1918
Glyma01g41320	1.82511	2.10159	2.92424	6.41926
Glyma01g41330	1.05079	0	2.13975	1.82511
Glyma01g41340	113.07	143.363	97.6432	132.4
Glyma01g41360	0	0.912553	1.05079	1.94949
Glyma01g41370	51.103	78.8095	94.5503	80.2407
Glyma01g41380	572.682	634.559	530.659	550.27
Glyma01g41390	37.0403	29.9565	33.7645	44.1333
Glyma01g41401	6808.69	4413.11	6602.13	4787.95
Glyma01g41411	39.2398	19.9651	51.6615	23.5373
Glyma01g41420	204.905	172.53	250.351	149.659
Glyma01g41430	684.271	691.14	1138.87	912.088
Glyma01g41440	10.6988	12.7757	32.5746	18.5202
Glyma01g41450	37.4147	70.4031	57.51	56.7034
Glyma01g41460	285.816	326.54	319.893	319.394
Glyma01g41471	74.0806	106.988	21.9013	118.74
Glyma01g41480	68.4721	62.0536	69.3523	63.3584
Glyma01g41491	3.65021	8.40634	6.82322	6.41926
Glyma01g41500	104.029	96.4998	100.568	76.6545
Glyma01g41510	78.9544	111.267	103.119	109.282
Glyma01g41520	5.34938	9.12553	0	4.87373
Glyma01g41527	10.9506	5.25396	6.82322	19.2578
Glyma01g41534	0	0	1.06988	0
Glyma01g41542	144.262	238.582	160.609	184.94
Glyma01g41550	79.1708	110.419	95.6222	123.793
Glyma01g41560	7.30043	4.20317	11.6969	6.41926
Glyma01g41571	114.536	171.555	143.363	154.221
Glyma01g41581	61.4089	125.176	87.6051	147.111
Glyma01g41590	419.391	447.151	286.866	415.241
Glyma01g41600	470.877	793.349	499.07	683.651
Glyma01g41610	0	0	0	0
Glyma01g41620	3998.4	4714.94	3127.32	4645.56
Glyma01g41630	175.46	150.571	117.689	168.631
Glyma01g41640	21.9013	23.1174	29.2424	34.236
Glyma01g41650	269.003	191.05	579.873	225.401
Glyma01g41660	993.265	1518.15	669.814	1139.06
Glyma01g41670	41.7252	34.677	92.4698	74.0806
[truncated: 52,075 more rows]
