# Supplementary material for: Identification of candidate genes involved in early iron deficiency chlorosis signaling in soybean (Glycine max) roots and leaves
Source: BMC Genomics. 2014 Aug 22;15:702. doi: 10.1186/1471-2164-15-702 (PMC4161901; doi:10.1186/1471-2164-15-702)
Supplement: Supplementary file 13 — Additional file 13: Normalized gene count table for six hour leaf samples. The following abbreviations are used: C Clark, L leaf, D deficient Fe condition, S sufficient Fe condition, A Sample A and B Sample B. (XLSX 3 MB) [file 12864_2014_6420_MOESM13_ESM.xlsx]

## Sheet: Additional_File_13.csv
Additional File 13. Normalized gene count table for six hour leaf samples. The following abbreviations are used: C Clark, L leaf, D deficient Fe condition, S sufficient Fe condition, A Sample A and B Sample B.
Glyma 1.1 ID	6CLDA	6CLDB	6CLSA	6CLSB
Glyma01g00210	47.1067	25.6091	66.544	59.1472
Glyma01g00241	5.12182	1.95718	5.18835	7.6909
Glyma01g00270	378.714	271.87	272.065	330.869
Glyma01g00280	23.8664	23.0727	28.6822	30.3362
Glyma01g00291	74.0249	108.583	46.9722	54.9965
Glyma01g00300	364.673	351.313	368.373	368.202
Glyma01g00311	0	0	0	0
Glyma01g00321	159.801	142.282	117.802	126.238
Glyma01g00341	7.6909	9.21927	6.85012	4.15068
Glyma01g00361	1.02436	7.8287	0	3.84545
Glyma01g00380	280.855	237.626	218.229	253.018
Glyma01g00400	397.428	214.384	402.575	352.292
Glyma01g00410	763.321	774.419	690.883	707.691
Glyma01g00420	140.338	50.8866	130.746	104.788
Glyma01g00430	503.973	436.859	382.622	439.452
Glyma01g00440	18.6781	14.4204	15.3654	23.4861
Glyma01g00450	6.72953	0	8.80729	3.11301
Glyma01g00460	257.115	191.803	276.02	219.191
Glyma01g00470	345.442	239.702	273.988	286.822
Glyma01g00481	6.22602	2.88409	11.268	6.85012
Glyma01g00490	1.92272	0	0.978588	0
Glyma01g00500	18.4385	849.414	37.3561	67.2953
Glyma01g00510	123.302	148.387	96.1362	119.85
Glyma01g00520	410.917	275.911	383.112	360.12
Glyma01g00530	0	0	0	0
Glyma01g00541	718.079	201.589	857.115	630.653
Glyma01g00551	1.95718	0	0	0
Glyma01g00560	374.599	202.847	300.138	199.632
Glyma01g00570	878.685	556.229	712.412	762.687
Glyma01g00580	2.04873	2.93576	1.03767	0
Glyma01g00590	487.337	425.445	415.308	438.427
Glyma01g00600	423.369	296.099	413.843	401.221
Glyma01g00610	210.538	162.874	189.846	218.948
Glyma01g00620	3.07309	5.87153	12.452	9.61362
Glyma01g00640	402.2	286.397	301.868	332.918
Glyma01g00660	39.4315	17.3045	22.536	31.3148
Glyma01g00670	64.4113	66.5836	48.9294	52.9212
Glyma01g00680	554.181	476.572	695.239	489.333
Glyma01g00690	305.319	271.87	243.225	305.26
Glyma01g00700	0	0	0	0
Glyma01g00710	13.4591	12.2924	14.6788	20.7534
Glyma01g00720	156.728	181.039	130.746	133.629
Glyma01g00730	2.93576	45.6575	0	1.02436
Glyma01g00740	4272.09	1557.41	3376.3	2923.04
Glyma01g00750	32.6863	23.5604	32.2934	20.7534
Glyma01g00760	271.456	311.191	229.325	269.181
Glyma01g00771	155.595	91.3149	433.574	319.601
Glyma01g00780	98.5786	24.9954	87.0709	72.4155
Glyma01g00790	31.7249	33.804	13.7002	23.8664
Glyma01g00805	2.04873	0	1.03767	1.92272
Glyma01g00820	70.4583	73.6746	27.8795	45.072
Glyma01g00840	0	1.92272	0	0.978588
Glyma01g00850	192.272	275.554	130.152	166.027
Glyma01g00860	264.286	179.082	250.078	206.693
Glyma01g00870	1867.15	1233.79	1317.07	1595.96
Glyma01g00880	97.541	30.7636	46.0963	64.5868
Glyma01g00890	41.3386	29.7065	52.8437	48.7705
Glyma01g00900	125.997	80.2442	127.633	115.363
Glyma01g00910	0	11.4144	12.4977	19.4629
Glyma01g00920	34.2431	33.6477	32.7796	36.2078
Glyma01g00930	63.4499	34.8284	106.666	70.5616
Glyma01g00940	1528.35	935.53	1400.85	1226.7
Glyma01g00950	95.9016	98.5786	76.909	76.8272
Glyma01g00960	392.239	269.181	384.136	398.285
Glyma01g00975	166.316	141.362	133.088	187.818
Glyma01g00990	106.534	136.024	85.0889	105.75
Glyma01g01000	233.883	599.773	308.597	324.723
Glyma01g01010	197.157	52.8749	307.309	258.347
Glyma01g01020	488.372	422.038	372.842	414.03
Glyma01g01030	47.1207	18.5932	49.8082	40.3772
Glyma01g01050	1.95718	0	0.961362	1.02436
Glyma01g01060	1338.59	588.354	906.561	836.693
Glyma01g01070	56.7204	41.9989	47.9508	45.6575
Glyma01g01080	59.4131	58.7153	30.0924	35.5704
Glyma01g01090	0	2.07534	0	3.07309
Glyma01g01101	0	0	0	0
Glyma01g01110	179.775	187.458	157.553	200.27
Glyma01g01120	357.503	137.002	476.29	335.515
Glyma01g01130	0.978588	2.07534	1.92272	1.02436
Glyma01g01140	304.037	145.166	312.431	236.818
Glyma01g01150	20.1886	15.3654	16.636	39.4315
Glyma01g01160	2.04873	0.978588	0	1.92272
Glyma01g01165	0	0	0	0
Glyma01g01170	48.7705	60.5658	38.9258	54.8009
Glyma01g01180	214.384	690.421	162.446	404.691
Glyma01g01190	254.042	244.647	186.781	213.422
Glyma01g01210	25.4433	16.6027	25.9568	24.5847
Glyma01g01220	466.951	230.727	363.649	336.634
Glyma01g01230	116.325	138.289	100.795	159.801
Glyma01g01240	0	3.91435	0	0.961362
Glyma01g01251	2.93576	1.03767	1.92272	2.04873
Glyma01g01260	430.633	528.749	286.822	336.634
Glyma01g01270	830.617	497.841	835.714	726.369
Glyma01g01280	73.7542	82.2014	67.4485	100.943
Glyma01g01291	23.4861	25.9417	22.1113	26.6334
Glyma01g01300	102.729	69.2181	62.4862	57.7367
Glyma01g01310	442.227	249.945	508.866	545.814
Glyma01g01330	220.238	123.302	183.668	167.277
Glyma01g01340	420.793	378.75	376.854	478.378
Glyma01g01350	308.188	201.886	343.162	346.42
Glyma01g01360	216.306	165.947	255.411	276.02
Glyma01g01365	2.04873	5.87153	2.07534	0.961362
Glyma01g01370	14704.3	15830.7	14242.6	14355.4
Glyma01g01380	852.965	456.647	787.735	723.177
Glyma01g01390	339.361	235.604	297.491	352.808
Glyma01g01400	29.7065	275.962	44.6198	33.6477
Glyma01g01410	1687.09	1026.26	1422.82	1344.99
Glyma01g01420	0	10.575	0	0
Glyma01g01431	102.866	124.972	122.323	146.311
Glyma01g01440	125.997	125.259	85.0889	123.054
Glyma01g01450	24.4647	26.9794	22.1113	34.8284
Glyma01g01460	669.297	465.299	509.109	612.596
Glyma01g01470	454.724	337.016	312.17	363.184
Glyma01g01480	1215.92	813.207	812.496	707.562
Glyma01g01491	66.544	54.9965	99.9816	82.9734
Glyma01g01500	1.03767	1.92272	37.9014	32.2934
Glyma01g01510	0	3.07309	0.978588	2.07534
Glyma01g01521	817.442	546.052	553.078	465.299
Glyma01g01530	0.978588	3.11301	37.4931	33.804
Glyma01g01550	10.3767	5.76817	4.09745	19.5718
Glyma01g01560	2.88409	9.21927	2.93576	7.26369
Glyma01g01570	7.17054	22.5075	9.33903	34.609
Glyma01g01580	12.7216	8.30136	7.6909	16.3898
Glyma01g01590	84.0513	70.1794	54.2913	63.6082
Glyma01g01601	194.195	204.873	183.975	189.894
Glyma01g01610	369.795	331.741	356.958	364.356
Glyma01g01620	405.135	243.852	269.181	313.455
Glyma01g01630	0	1.92272	0	1.95718
Glyma01g01641	0	0	0	0
Glyma01g01651	8.19491	3.91435	2.07534	11.5363
Glyma01g01661	164.403	182.63	140.359	189.507
Glyma01g01671	230.363	168.238	204.873	182.996
Glyma01g01680	0	0	0	0
Glyma01g01690	0	0.978588	0	0
Glyma01g01700	0	0	0	1.02436
Glyma01g01715	0	0	0	0
Glyma01g01730	64.4113	181.312	99.816	66.4109
Glyma01g01740	186.434	149.724	213.76	193.234
Glyma01g01750	83.18	52.9212	63.4499	66.5836
Glyma01g01770	18.6781	78.8317	31.7553	29.3576
Glyma01g01780	12.4977	20.4873	19.5718	16.6027
Glyma01g01790	15.3654	7.8287	20.7534	23.0727
Glyma01g01805	270.09	204.421	248.031	234.579
Glyma01g01820	8.30136	8.65226	10.2436	14.6788
Glyma01g01830	532.595	498.865	783.849	657.883
Glyma01g01840	196.678	165.381	203.383	192.272
Glyma01g01850	58.7153	70.5616	191.311	80.9247
Glyma01g01860	534.4	470.106	599.252	488.315
Glyma01g01875	95.1748	69.6567	56.7581	79.9006
Glyma01g01890	928.073	634.125	915.225	868.11
Glyma01g01900	934.552	1190.21	756.592	926.024
Glyma01g01910	1633.29	1766.02	1704.54	1741.89
Glyma01g01920	158.625	265.31	115.473	209.609
Glyma01g01930	51.2182	93.9444	53.9588	63.4499
Glyma01g01940	454.065	214.798	550.86	455.842
Glyma01g01950	498.082	307.636	425.111	354.249
Glyma01g01960	90.368	103.461	62.6296	98.5786
Glyma01g01970	102.436	61.651	75.7499	76.909
Glyma01g01980	1.95718	0	0	0
Glyma01g01990	251.116	287.447	236.628	212.354
Glyma01g02020	0	0	0	0
Glyma01g02031	49.1694	45.015	48.7705	35.5704
Glyma01g02040	35.2292	63.2979	36.5318	46.0963
Glyma01g02050	126.596	105.75	108.583	128.195
Glyma01g02060	114.402	199.751	129.174	127.633
Glyma01g02070	0	0.978588	0	0
Glyma01g02080	4.89294	6.22602	2.88409	6.14618
Glyma01g02090	262.53	465.299	308.333	358.163
Glyma01g02100	275.911	190.532	219.204	298.849
Glyma01g02110	103.461	143.852	149.424	145.166
Glyma01g02120	199.632	184.705	245.147	173.117
Glyma01g02130	0	0	0	0
Glyma01g02140	43.2613	33.804	32.2934	46.6951
Glyma01g02150	1032.56	712.412	920.413	747.94
Glyma01g02160	0.978588	0	0.961362	2.04873
Glyma01g02171	1.03767	0.961362	0	0.978588
Glyma01g02180	156.702	307.309	102.752	124.52
Glyma01g02190	38.9258	46.9722	33.2054	39.4158
Glyma01g02200	52.8437	44.6198	43.2613	53.2669
Glyma01g02215	77.8252	284.563	72.7298	95.9016
Glyma01g02230	54.7976	111.656	68.5012	100.654
Glyma01g02235	0	0	0	1.92272
Glyma01g02240	174.189	98.5786	250.915	196.678
Glyma01g02251	144.236	240.34	97.3145	123.302
Glyma01g02260	0	2.04873	0	0
Glyma01g02270	152.63	85.1372	149.424	106.711
Glyma01g02280	74.3727	58.1095	79.793	92.1927
Glyma01g02290	19.7157	9.61362	18.4385	14.6788
Glyma01g02295	0	0	0	0
Glyma01g02300	13.3167	15.6574	9.33903	13.4591
Glyma01g02310	0	0	0	0
Glyma01g02321	710.804	495.101	573.643	552.902
Glyma01g02330	71.1408	100.388	89.0515	117.257
Glyma01g02340	53.2669	40.1221	51.8835	57.6817
Glyma01g02350	545.073	446.198	574.894	694.518
Glyma01g02360	4.15068	3.84545	2.04873	3.91435
Glyma01g02380	118.248	75.8029	136.024	104.805
Glyma01g02390	321.65	127.216	311.301	229.766
Glyma01g02400	466.786	507.421	285.525	376.966
Glyma01g02420	622.602	357.627	531.645	479.508
Glyma01g02435	0	0	0	0
Glyma01g02451	37.9014	27.4005	19.7157	13.4591
Glyma01g02465	187.889	139.048	162.47	185.41
Glyma01g02480	1442.36	1115.18	1239.48	1267.27
Glyma01g02510	27.8795	21.5116	48.9294	24.9041
Glyma01g02525	2.04873	1.95718	2.07534	0.961362
Glyma01g02540	0	0	0	0
Glyma01g02550	0	0	0	0
Glyma01g02560	10.575	11.268	9.78588	12.452
Glyma01g02570	83.9978	136.024	88.2019	197.079
Glyma01g02580	0	124.52	0	1.02436
Glyma01g02610	25.9417	19.2272	24.5847	19.5718
Glyma01g02620	158.625	91.1683	202.568	163.952
Glyma01g02630	173.117	120.366	171.216	123.054
Glyma01g02640	238.775	318.565	292.254	303.212
Glyma01g02660	253.191	223.036	227.409	186.91
Glyma01g02670	19.2272	106.534	41.1007	39.4315
Glyma01g02691	40.9745	73.3941	46.6951	35.5704
Glyma01g02710	6.85012	9.33903	7.6909	10.2436
Glyma01g02720	3910.98	1433.39	4678.27	3163.77
Glyma01g02740	0.961362	3.07309	0	2.07534
Glyma01g02750	14.3411	11.7431	13.4897	15.3818
Glyma01g02760	17.6146	5.18835	8.65226	17.4142
Glyma01g02780	918.338	506.638	595.155	530.395
Glyma01g02790	273.027	121.899	197.675	237.626
Glyma01g02800	86.0465	91.9873	71.5992	74.0249
Glyma01g02810	24.4647	19.7157	14.4204	20.4873
Glyma01g02820	1003.43	492.217	436.379	357.185
Glyma01g02830	0	0	0.978588	0
Glyma01g02840	460.963	600.853	532.325	454.724
Glyma01g02850	651.74	974.372	651.803	719.103
Glyma01g02880	225.174	172.084	184.385	194.739
Glyma01g02890	509.522	414.867	486.358	571.756
Glyma01g02900	76.8272	95.9016	88.2019	92.2907
Glyma01g02920	21.5289	12.452	13.4591	9.21927
Glyma01g02930	5.18835	0.961362	6.14618	2.93576
Glyma01g02941	128.823	131.118	81.2228	131.784
Glyma01g02950	157.752	375.778	292.623	219.191
Glyma01g02963	1.95718	1.03767	0	5.12182
Glyma01g02976	1.03767	0	1.02436	0
Glyma01g02990	7.6909	23.5604	0.978588	6.22602
Glyma01g03005	2.04873	16.636	4.15068	8.65226
Glyma01g03020	350.334	277.058	350.897	266.334
Glyma01g03030	87.1643	62.4885	73.7542	63.6082
Glyma01g03040	8.65226	6.14618	7.8287	6.22602
Glyma01g03050	2.04873	0	2.07534	4.80681
Glyma01g03060	189.846	53.9588	237.456	180.288
Glyma01g03070	3954.56	2451.47	4882.12	4728.54
Glyma01g03090	28.8409	105.509	29.3576	21.7911
Glyma01g03100	254.042	218.225	289.51	255.722
Glyma01g03110	0.978588	3.11301	3.84545	2.04873
Glyma01g03120	201.308	180.736	186.434	166.36
Glyma01g03130	124.016	144.435	125.259	118.294
Glyma01g03140	0	0	0	0
Glyma01g03150	38.1649	150.462	59.6044	60.4374
Glyma01g03160	574.869	557.59	510.133	529.416
Glyma01g03180	1783.33	836.905	1559.87	1697.63
Glyma01g03190	12.2924	11.7431	16.6027	22.1113
Glyma01g03200	1.95718	5.18835	4.80681	4.09745
Glyma01g03210	14.5274	11.5363	7.17054	12.7216
Glyma01g03220	102.866	120.875	89.0515	104.805
Glyma01g03240	28.6822	6.85012	22.8287	23.0727
Glyma01g03260	8163.38	9316.2	7593.8	7685.8
Glyma01g03270	369.41	226.881	400.526	381.649
Glyma01g03281	1.92272	1.02436	0.978588	2.07534
Glyma01g03290	0	2.93576	1.03767	0.961362
Glyma01g03301	0	2.07534	2.88409	4.09745
Glyma01g03310	0	0	0	0
Glyma01g03321	0	0	0	0
Glyma01g03330	258.14	215.289	263.568	273.027
Glyma01g03340	0	0	0	0
Glyma01g03360	167.065	98.0589	217.165	115.473
Glyma01g03371	74.0249	32.7796	46.9722	40.4691
Glyma01g03380	184.385	130.152	178.479	179.775
Glyma01g03390	71.4369	40.4691	64.4113	100.388
Glyma01g03400	0	0	1.02436	0
Glyma01g03410	0	1.02436	0	0
Glyma01g03420	19.4629	33.272	20.7534	32.6863
Glyma01g03430	453.086	279.133	344.168	380.039
Glyma01g03450	0	0	0	0
Glyma01g03470	37.4931	51.2182	20.5503	35.2808
Glyma01g03480	244.823	111.559	189.894	176.891
Glyma01g03490	546.052	410.917	404.733	466.085
Glyma01g03500	184.705	94.2135	106.534	65.5654
Glyma01g03530	721.983	532.669	574.431	660.996
Glyma01g03540	305.26	220.182	290.548	275.911
Glyma01g03550	301.405	347.619	287.447	357.503
Glyma01g03570	2642.95	1343.98	2433.89	2585.43
Glyma01g03580	7.6909	7.17054	1.95718	10.3767
Glyma01g03590	465.061	220.182	388.089	268.22
Glyma01g03600	107.645	179.517	85.5612	130.094
Glyma01g03610	439.972	307.636	319.601	375.778
Glyma01g03621	35.5704	33.804	21.5289	16.6027
Glyma01g03630	6.14618	2.93576	2.07534	9.61362
Glyma01g03650	1690.02	1086.44	1317.07	1347.04
Glyma01g03661	14.5274	12.4977	49.1694	33.272
Glyma01g03670	67.2953	38.9258	74.3727	108.955
Glyma01g03690	0	0.978588	0	0
Glyma01g03700	27.4005	46.6951	24.9954	28.6822
Glyma01g03710	120.37	172.084	96.2901	101.773
Glyma01g03720	1047.88	1118.6	1436.57	1221.34
Glyma01g03730	769.297	531.373	548.927	584.508
Glyma01g03750	1564.76	875.793	1380.52	1347.04
Glyma01g03760	613.263	359.549	433.306	454.065
Glyma01g03780	24.034	26.6334	23.4861	28.0171
Glyma01g03790	222.287	61.651	244.89	169.2
Glyma01g03810	2353.5	1372.84	2227.48	2247.45
Glyma01g03820	89.2396	101.904	57.3643	79.2656
Glyma01g03830	920.023	495.792	923.787	796.93
Glyma01g03850	69.6567	58.7153	70.5616	79.793
Glyma01g03870	219.204	257.342	292.254	300.138
Glyma01g03880	239.702	114.402	261.213	278.898
Glyma01g03890	339.361	314.48	290.641	352.808
Glyma01g03900	45.072	16.636	47.7328	28.8409
Glyma01g03910	0.978588	19.7157	4.80681	6.14618
Glyma01g03921	2.07534	9.61362	0	3.91435
Glyma01g03930	965.207	648.422	941.402	950.506
Glyma01g03940	3.07309	0	13.4897	26.9181
Glyma01g03948	0.978588	8.30136	0	1.02436
Glyma01g03956	21.7911	65.3726	13.3167	20.5503
Glyma01g03964	2.88409	35.8527	0.978588	4.15068
Glyma01g03972	0	0	0	0.961362
Glyma01g03980	30.3362	81.9759	19.2272	44.0476
Glyma01g04000	98.5786	240.34	48.1451	79.2656
Glyma01g04015	0	1.02436	0.978588	0
Glyma01g04030	0	0.978588	0	0
Glyma01g04040	74.3727	57.0718	67.2953	69.6567
Glyma01g04050	223.099	409.54	190.532	207.461
Glyma01g04060	229.766	206.921	162.446	216.873
Glyma01g04070	483.499	608.682	1730.83	721.983
Glyma01g04080	227.032	177.442	155.741	208.97
Glyma01g04090	242.815	206.693	178.239	198.653
Glyma01g04100	97.0976	83.9978	76.3299	86.1266
Glyma01g04107	100.388	92.9659	83.0136	92.2907
Glyma01g04114	0.978588	0	0	1.02436
Glyma01g04122	1.03767	1.92272	1.02436	0
Glyma01g04130	737.365	438.427	634.125	561.379
Glyma01g04140	201.8	133.088	128.671	100.943
Glyma01g04151	56.7581	48.7705	69.2181	57.3643
Glyma01g04160	21.7911	3.84545	23.5604	25.4433
Glyma01g04170	356.665	422.038	699.69	757.499
Glyma01g04190	73.7542	83.18	46.6951	31.7249
Glyma01g04200	7.8287	3.11301	3.84545	10.2436
Glyma01g04210	0	0	0	0
Glyma01g04220	22.1113	25.6091	26.4219	40.4691
Glyma01g04230	493.743	363.056	293.661	300.906
Glyma01g04241	12.7216	7.26369	11.5363	7.17054
Glyma01g04250	31.1301	6.72953	43.0233	31.3148
Glyma01g04261	0.961362	1.02436	0	0
Glyma01g04270	623.837	424.707	469.027	447.033
Glyma01g04285	0	0	0	0
Glyma01g04300	338.28	189.388	301.163	266.176
Glyma01g04310	0	0	0	0
Glyma01g04320	341.113	297.491	365.26	343.206
Glyma01g04330	24.4647	21.7911	10.575	51.2182
Glyma01g04335	1.03767	4.80681	2.04873	0
Glyma01g04340	2.88409	32.7796	19.5718	18.6781
Glyma01g04350	30.7309	122.323	52.9212	33.6477
Glyma01g04361	0	0	0	0
Glyma01g04370	1.03767	1.92272	2.04873	0
Glyma01g04380	12.4977	32.7796	19.5718	32.1678
Glyma01g04400	236.628	222.139	209.609	222.075
Glyma01g04410	91.9873	73.6746	100.943	106.534
Glyma01g04421	8.30136	5.76817	10.2436	11.7431
Glyma01g04430	0	2.04873	0.978588	2.07534
Glyma01g04440	298.09	228.011	266.681	214.384
Glyma01g04450	8.80729	9.33903	4.80681	10.2436
Glyma01g04460	229.325	246.109	388.234	446.236
Glyma01g04468	55.759	50.1938	47.9508	63.2979
Glyma01g04476	362.625	359.142	259.417	265.336
Glyma01g04484	80.2442	65.3732	91.3294	98.3389
Glyma01g04492	284.322	303.79	187.458	223.118
Glyma01g04500	50.9522	65.5592	48.9294	50.8458
Glyma01g04515	109.607	101.773	101.692	99.9816
Glyma01g04530	746.663	819.759	743.133	898.367
Glyma01g04545	1621.88	2375.53	1456.64	1019.69
Glyma01g04560	109.595	218.189	106.666	144.236
Glyma01g04570	206.921	264.219	188.856	181.697
Glyma01g04580	70.4583	84.0513	67.2953	92.1927
Glyma01g04590	59.1472	36.5318	47.1207	41.1007
Glyma01g04600	223.036	272.481	198.653	258.38
Glyma01g04610	107.558	63.6082	67.4485	71.1408
Glyma01g04616	24.4647	32.1678	17.3045	27.6578
Glyma01g04623	14.5274	11.5363	17.4142	9.78588
Glyma01g04630	46.1454	55.3156	69.4797	61.2225
Glyma01g04640	41.9989	16.636	23.8664	30.7636
Glyma01g04650	0	0	0.961362	0
Glyma01g04660	34.2431	36.5318	24.5847	27.4005
Glyma01g04670	41.3386	22.536	48.9294	46.6951
Glyma01g04690	404.623	361.099	272.907	307.636
Glyma01g04700	3.91435	3.11301	0.961362	4.09745
Glyma01g04710	2482.11	2462.05	2252.57	2026.66
Glyma01g04720	348.974	256.091	284.769	267.719
Glyma01g04730	20.4873	57.7367	23.8664	22.1113
Glyma01g04740	274.005	122.445	222.075	213.068
Glyma01g04750	21.7911	35.5704	46.0963	63.6082
Glyma01g04760	51.9135	149.557	101.773	142.161
Glyma01g04770	0	4.89294	0	0
Glyma01g04780	2.93576	48.7705	6.72953	8.19491
Glyma01g04791	15.565	127.861	13.3167	18.5932
Glyma01g04800	0	0	0	0
Glyma01g04810	0	0	0	0
Glyma01g04820	432.536	259.417	410.502	437.403
Glyma01g04830	59.1472	229.766	33.804	44.0365
Glyma01g04860	343.206	289.895	341.527	378.75
Glyma01g04870	222.287	132.109	273.945	199.002
Glyma01g04880	167.339	144.236	173.045	164.922
Glyma01g04890	541.664	374.931	140.338	168.317
Glyma01g04895	0	0	0	1.03767
Glyma01g04900	38.9258	76.3299	19.7157	25.9568
Glyma01g04920	401.221	568.643	428.767	404.623
Glyma01g04930	212.722	244.186	154.679	156.574
Glyma01g04940	8.65226	6.14618	1.95718	5.18835
Glyma01g04950	3.07309	8.80729	1.03767	3.84545
Glyma01g04970	0.978588	0	0	1.02436
Glyma01g04980	258.38	312.443	231.506	281.833
Glyma01g04991	29.8022	19.4629	22.5075	9.33903
Glyma01g05000	440.476	296.512	393.277	344.168
Glyma01g05020	0.978588	2.07534	0.961362	0
Glyma01g05035	1.03767	0	0	0
Glyma01g05050	0	0	0	0
Glyma01g05060	3.07309	1.95718	4.15068	3.84545
Glyma01g05070	1.95718	2.07534	0	2.04873
Glyma01g05080	115.181	89.4067	40.9745	40.1221
Glyma01g05090	5.76817	9.21927	5.87153	6.22602
Glyma01g05100	395.404	248.561	342.431	316.288
Glyma01g05110	0	0	0	0
Glyma01g05120	0	0	0	0
Glyma01g05135	164.393	113.704	147.767	195.082
Glyma01g05150	3377.33	3012.09	2793.41	3171.53
Glyma01g05160	139.938	279.133	112.479	123.948
Glyma01g05170	244.89	108.634	428.184	232.904
Glyma01g05180	131.707	48.1451	87.0943	107.918
Glyma01g05190	216.141	62.6296	150.462	149.972
Glyma01g05220	226.054	282.246	252.838	237.652
Glyma01g05230	198.195	228.804	131.118	291.619
Glyma01g05240	16.3432	10.2436	27.4005	36.3184
Glyma01g05310	117.802	24.4647	147.349	88.4453
Glyma01g05321	40.1221	45.6575	58.6431	44.0476
Glyma01g05330	0	0	0	0
Glyma01g05340	235.534	354.43	209.418	295.736
Glyma01g05350	44.0476	113.516	75.7499	50.9522
Glyma01g05360	90.0301	86.1266	82.6771	100.388
Glyma01g05370	35.2808	18.2659	47.1207	28.3791
Glyma01g05390	24.034	45.072	16.636	35.2808
Glyma01g05410	76.8272	97.8588	74.7122	65.3726
Glyma01g05430	161.467	95.4656	136.513	145.46
Glyma01g05435	0	0.961362	0	0
Glyma01g05440	107.673	75.8029	66.544	65.3732
Glyma01g05450	1.02436	6.85012	0	0.961362
Glyma01g05470	196.696	143.198	266.297	255.066
Glyma01g05490	136.972	113.441	123.948	131.131
Glyma01g05500	3.84545	5.12182	0.978588	0
Glyma01g05521	3.07309	10.7645	7.26369	3.84545
Glyma01g05540	182.996	115.181	189.388	208.97
Glyma01g05550	253.191	256.684	288.87	236.818
Glyma01g05565	8.65226	16.3898	28.3791	26.9794
Glyma01g05580	261.213	258.347	225.174	328.786
Glyma01g05680	0	0	0	0
Glyma01g05710	202.346	268.22	127.021	142.874
Glyma01g05740	2212.09	1246.65	1871.06	2095.06
Glyma01g05750	352.381	365.992	254.229	276.872
Glyma01g05760	0.978588	11.4144	4.80681	6.14618
Glyma01g05765	25.9417	49.9908	18.4385	24.4647
Glyma01g05770	277.834	190.532	125.259	162.914
Glyma01g05775	0	0	0	0
Glyma01g05780	14.6788	25.9417	13.4591	25.6091
Glyma01g05800	308.188	254.761	278.627	264.219
Glyma01g05805	36.5318	15.3654	16.636	26.9794
Glyma01g05810	101.412	86.1157	79.9006	62.4885
Glyma01g05820	113.516	85.0889	38.4545	74.7785
Glyma01g05830	38.3938	40.3772	27.6578	35.2292
Glyma01g05840	0	0	0	0
Glyma01g05850	0	0	1.03767	3.84545
Glyma01g05860	115.473	131.784	113.441	158.776
Glyma01g05871	92.3526	44.2227	62.4862	43.0579
Glyma01g05880	50.9522	15.3654	7.8287	9.33903
Glyma01g05890	51.2182	32.2934	38.3938	51.9135
Glyma01g05920	300.427	197.157	178.813	343.162
Glyma01g05933	1.03767	0	0	0
Glyma01g05946	2.88409	4.09745	2.93576	1.03767
Glyma01g05960	21.5116	22.5075	23.8664	24.9954
Glyma01g05970	0	0	0	2.04873
Glyma01g05980	10.3767	1.92272	9.21927	10.7645
Glyma01g05991	4.80681	13.3167	4.89294	6.22602
Glyma01g06001	3.07309	6.85012	2.07534	0
Glyma01g06010	73.3941	59.1472	44.2227	51.2182
Glyma01g06030	1742.25	853.689	1099.14	980.545
Glyma01g06060	138.436	137.265	147.767	158.763
Glyma01g06080	145.46	159.51	166.027	177.852
Glyma01g06091	17.6146	17.6404	5.76817	10.2436
Glyma01g06101	0	0	0	0
Glyma01g06110	1552.6	1247.67	1450.27	1564.81
Glyma01g06121	12.2924	6.85012	9.33903	8.65226
Glyma01g06131	30.3362	49.8082	20.1886	24.5847
Glyma01g06140	1.03767	0.961362	1.02436	0
Glyma01g06150	4.80681	10.2436	3.91435	5.18835
Glyma01g06170	1558.06	1014.8	1270.11	1277.65
Glyma01g06181	0	2.07534	0.961362	1.02436
Glyma01g06192	4.15068	1.92272	4.09745	3.91435
Glyma01g06203	90.368	152.63	77.3084	97.541
Glyma01g06214	0	0.978588	1.03767	0
Glyma01g06226	0	0	0	0
Glyma01g06238	0	0	0	0
Glyma01g06250	0	0	0	0
Glyma01g06255	0	0	0	0
Glyma01g06260	375.778	205.459	264.375	274.529
Glyma01g06265	36.3184	48.0681	48.1451	46.9722
Glyma01g06270	98.0589	117.802	113.516	130.746
Glyma01g06281	213.068	122.323	146.311	156.702
Glyma01g06290	106.666	168.103	83.6385	102.436
Glyma01g06300	54.9965	126.9	40.9745	45.9936
Glyma01g06320	116.325	90.144	88.0729	92.3526
Glyma01g06330	1.02436	1.95718	2.07534	0
Glyma01g06350	16.636	18.6781	8.65226	11.268
Glyma01g06370	10.3767	29.8022	12.2924	23.4861
Glyma01g06380	222.075	151.606	201.589	238.664
Glyma01g06403	0	1.95718	0	1.92272
Glyma01g06426	0.978588	8.30136	4.80681	6.14618
Glyma01g06450	627.79	332.631	555.205	600.853
Glyma01g06465	161.509	125.997	140.917	149.424
Glyma01g06480	21.5116	29.3576	22.8287	16.3432
Glyma01g06530	21.5289	23.8664	21.15	22.536
Glyma01g06540	87.1643	86.5226	108.583	101.773
Glyma01g06550	12.4977	13.3167	10.7645	23.8664
Glyma01g06575	15.3654	10.7645	21.7911	8.65226
Glyma01g06600	118.409	332.054	119.209	133.167
Glyma01g06610	68.4862	17.3045	102.436	65.5654
Glyma01g06620	358.588	228.433	351.313	402.616
Glyma01g06630	285.797	217.247	262.53	235.534
Glyma01g06640	246.604	191.969	315.327	349.308
Glyma01g06660	39.4315	24.9954	40.9745	35.2292
Glyma01g06671	0	0	0	0
Glyma01g06681	72.7298	110.58	57.0718	77.8703
Glyma01g06690	42.0793	33.2054	25.9568	39.9502
Glyma01g06700	277.058	280.718	242.774	254.433
Glyma01g06720	0	0	0	0
Glyma01g06730	124.972	123.302	135.935	138.436
Glyma01g06740	1864.21	1604.24	1268.04	1628.74
Glyma01g06750	155.65	114.402	191.556	157.553
Glyma01g06762	0	0	0	0
Glyma01g06774	4.09745	3.91435	4.15068	0
Glyma01g06787	77.3084	79.9006	70.1794	76.8272
Glyma01g06800	186.781	127.861	146.484	135.045
Glyma01g06810	23.0727	9.21927	13.7002	22.8287
Glyma01g06820	40.9745	12.7216	32.1678	35.5704
Glyma01g06830	5.87153	4.15068	8.65226	5.12182
Glyma01g06840	131.784	113.441	132.143	143.852
Glyma01g06850	102.866	51.2182	75.3513	67.4485
Glyma01g06860	0	0	0	0
Glyma01g06870	7.8287	34.2431	4.80681	7.17054
Glyma01g06880	0	1.92272	5.12182	4.89294
Glyma01g06902	7.6909	5.12182	2.93576	7.26369
Glyma01g06924	7.17054	7.8287	3.11301	8.65226
Glyma01g06947	10.7645	5.18835	3.84545	0
Glyma01g06970	543.739	500.87	440.476	535.288
Glyma01g06980	0	0	0	0
Glyma01g06995	0	0	0	0
Glyma01g07010	65.5654	112.068	54.7976	83.9978
Glyma01g07020	48.7705	65.3726	39.9502	75.3513
Glyma01g07040	33.6477	24.5847	17.6146	23.8664
Glyma01g07046	38.9258	46.9722	76.7876	96.1362
Glyma01g07053	3.91435	0	0	1.02436
Glyma01g07060	0	0	0	0
Glyma01g07070	279.756	208.97	322.934	339.318
Glyma01g07080	0	0	0	0
Glyma01g07091	53.8223	74.7122	49.0295	49.1694
Glyma01g07100	657.883	399.927	389.258	328.806
Glyma01g07110	48.0681	24.5847	34.2506	37.3561
Glyma01g07120	426.135	506.909	337.243	418.192
Glyma01g07130	70.4583	143.198	76.909	46.0963
Glyma01g07140	132.822	106.711	87.0709	90.0301
Glyma01g07150	12.4977	28.6822	4.89294	6.22602
Glyma01g07155	27.6578	10.7645	20.7534	19.2272
Glyma01g07160	53.8223	69.5239	30.7636	52.2425
Glyma01g07175	432.708	316.288	283.749	325.87
Glyma01g07190	98.0589	123.948	115.473	133.859
Glyma01g07212	2.04873	3.91435	0	3.84545
Glyma01g07234	9.78588	15.565	6.72953	12.2924
Glyma01g07256	15.565	13.4591	7.17054	18.5932
Glyma01g07278	0	0	0	0
Glyma01g07300	39.9502	43.0579	22.8287	26.9181
Glyma01g07310	112.538	60.1849	73.0635	57.3643
Glyma01g07320	49.8082	24.9954	48.1451	51.8652
Glyma01g07343	0	0	0	0
Glyma01g07366	0	0	1.03767	0.961362
Glyma01g07390	28.3791	23.8664	33.6477	34.8284
Glyma01g07416	2.07534	0.961362	1.02436	0.978588
Glyma01g07443	7.6909	2.04873	1.95718	4.15068
Glyma01g07470	172.093	45.015	201.308	114.402
Glyma01g07500	4.89294	4.15068	5.76817	3.07309
Glyma01g07530	124.52	203.809	96.2901	105.687
Glyma01g07542	177.852	136.24	158.531	178.479
Glyma01g07554	612.569	357.185	569.681	642.19
Glyma01g07567	91.9873	39.4315	40.3772	73.7542
Glyma01g07580	1.03767	62.4885	0	2.93576
Glyma01g07601	0	3.07309	0.978588	0
Glyma01g07621	30.7309	15.6574	18.6781	19.2272
Glyma01g07641	1000.12	1200.58	906.564	981.34
Glyma01g07661	0	0	0	0.978588
Glyma01g07680	138.436	133.167	153.638	135.935
Glyma01g07690	30.7309	120.366	23.8664	24.034
Glyma01g07716	0	0	0	0
Glyma01g07743	10.3767	5.76817	8.19491	10.7645
Glyma01g07770	172.084	214.092	185.932	176.404
Glyma01g07780	497.841	254.433	383.938	343.206
Glyma01g07791	121.345	128.671	97.0976	128.045
Glyma01g07800	159.801	122.093	211.019	175.167
Glyma01g07860	379.738	383.112	656.633	402.616
Glyma01g07876	25.6091	26.4219	19.7157	20.1886
Glyma01g07893	0	0	0	0
Glyma01g07910	1.03767	0	0	0
Glyma01g07930	353.781	303.212	394.371	397.428
Glyma01g07940	106.534	117.431	104.805	137.475
Glyma01g07970	74.3727	132.822	58.6431	65.5592
Glyma01g07985	37.3561	41.3386	45.072	34.2506
Glyma01g08001	9.61362	14.3411	4.89294	11.4144
Glyma01g08015	11.268	5.87153	7.26369	9.61362
Glyma01g08030	0	0	0	0
Glyma01g08043	194.044	194.195	177.215	178.103
Glyma01g08056	57.6817	98.3389	77.3084	116.219
Glyma01g08070	7.17054	19.5718	11.4144	15.3818
Glyma01g08080	11.7431	19.7157	16.3432	17.4142
Glyma01g08096	0	3.84545	2.04873	1.95718
Glyma01g08113	73.0635	19.4629	73.3941	62.2602
Glyma01g08130	0	0	0	0
Glyma01g08150	0	0	0	0
Glyma01g08191	9.33903	24.9954	14.3411	13.7002
Glyma01g08230	124.016	155.703	114.495	128.671
Glyma01g08250	0	0	0	0
Glyma01g08260	23.4861	25.9417	16.3432	28.6822
Glyma01g08400	21.7911	9.61362	14.3411	28.3791
Glyma01g08540	80.7544	78.876	91.9873	70.5616
Glyma01g08560	0	0	0	0
Glyma01g08580	253.454	277.058	239.379	270.432
Glyma01g08586	0	0	0	0
Glyma01g08593	0	1.02436	1.95718	1.03767
Glyma01g08600	132.143	125.259	190.931	107.673
Glyma01g08610	11.7431	10.3767	20.1886	8.19491
Glyma01g08621	40.4691	25.9568	18.4385	28.3791
Glyma01g08631	0	0	0	0
Glyma01g08640	3.07309	2.93576	1.03767	0
Glyma01g08650	0	0	0	0
Glyma01g08690	0	0	0	0
Glyma01g08730	0	0	0	0
Glyma01g08745	18.4385	21.5289	28.0171	24.9954
Glyma01g08760	0	0	0	0
Glyma01g08870	22.8287	17.3045	26.6334	21.5289
Glyma01g08980	5.76817	7.17054	3.91435	11.4144
Glyma01g09000	2.04873	1.95718	4.15068	1.92272
Glyma01g09010	184.953	159.801	138.436	158.776
Glyma01g09040	4.15068	6.72953	3.07309	5.87153
Glyma01g09066	15.3818	20.4873	13.7002	17.6404
Glyma01g09093	0	0	0	0
Glyma01g09120	514.737	347.619	211.5	193.605
Glyma01g09160	58.1095	90.368	58.3887	54.8009
Glyma01g09190	0	0	0	0
Glyma01g09205	233.555	185.932	187.818	187.466
Glyma01g09220	137.002	139.048	99.9816	119.85
Glyma01g09251	0	0	0	0
Glyma01g09280	0	1.02436	0	0
Glyma01g09290	237.652	143.852	203.383	209.577
Glyma01g09310	6848.16	4894.69	5344.21	5799.94
Glyma01g09340	1.03767	1.92272	0	0.978588
Glyma01g09350	0	0	0	0
Glyma01g09360	8.19491	19.5718	17.6404	16.3432
Glyma01g09381	0.978588	5.18835	0	4.09745
Glyma01g09400	507.421	331.67	334.967	373.821
Glyma01g09410	0	0	0	0
Glyma01g09420	226.384	226.054	231.4	188.427
Glyma01g09460	40.1221	49.8082	34.609	41.9989
Glyma01g09481	160.839	55.759	151.606	120.366
Glyma01g09500	5.76817	1.02436	1.95718	3.11301
Glyma01g09510	0	0	0	1.92272
Glyma01g09515	0	0	0	1.02436
Glyma01g09520	2453.05	1520.87	1606.2	1636.2
Glyma01g09530	17.3045	33.804	8.80729	25.9417
Glyma01g09540	334.967	260.304	270.832	264.375
Glyma01g09581	1.95718	1.03767	0.961362	0
Glyma01g09620	21.7911	11.5363	13.3167	13.7002
Glyma01g09631	22.1113	8.19491	29.3576	24.9041
Glyma01g09640	40.9745	40.1221	58.1095	43.2613
Glyma01g09650	1.95718	1.03767	0	0
Glyma01g09660	72.6369	78.8317	93.2171	82.2014
Glyma01g09860	0.961362	2.04873	0	0
Glyma01g09900	9.21927	29.3576	11.4144	10.575
Glyma01g09920	206.482	285.359	199.002	303.212
Glyma01g09948	30.0924	164.393	65.5592	46.9722
Glyma01g09976	125.938	107.558	151.681	156.688
Glyma01g10004	1.02436	0	0	0
Glyma01g10032	0	0	0	1.02436
Glyma01g10060	14.5274	34.609	14.3411	9.78588
Glyma01g10070	0	0	0	0
Glyma01g10081	4406.81	3925.12	5413.52	4648.19
Glyma01g10090	0.978588	1.03767	1.92272	1.02436
Glyma01g10100	73.6746	110.557	80.9247	95.9016
Glyma01g10121	10.575	7.17054	5.87153	11.4144
Glyma01g10141	0	1.95718	1.03767	0.961362
Glyma01g10160	80.2442	61.2225	62.4885	86.0465
Glyma01g10183	2.07534	1.92272	1.02436	0.978588
Glyma01g10206	19.2272	21.5116	19.5718	24.9041
Glyma01g10231	0	0	0	0
Glyma01g10254	0	2.07534	1.92272	1.02436
Glyma01g10278	44.6198	30.7636	29.7065	31.3148
Glyma01g10302	7.6909	17.4142	9.78588	7.26369
Glyma01g10326	3.07309	7.8287	16.6027	7.6909
Glyma01g10350	80.2442	39.4315	88.4453	71.7054
Glyma01g10371	6.22602	15.3818	5.12182	6.85012
Glyma01g10390	57.6817	22.536	30.3362	25.9417
Glyma01g10600	4.09745	1.95718	1.03767	3.84545
Glyma01g10610	160.488	145.274	195.156	189.507
Glyma01g10730	34.2431	36.5318	22.536	28.3791
Glyma01g10850	99.9816	123.948	95.9016	85.0889
Glyma01g10880	75.8029	75.3513	97.541	84.5999
Glyma01g10900	16.636	4.15068	13.4591	9.21927
Glyma01g11110	1.03767	0	0	3.91435
Glyma01g11130	18.2659	9.21927	16.636	19.7157
Glyma01g11180	133.167	124.281	150.462	99.0203
Glyma01g11390	224.097	215.835	179.775	148.533
Glyma01g11473	2.07534	0.961362	0	2.93576
Glyma01g11556	0	0	0	2.07534
Glyma01g11640	906.561	587.153	747.122	639.306
Glyma01g11755	0	0	0	0
Glyma01g11870	7966.19	3858.91	6796.65	5427.25
Glyma01g12310	0	0	0	1.03767
Glyma01g12340	731.395	515.716	749.198	672.953
Glyma01g12740	223.118	176.404	200.925	133.167
Glyma01g12840	3.11301	8.65226	11.268	8.80729
Glyma01g12940	14.4204	8.19491	16.636	7.26369
Glyma01g12955	2.04873	0	0	0
Glyma01g12970	27.4005	25.9417	36.5318	44.0476
Glyma01g13170	1506.7	861.38	1490.45	1300.54
Glyma01g13390	0	0	0	0
Glyma01g13400	10.2436	5.87153	8.30136	6.72953
Glyma01g13410	2.93576	0	2.88409	2.04873
Glyma01g13532	25.9417	29.8022	31.7553	42.0793
Glyma01g13654	420.115	410.77	359.142	441.01
Glyma01g13777	9.21927	15.6574	4.15068	3.84545
Glyma01g13900	2.93576	0	4.80681	0
Glyma01g13930	50.8458	64.4113	39.9502	35.2292
Glyma01g13945	119.209	111.656	102.752	118.294
Glyma01g13960	0	1.95718	0	1.92272
Glyma01g14160	4.89294	10.3767	4.80681	3.07309
Glyma01g14266	0	0	0	0
Glyma01g14373	238.418	182.337	286.726	313.376
Glyma01g14480	678.128	492.23	512.609	379.738
Glyma01g14500	0.978588	0	0.961362	0
Glyma01g14700	1.03767	3.84545	3.07309	0.978588
Glyma01g14733	24.034	18.4385	21.5289	24.9041
Glyma01g14766	0	0	0	0.961362
Glyma01g14800	220.182	152.537	168.238	180.288
Glyma01g14905	2.07534	0.961362	1.02436	2.93576
Glyma01g15010	5.76817	28.6822	2.93576	5.18835
Glyma01g15134	33.804	42.0793	39.4315	48.0681
Glyma01g15258	7.8287	5.18835	2.88409	5.12182
Glyma01g15382	5.18835	7.6909	3.07309	0.978588
Glyma01g15506	431.652	437.403	413.943	438.934
Glyma01g15630	10.2436	4.89294	9.33903	6.72953
Glyma01g15687	3.91435	7.26369	1.92272	2.04873
Glyma01g15744	2.07534	0	0	0.978588
Glyma01g15802	0.961362	4.09745	0	3.11301
Glyma01g15860	0	0.978588	2.07534	2.88409
Glyma01g15883	0	1.03767	0.961362	1.02436
Glyma01g15906	14.5274	5.76817	9.21927	16.636
Glyma01g15930	377.815	424.086	421.771	382.9
Glyma01g16140	4.09745	0.978588	0	0
Glyma01g16250	0	0	0	0
Glyma01g16360	6.22602	11.5363	2.04873	6.85012
Glyma01g16370	486.449	586.96	421.771	560.342
Glyma01g16375	381.063	301.405	322.715	335.515
Glyma01g16380	883.665	776.177	779.665	713.981
Glyma01g16526	208.572	190.35	178.239	172.231
Glyma01g16673	0	0	0	0
Glyma01g16820	220.238	163.424	178.479	178.813
Glyma01g17030	24.4647	17.6404	20.1886	28.6822
Glyma01g17230	115.181	168.238	114.729	143.852
Glyma01g17240	32.6863	19.4629	19.5718	33.2054
Glyma01g17271	1.02436	2.93576	0	0.961362
Glyma01g17300	94.923	206.496	59.6044	70.6811
Glyma01g17330	1.03767	0	0	0
Glyma01g17350	70.1794	97.3145	85.1372	91.3149
Glyma01g17426	0	0	0	0
Glyma01g17503	0	0	0.961362	0
Glyma01g17580	0	0	8.19491	2.93576
Glyma01g17590	0	47.1207	0	0
Glyma01g17820	2136.82	1089.17	1884.41	1429.55
Glyma01g17850	449.172	1270.11	625.847	679.153
Glyma01g17870	357.996	357.627	295.017	375.778
Glyma01g17880	0	0	0	0
Glyma01g18040	369.795	318.041	314.414	269.181
Glyma01g18200	7.8287	2.07534	4.80681	4.09745
Glyma01g18360	9.33903	8.65226	8.19491	2.93576
Glyma01g18520	0	0	0	0
Glyma01g18606	0	0.978588	0	0.961362
Glyma01g18693	0	0	0	0
Glyma01g18780	1009.65	553.744	878.904	815.164
Glyma01g18885	0	0	0	0
Glyma01g18990	1.02436	0	0	0
Glyma01g19200	144.831	95.4656	177.852	159.801
Glyma01g19420	38.3938	58.6431	50.1938	52.8437
Glyma01g19820	41.3386	93.2171	53.8223	61.2225
Glyma01g20030	297.065	189.846	274.983	260.529
Glyma01g20130	0	0	0.961362	0
Glyma01g20230	199.233	96.1362	246.872	261.283
Glyma01g20306	0	0	0	0
Glyma01g20383	511.157	310.212	348.657	347.052
Glyma01g20460	3368.3	1961.2	1766.02	2224.92
Glyma01g20565	3.11301	4.80681	3.07309	1.95718
Glyma01g20670	704.678	498.865	658.59	643.355
Glyma01g20700	918.854	647.825	711.842	616.233
Glyma01g20710	9.78588	14.5274	8.65226	10.2436
Glyma01g20720	109.993	42.2999	55.3156	52.8437
Glyma01g20740	2.88409	30.7309	2.93576	7.26369
Glyma01g20751	0	0	0	0
Glyma01g20760	889.536	697.314	732.558	932.171
Glyma01g20775	625.715	689.297	857.392	781.892
Glyma01g20790	41.3386	58.3887	56.7581	54.9965
Glyma01g20800	12.2924	3.91435	6.22602	9.61362
Glyma01g20811	324.891	312.339	321.095	375.941
Glyma01g20820	0	0	0	0
Glyma01g20860	226.881	1069.44	468.744	558.266
Glyma01g20870	67.608	17.6146	108.955	72.1021
Glyma01g20885	0	2.07534	0	0
Glyma01g20900	0	0.961362	0	1.95718
Glyma01g20910	0.961362	1.02436	0.978588	1.03767
Glyma01g20920	32.7796	17.6146	31.1301	36.5318
Glyma01g20935	0	1.03767	0	0
Glyma01g20950	30.0924	61.5272	17.4142	27.4005
Glyma01g20970	1.92272	1.02436	0	0
Glyma01g20980	0	0	0	0.961362
Glyma01g20986	31.3148	25.9417	22.1113	20.4873
Glyma01g20993	2.07534	4.80681	1.02436	0
Glyma01g21000	27.8795	21.5116	11.7431	17.6404
Glyma01g21120	0	0	0	0
Glyma01g21241	13.7002	12.452	21.15	23.5604
Glyma01g21360	301.962	184.581	222.287	223.118
Glyma01g21480	144.204	93.2171	112.538	109.993
Glyma01g21500	422.038	586.174	546.852	590.276
Glyma01g21510	8.80729	46.6951	10.575	14.3411
Glyma01g21521	0	0	0	0
Glyma01g21530	130.745	45.072	168.317	124.52
Glyma01g21540	31.7553	33.272	36.3184	34.609
Glyma01g21570	29.3576	45.6575	15.3818	18.4385
Glyma01g21575	5.18835	3.84545	3.07309	3.91435
Glyma01g21580	5.76817	13.3167	0.978588	1.03767
Glyma01g21590	2.04873	1.95718	0	0.961362
Glyma01g21620	20.5503	22.8287	9.61362	14.3411
Glyma01g21630	0	0.961362	1.02436	1.95718
Glyma01g21660	106.711	121.899	91.0087	117.257
Glyma01g21680	122.924	66.544	74.7122	99.0203
Glyma01g21707	72.4155	120.37	56.7204	62.4862
Glyma01g21734	0	0	0	0
Glyma01g21762	0	0	0	0
Glyma01g21790	2.04873	1.95718	0	1.92272
Glyma01g21831	85.1372	80.9382	75.9476	66.5836
Glyma01g21870	5.18835	1.92272	2.04873	2.93576
Glyma01g21900	21.15	30.7309	24.4647	32.1678
Glyma01g22120	0	0	1.03767	0
Glyma01g22131	28.3791	12.452	24.9954	27.6578
Glyma01g22140	14.5274	15.3818	9.21927	17.6146
Glyma01g22160	12.4977	12.2924	13.7002	14.5274
Glyma01g22170	1045.87	528.437	751.273	692.181
Glyma01g22180	42.0793	46.6951	26.9181	47.1207
Glyma01g22195	21.7911	7.6909	10.2436	11.7431
Glyma01g22210	37.4931	32.7796	31.3148	32.1678
Glyma01g22260	72.7298	103.73	103.767	108.634
Glyma01g22333	3.91435	14.5274	9.61362	11.268
Glyma01g22406	298.849	211.5	263.261	240.733
Glyma01g22480	43.2613	78.876	100.795	94.428
Glyma01g22490	690.421	693.819	677.598	576.817
Glyma01g22501	2.93576	3.11301	4.80681	4.09745
Glyma01g22510	58.1095	58.6431	70.6811	63.6082
Glyma01g22530	7.6909	5.12182	4.89294	7.26369
Glyma01g22542	233.555	85.1372	249.041	207.654
Glyma01g22554	120.366	128.671	104.788	108.583
Glyma01g22567	4.15068	7.6909	5.12182	3.91435
Glyma01g22580	228.804	221.262	232.904	238.664
Glyma01g22600	601.301	464.829	599.773	521.058
Glyma01g22610	1.95718	3.11301	3.84545	1.02436
Glyma01g22620	2888.87	2956.19	1796.73	2046.23
Glyma01g22630	363.395	272.481	315.105	329.979
Glyma01g22641	34.8284	26.4219	33.2054	27.8795
Glyma01g22650	19.5718	10.3767	13.4591	14.3411
Glyma01g22670	0	0	0	0
Glyma01g22680	579.701	507.06	585.196	638.167
Glyma01g22710	53.2669	88.0729	65.3732	68.2567
Glyma01g22720	65.5654	36.3184	52.8749	52.2425
Glyma01g22730	5.18835	5.76817	6.14618	6.85012
Glyma01g22751	2.88409	1.02436	0	0
Glyma01g22770	98.3389	197.675	136.972	106.711
Glyma01g22800	0	0	0	0
Glyma01g22830	32.1678	16.3432	18.4385	13.7002
Glyma01g22840	197.079	127.021	156.574	187.818
Glyma01g22850	7.17054	3.91435	6.22602	8.65226
Glyma01g22861	8.80729	4.15068	7.6909	6.14618
Glyma01g22871	13.4897	18.2659	15.3654	9.78588
Glyma01g22880	44.2227	27.6578	28.3791	33.2054
Glyma01g22910	2.04873	4.89294	0	2.88409
Glyma01g22927	43.0579	53.9588	45.184	38.9258
Glyma01g22944	0	0	1.02436	0.978588
Glyma01g22962	13.4591	16.3898	6.85012	10.3767
Glyma01g22980	0	0.978588	0	0
Glyma01g22990	9.78588	33.2054	12.4977	23.5604
Glyma01g23015	113.106	64.4113	167.996	116.452
Glyma01g23040	22.1113	55.3156	30.3362	44.6198
Glyma01g23056	344.186	295.534	282.246	248.993
Glyma01g23072	0	1.03767	1.92272	1.02436
Glyma01g23089	1.03767	0.961362	2.04873	2.93576
Glyma01g23106	21.15	4.09745	29.3576	37.3561
Glyma01g23123	2.04873	0	3.11301	2.88409
Glyma01g23140	39.1435	66.4109	40.3772	44.0476
Glyma01g23150	209.609	217.268	229.457	209.418
Glyma01g23180	93.2521	75.8029	91.0087	91.3149
Glyma01g23196	146.484	110.58	172.253	169.2
Glyma01g23213	0	0	0	0
Glyma01g23230	185.743	94.2135	173.117	144.831
Glyma01g23250	5.76817	48.1451	3.91435	8.30136
Glyma01g23300	14.3411	19.5718	12.452	23.0727
Glyma01g23342	4.89294	5.18835	3.84545	2.04873
Glyma01g23384	24.9041	15.3818	9.21927	17.6146
Glyma01g23427	170.161	145.46	178.103	171.216
Glyma01g23470	0	0	0	0
Glyma01g23534	0.978588	0	0.961362	2.04873
Glyma01g23598	518.835	496.063	441.501	473.637
Glyma01g23662	0.961362	3.07309	0	4.15068
Glyma01g23726	345.21	249.54	305.075	261.49
Glyma01g23790	0	1.03767	0	0
Glyma01g23820	157.726	174.968	134.192	139.938
Glyma01g23830	203.809	142.386	154.617	140.085
Glyma01g23840	33.804	39.1435	21.7911	34.609
Glyma01g23870	101.773	182.63	191.311	244.823
Glyma01g24100	1639.52	1351.67	1161.63	1291.74
Glyma01g24115	0	3.07309	0	0
Glyma01g24130	82.9734	76.3299	69.5239	60.5658
Glyma01g24136	5.87153	5.18835	6.72953	3.07309
Glyma01g24143	0	1.92272	0	0
Glyma01g24150	21.15	30.7309	45.9936	37.3561
Glyma01g24160	0	2.93576	0	0.961362
Glyma01g24360	763.299	579.02	945.98	893.245
Glyma01g24383	1.03767	6.72953	2.04873	2.93576
Glyma01g24406	86.5226	29.7065	101.773	57.0718
Glyma01g24430	78.876	74.3727	64.3355	83.6385
Glyma01g24455	4.89294	5.18835	4.80681	4.09745
Glyma01g24480	5.18835	10.575	4.09745	5.87153
Glyma01g24495	10.575	18.4385	11.7431	8.30136
Glyma01g24510	109.607	128.195	108.955	124.016
Glyma01g24515	0	0	0	0
Glyma01g24520	623.64	461.454	529.596	575.41
Glyma01g24530	2.88409	45.072	5.87153	5.18835
Glyma01g24536	2.04873	0.978588	1.03767	4.80681
Glyma01g24543	41.1007	13.4897	53.8363	53.2669
Glyma01g24550	212.722	156.702	218.189	202.568
Glyma01g24570	152.857	141.362	189.846	195.082
Glyma01g24580	0	0	0	0
Glyma01g24601	258.347	411.955	406.656	454.817
Glyma01g24620	0	3.84545	0	1.95718
Glyma01g24650	371.086	256.091	244.647	263.568
Glyma01g24670	21.5116	31.3148	24.9041	27.8795
Glyma01g24680	29.3576	36.3184	37.4931	46.0963
Glyma01g24710	0	5.76817	4.09745	0
Glyma01g24715	6.72953	1.02436	3.91435	7.26369
Glyma01g24720	22.536	46.9722	17.6404	30.7636
Glyma01g24735	5.87153	13.4897	12.4977	15.3654
Glyma01g24750	3.11301	1.92272	1.02436	0.978588
Glyma01g24771	0	0	0	0
Glyma01g24790	43.0233	45.015	22.8287	53.8363
Glyma01g24801	0	0	0	1.02436
Glyma01g24811	7.26369	4.80681	8.19491	4.89294
Glyma01g24820	0	0	0	0
Glyma01g24835	29.7065	31.3148	36.3184	31.7249
Glyma01g24850	0	0	0	0
Glyma01g24870	22.8287	9.61362	15.3654	20.5503
Glyma01g24880	1.92272	32.7796	2.93576	7.26369
Glyma01g24900	184.385	161.467	140.085	152.857
Glyma01g24915	0	1.03767	0	0
Glyma01g24931	953.619	1157.48	1176.99	1135.16
Glyma01g24945	66.334	127.021	58.7153	92.3526
Glyma01g24960	3.07309	1.95718	4.15068	1.92272
Glyma01g24975	83.18	37.3561	49.0295	45.072
Glyma01g24990	77.8252	58.6431	79.9003	75.3513
Glyma01g25000	7.6909	11.268	1.95718	10.3767
Glyma01g25010	75.8029	83.18	70.5616	80.7544
Glyma01g25040	190.825	179.517	171.122	185.41
Glyma01g25116	16.6027	31.7249	18.4385	31.3148
Glyma01g25193	415.308	253.018	508.866	417.143
Glyma01g25270	411.794	372.842	542.701	391.274
Glyma01g25690	984.459	582.133	864.264	1004.9
Glyma01g25710	24.9041	32.6863	13.3167	31.3148
Glyma01g25734	0	0	0	0
Glyma01g25758	0	0	0	0
Glyma01g25782	39.1435	14.5274	83.6385	80.9247
Glyma01g25806	4.15068	3.84545	2.04873	0
Glyma01g25830	138.436	129.07	176.146	177.442
Glyma01g25861	161.849	86.1157	135.935	123.054
Glyma01g25890	2.93576	119.332	14.4204	104.485
Glyma01g25903	1.03767	0	0	0.978588
Glyma01g25916	0	0	0	0
Glyma01g25930	0	3.91435	0	1.92272
Glyma01g25940	819.078	516.76	726.79	759.053
Glyma01g25960	1.03767	10.575	0	0
Glyma01g25980	3.84545	1.02436	2.93576	1.03767
Glyma01g26010	15.3654	13.7002	8.30136	11.5363
Glyma01g26220	116.452	115.181	128.823	122.924
Glyma01g26230	563.455	199.002	576.717	399.264
Glyma01g26300	188.427	195.653	163.424	265.643
Glyma01g26310	10.2436	2.93576	3.11301	0
Glyma01g26325	8.80729	16.6027	4.80681	6.14618
Glyma01g26340	14.5274	14.4204	21.5116	25.4433
Glyma01g26350	389.352	302.187	416.878	458.65
Glyma01g26360	70.6811	77.3084	38.3938	51.9135
Glyma01g26570	0.978588	3.11301	4.80681	5.12182
Glyma01g26580	160.839	80.7544	460.963	185.932
Glyma01g26590	32.6863	19.4629	24.4647	25.9417
Glyma01g26600	165.947	127.216	136.972	138.436
Glyma01g26606	225.075	61.2225	436.458	122.924
Glyma01g26613	0	0	0	0
Glyma01g26620	232.65	338.04	258.347	327.904
Glyma01g26650	86.0465	55.7795	85.0889	76.909
Glyma01g26670	43.0579	36.3184	28.8409	22.536
Glyma01g26681	0	1.92272	0	0
Glyma01g26690	192.272	138.289	187.889	248.003
Glyma01g26700	77.8516	76.3299	107.918	95.1748
Glyma01g26750	1.95718	3.11301	0.961362	1.02436
Glyma01g26766	1.03767	1.92272	3.07309	1.95718
Glyma01g26783	0	0	0	0
Glyma01g26800	0	0	0	0
Glyma01g26813	9.78588	19.7157	3.84545	10.2436
Glyma01g26826	23.8664	15.3818	18.4385	25.4433
Glyma01g26840	161.509	129.07	151.681	211.685
Glyma01g26860	5.12182	0	10.3767	7.6909
Glyma01g26900	3.91435	3.11301	7.6909	10.2436
Glyma01g26915	0	0	0	0
Glyma01g26930	981.551	777.492	823.971	736.746
Glyma01g26940	144.435	100.795	127.633	114.402
Glyma01g26950	1407.21	937.016	1573.75	1673.81
Glyma01g26961	0	0	0	0
Glyma01g26970	274.95	322.674	338.591	278.096
Glyma01g26981	57.3643	64.5868	50.8458	42.2999
Glyma01g26990	1065.68	592.509	673.915	833.832
Glyma01g27005	5.18835	32.6863	6.14618	10.7645
Glyma01g27020	4.80681	4.09745	2.93576	1.03767
Glyma01g27040	98.3389	14.6788	40.4691	57.6817
Glyma01g27060	174.189	114.144	206.693	200.775
Glyma01g27110	0	0	0	0
Glyma01g27120	20.1886	36.8771	23.4861	46.6951
Glyma01g27130	27.6578	17.6146	37.3561	33.6477
Glyma01g27145	1.95718	4.15068	0.961362	1.02436
Glyma01g27160	59.1472	53.8363	38.9258	49.908
Glyma01g27170	111.518	73.7542	96.8802	91.3149
Glyma01g27200	380.039	237.797	328.941	249.954
Glyma01g27215	29.3576	25.9417	22.1113	31.7553
Glyma01g27230	18.6781	15.3818	17.4142	11.7431
Glyma01g27240	467.222	427.159	378.714	426.482
Glyma01g27250	476.329	342.506	307.15	380.699
Glyma01g27260	0	0	0	0
Glyma01g27280	46.6951	50.9522	83.9978	79.2656
Glyma01g27291	17.3045	13.3167	23.4861	25.9417
Glyma01g27301	18.4385	12.7216	10.3767	3.84545
Glyma01g27310	1.95718	3.11301	2.88409	3.07309
Glyma01g27360	31.1301	19.2272	31.7553	50.8866
Glyma01g27385	2.88409	6.14618	3.91435	5.18835
Glyma01g27410	24.5847	26.4219	22.8287	31.7249
Glyma01g27440	5.87153	4.15068	4.80681	4.09745
Glyma01g27455	4.15068	3.84545	4.09745	11.7431
Glyma01g27470	0	0	0	0
Glyma01g27490	2.04873	0	3.11301	2.88409
Glyma01g27710	31.3148	106.88	43.2613	62.4862
Glyma01g27720	20.7534	32.6863	17.4142	45.9936
Glyma01g27765	20.1886	19.4629	20.5503	22.8287
Glyma01g27810	44.0476	137.981	47.7328	74.0249
Glyma01g27840	964.888	645.431	820.042	872.757
Glyma01g27860	15.565	25.9568	13.3167	11.7431
Glyma01g27890	9.61362	4.09745	14.6788	13.4897
Glyma01g27900	55.3156	55.7795	79.9006	70.1794
Glyma01g27910	3.91435	3.11301	0	1.02436
Glyma01g27941	6.22602	0.961362	3.07309	1.95718
Glyma01g27970	86.5226	119.85	78.287	111.031
Glyma01g28026	0	0	0	0
Glyma01g28082	0	0	0	0
Glyma01g28139	0	0	0	0
Glyma01g28196	0	0	0	0
Glyma01g28253	54.2913	20.5503	91.3149	52.8749
Glyma01g28310	10.7645	16.6027	18.2659	9.21927
Glyma01g28353	3122.35	2163.06	2665.39	2349.59
Glyma01g28396	24.034	17.4142	9.78588	14.5274
Glyma01g28440	6.14618	42.0793	7.26369	17.3045
Glyma01g28460	11.7431	10.3767	12.4977	17.4142
Glyma01g28480	0	0	0	0
Glyma01g28491	32.6863	65.5592	14.6788	22.8287
Glyma01g28500	2810.85	1106.78	2734.26	2104.42
Glyma01g28511	0.978588	2.07534	1.92272	1.02436
Glyma01g28520	70.5616	80.7544	82.9734	46.9722
Glyma01g28550	0	0	0	0
Glyma01g28626	0	0	0	0
Glyma01g28703	7.8287	6.22602	3.84545	5.12182
Glyma01g28780	2.07534	0.961362	3.07309	3.91435
Glyma01g28800	0	0	0	0
Glyma01g28805	0	0	0	0
Glyma01g28810	38034.8	30989	31279.8	34790.4
Glyma01g28820	1040.78	896.951	813.344	787.763
Glyma01g28830	367.24	386.185	390.457	494.969
Glyma01g28841	0	0	1.03767	0
Glyma01g28850	0	3.11301	3.84545	1.02436
Glyma01g28865	3.11301	4.80681	3.07309	2.93576
Glyma01g28880	0	0	0.978588	0
Glyma01g28890	16.3898	15.6574	9.33903	10.575
Glyma01g28936	0	24.9041	3.84545	4.09745
Glyma01g28983	0	0.961362	0	0
Glyma01g29030	6.72953	10.2436	3.91435	7.26369
Glyma01g29070	27.6578	17.6146	14.5274	14.4204
Glyma01g29091	5.87153	4.15068	1.92272	4.09745
Glyma01g29110	0	0.961362	0	0
Glyma01g29131	0	0	0	0
Glyma01g29150	204.873	142.874	179.517	198.041
Glyma01g29171	20.5503	91.3149	22.1113	43.0233
Glyma01g29190	1.03767	1.92272	2.04873	0.978588
Glyma01g29220	118.248	109.607	125.259	99.6163
Glyma01g29230	3.07309	1.95718	1.03767	1.92272
Glyma01g29255	52.8437	16.6027	38.4545	15.3654
Glyma01g29280	256.304	146.127	245.847	207.461
Glyma01g29305	61.5272	79.9003	60.6725	83.0136
Glyma01g29330	763.151	468.744	561.379	754.669
Glyma01g29346	60.6725	84.0513	57.6817	74.7785
Glyma01g29362	702.503	497.986	499.889	721.219
Glyma01g29378	805.621	632.032	613.575	927.677
Glyma01g29394	50.1938	48.9294	56.0342	39.4158
Glyma01g29410	56.7581	56.0342	37.4931	132.143
Glyma01g29420	363.184	280.718	313.455	355.227
Glyma01g29440	95.1748	50.1938	78.287	71.5992
Glyma01g29470	277.602	272.047	197.157	225.92
Glyma01g29480	0	0	0	0
Glyma01g29495	0	0	0	0.978588
Glyma01g29511	2.88409	6.14618	0.978588	0
Glyma01g29525	0	0	0	0
Glyma01g29540	592.046	470.064	680.644	648.422
Glyma01g29570	1.03767	5.76817	1.02436	0.978588
Glyma01g29580	0.961362	2.04873	0	1.03767
Glyma01g29600	548.034	558.774	368.373	397.042
Glyma01g29615	0	4.15068	0.961362	1.02436
Glyma01g29630	1862.62	1106.53	1600.06	1467.88
Glyma01g29643	0	0	0	0
Glyma01g29656	33.804	26.4219	22.8287	25.9568
Glyma01g29670	0	13.4897	4.80681	1.02436
Glyma01g29715	9.33903	14.4204	8.19491	13.7002
Glyma01g29760	0	6.14618	1.95718	0
Glyma01g29816	3.07309	5.87153	7.26369	0.961362
Glyma01g29873	5.87153	9.33903	0.961362	2.04873
Glyma01g29930	13.4897	14.4204	2.04873	2.93576
Glyma01g29950	210.538	201.8	215.289	256.304
Glyma01g29970	0	0	0	0
Glyma01g30000	0	0	0	0
Glyma01g30010	0	0	0	0
Glyma01g30020	0	0	0	0
Glyma01g30030	0	0	0	0
Glyma01g30040	0	0	0	0
Glyma01g30060	5.18835	7.6909	5.12182	4.89294
Glyma01g30080	9.61362	10.2436	12.7216	12.452
Glyma01g30300	104.485	74.3727	85.0889	95.1748
Glyma01g30320	616.51	562.417	544.131	610.52
Glyma01g30335	104.805	56.7204	99.3632	67.5226
Glyma01g30350	2097.69	1745.51	1903.35	2031.76
Glyma01g30370	0	0	0	0
Glyma01g30390	89.0515	199.233	54.7976	79.9003
Glyma01g30400	414.03	248.031	361.6	387.521
Glyma01g30431	2.88409	15.3654	7.8287	8.30136
Glyma01g30460	26.6334	45.9936	54.9965	41.3386
Glyma01g30485	141.895	189.894	132.668	137.265
Glyma01g30511	5.18835	24.9954	10.2436	7.8287
Glyma01g30535	0	0	0	0
Glyma01g30560	1.02436	6.85012	3.11301	3.84545
Glyma01g30610	14.6788	22.8287	19.2272	25.6091
Glyma01g30626	0	24.9954	3.07309	1.95718
Glyma01g30643	0.961362	1.02436	3.91435	4.15068
Glyma01g30660	0	0	0	0
Glyma01g30670	0	1.03767	0	0
Glyma01g30900	2.07534	1.92272	3.07309	3.91435
Glyma01g30910	280.718	253.018	202.568	244.89
Glyma01g30920	0	0	1.03767	0.961362
Glyma01g30982	2.93576	31.1301	8.65226	14.3411
Glyma01g31044	13.4897	13.4591	9.21927	4.89294
Glyma01g31107	0.961362	5.12182	2.93576	2.07534
Glyma01g31170	108.583	94.923	67.4485	64.4113
Glyma01g31180	19.5718	10.3767	13.4591	13.3167
Glyma01g31230	9.33903	2.88409	15.3654	10.7645
Glyma01g31260	617.194	358.527	468.744	472.14
Glyma01g31270	608.472	334.677	559.304	497.024
Glyma01g31275	0	0	0	0
Glyma01g31280	0	0	0	0
Glyma01g31300	60.5658	79.9003	70.4583	99.6163
Glyma01g31311	271.456	288.683	279.133	238.418
Glyma01g31320	22.5075	34.2431	44.2227	46.0963
Glyma01g31341	0	4.80681	1.02436	0.978588
Glyma01g31360	465.299	382.087	463.851	511.571
Glyma01g31370	47.1207	31.3148	81.9759	78.8317
Glyma01g31425	139.938	88.2019	149.972	153.654
Glyma01g31480	12.452	21.15	19.4629	23.4861
Glyma01g31520	5.76817	7.17054	4.89294	8.30136
Glyma01g31550	4.09745	3.91435	2.07534	1.92272
Glyma01g31570	176.146	122.445	126.9	143.411
Glyma01g31581	0	0	0	0
Glyma01g31590	278.795	125.997	260.304	211.685
Glyma01g31600	266.334	208.439	287.435	318.211
Glyma01g31610	695.776	642.318	502.792	543.937
Glyma01g31630	29.0548	46.1454	27.6578	26.4219
Glyma01g31636	0.961362	0	0	0
Glyma01g31643	0	0	0	0
Glyma01g31650	1.95718	0	0	0
Glyma01g31660	0	0.961362	0	0.978588
Glyma01g31670	3.84545	0	2.93576	6.22602
Glyma01g31691	8.19491	6.85012	3.11301	5.76817
Glyma01g31711	0	0	0	0
Glyma01g31730	0	0	0	0
Glyma01g31750	1.92272	14.3411	1.95718	0
Glyma01g31760	0	0	0	0
Glyma01g31780	11.7431	10.3767	6.72953	10.2436
Glyma01g31801	7.26369	3.84545	2.04873	9.78588
Glyma01g31820	16.3432	17.4142	11.7431	8.30136
Glyma01g31830	196.678	135.045	182.63	229.766
Glyma01g31840	146.788	92.3526	131.707	148.533
Glyma01g31850	7.26369	9.61362	9.21927	8.80729
Glyma01g31860	1.92272	1.02436	0	2.07534
Glyma01g31890	196.678	140.917	152.537	153.818
Glyma01g31900	96.8802	78.8629	144.204	86.0465
Glyma01g31910	0	0	0	0
Glyma01g31921	2.88409	44.0476	0	1.03767
Glyma01g31930	88.0952	182.017	89.2396	93.2521
Glyma01g31940	3.91435	4.15068	11.5363	8.19491
Glyma01g31961	2.07534	0	0	0.978588
Glyma01g31980	3.84545	5.12182	0.978588	6.22602
Glyma01g31990	149.557	140.917	134.897	151.895
Glyma01g32000	238.775	300.924	153.818	215.116
Glyma01g32010	6.22602	1.92272	2.04873	3.91435
Glyma01g32020	0.961362	0	0	2.07534
Glyma01g32031	0	0	0	0.961362
Glyma01g32040	2.93576	6.22602	0.961362	1.02436
Glyma01g32070	8.30136	19.2272	5.12182	7.8287
Glyma01g32081	0	0	0	0
Glyma01g32090	189.507	208.439	177.442	174.007
Glyma01g32103	0.978588	4.15068	0.961362	1.02436
Glyma01g32116	12.452	3.84545	8.19491	7.8287
Glyma01g32130	183.62	118.826	770.149	751.273
Glyma01g32140	29.7065	21.5289	13.4897	18.2659
Glyma01g32160	2.93576	2.07534	6.72953	10.2436
Glyma01g32190	1.03767	0	0	0
Glyma01g32211	0	0	0	0
Glyma01g32230	19.4629	14.6788	10.3767	19.2272
Glyma01g32270	0.978588	1.03767	1.92272	3.07309
Glyma01g32291	34.2431	32.6863	17.4142	18.5932
Glyma01g32310	0	0	0	0
Glyma01g32340	0	0	0	0
Glyma01g32360	0	0	0	0
Glyma01g32370	47.7328	30.7636	44.0476	43.0579
Glyma01g32380	152.857	108.583	196.696	198.195
Glyma01g32390	5.12182	7.8287	8.30136	4.80681
Glyma01g32400	226.054	418.181	266.297	407.697
Glyma01g32415	0	0	0	0
Glyma01g32430	19.2272	11.268	14.6788	23.8664
Glyma01g32440	85.0221	48.9294	37.3561	46.1454
Glyma01g32450	10.7645	466.951	12.4977	22.536
Glyma01g32460	0	0	0	0
Glyma01g32480	0	0	0	0
Glyma01g32680	47.1207	86.1157	68.4862	67.2953
Glyma01g32690	369.906	397.428	290.331	365.698
Glyma01g32750	4902.99	7647.63	5542.83	4842.05
Glyma01g32760	112.479	77.8516	305.319	104.805
Glyma01g32775	26.6334	13.7002	64.3355	28.8409
Glyma01g32790	232.904	160.839	209.577	188.483
Glyma01g32800	31.1301	12.4977	33.804	44.0365
Glyma01g32810	136.513	113.704	97.8588	159.801
Glyma01g32825	0	0.978588	0	0
Glyma01g32841	18.5932	5.18835	9.61362	10.2436
Glyma01g32855	67.4485	46.1454	39.9502	69.4797
Glyma01g32870	660.456	370.819	816.142	703.54
Glyma01g32881	6.14618	6.85012	2.07534	0.961362
Glyma01g32890	32.2934	18.6781	29.8022	35.8527
Glyma01g32900	2.07534	2.88409	1.02436	0
Glyma01g32920	2.88409	9.21927	4.89294	9.33903
Glyma01g32940	0	1.95718	1.03767	0.961362
Glyma01g32961	0	0	0	0
Glyma01g32981	0	4.80681	2.04873	6.85012
Glyma01g33000	17.3045	15.3654	14.6788	17.6404
Glyma01g33017	267.359	168.317	301.962	250.915
Glyma01g33034	0	0	0	0
Glyma01g33052	0	2.88409	0	0
Glyma01g33070	0	0	0	1.03767
Glyma01g33080	0	0	0	0
Glyma01g33097	0	0	0	0
Glyma01g33114	0	0	0	1.95718
Glyma01g33132	0.961362	0	0.978588	0
Glyma01g33150	0	1.95718	0	0.961362
Glyma01g33160	6.85012	7.26369	0.961362	5.12182
Glyma01g33170	3.11301	4.80681	1.02436	6.85012
Glyma01g33181	0.961362	0	0	0
Glyma01g33191	0	0	0	0
Glyma01g33200	240.733	351.77	236.495	303.212
Glyma01g33220	290.548	196.118	224.336	197.675
Glyma01g33240	547.015	411.794	358.163	498.082
Glyma01g33270	340.089	319.02	239.702	271.104
Glyma01g33281	29.3576	13.4897	24.034	20.4873
Glyma01g33290	268.756	236.495	201.8	218.225
Glyma01g33300	0	0	0.978588	1.03767
Glyma01g33313	0	0	0	0.961362
Glyma01g33326	6.85012	7.26369	7.6909	6.14618
Glyma01g33340	56.0342	18.2659	59.4131	40.1221
Glyma01g33350	0	0	0.978588	1.03767
Glyma01g33370	290.919	86.1157	325.828	223.997
Glyma01g33380	95.9016	122.445	99.9816	131.118
Glyma01g33420	9.33903	2.88409	10.2436	0
Glyma01g33430	2.88409	0	0.978588	2.07534
Glyma01g33440	2.04873	0	0	1.92272
Glyma01g33461	0	0	0.961362	0
Glyma01g33480	2.07534	0.961362	1.02436	0.978588
Glyma01g33500	1.92272	1.02436	0.978588	1.03767
Glyma01g33510	0	0	1.03767	0
Glyma01g33520	343.484	269.794	346.09	351.357
Glyma01g33560	0	0	0	0
Glyma01g33575	0	0	0	0
Glyma01g33590	3.07309	1.95718	2.07534	2.88409
Glyma01g33600	365.013	341.393	369.163	393.355
Glyma01g33610	332.054	226.881	332.918	332.72
Glyma01g33620	74.0249	64.5349	98.8374	75.7499
Glyma01g33635	5.12182	4.89294	7.26369	4.80681
Glyma01g33650	207.461	196.12	194.195	258.14
Glyma01g33660	1068.8	646.997	838.953	751.556
Glyma01g33676	96.1362	105.509	99.816	115.181
Glyma01g33692	43.0233	36.2078	11.4144	19.2272
Glyma01g33708	52.8437	37.3561	41.3386	54.2913
Glyma01g33724	1414.34	613.349	1161.63	1044.15
Glyma01g33740	37.4931	25.6091	40.1221	33.2054
Glyma01g33761	132.143	154.617	111.031	149.011
Glyma01g33782	0	0	0	0
Glyma01g33803	143.198	109.595	89.1196	51.8652
Glyma01g33824	0	0	0	0
Glyma01g33845	225.36	137.981	221.024	157.663
Glyma01g33866	517.673	404.691	398.965	481.451
Glyma01g33888	0	0	0	0
Glyma01g33910	191.311	136.24	166.36	163.952
Glyma01g33920	4.09745	5.87153	2.07534	0.961362
Glyma01g33960	0	0	0	0
Glyma01g33986	23.8664	23.0727	28.6822	28.3791
Glyma01g34013	0	0	0	0
Glyma01g34040	0	0	0	0
Glyma01g34060	0	0	0	0
Glyma01g34111	0	0	0	0.978588
Glyma01g34160	0	0	0	0
Glyma01g34180	0	0	0	0
Glyma01g34210	0	0	0	0
Glyma01g34223	0	2.88409	0	0.978588
Glyma01g34236	47.1067	64.5349	47.9508	54.9965
Glyma01g34250	0	0	0	0
Glyma01g34260	0	0	0	0
Glyma01g34270	162.914	197.079	166.971	161.467
Glyma01g34300	1001.74	3078.21	888.558	1711.12
Glyma01g34321	0	0	0	0
Glyma01g34340	25.4433	46.6951	10.575	25.6091
Glyma01g34350	243.852	261.49	217.165	263.24
Glyma01g34360	60.5658	66.5836	45.9936	60.1849
Glyma01g34370	23.5604	32.2934	19.7157	19.2272
Glyma01g34380	154.617	114.144	154.779	142.386
Glyma01g34400	9.33903	2.88409	4.09745	4.89294
Glyma01g34410	379.738	253.018	389.478	395.352
Glyma01g34420	49.1694	26.4219	30.0924	45.184
Glyma01g34443	3.91435	6.22602	2.88409	2.04873
Glyma01g34466	1.03767	0	1.02436	0
Glyma01g34490	0	0	0	0
Glyma01g34506	202.824	129.174	167.065	131.707
Glyma01g34523	21.5289	4.15068	10.575	8.19491
Glyma01g34540	3.11301	2.88409	0	5.87153
Glyma01g34560	319.172	312.431	249.54	319.602
Glyma01g34570	11.268	8.80729	10.3767	5.76817
Glyma01g34580	0	1.03767	1.92272	4.09745
Glyma01g34590	136.972	51.9135	141.362	119.388
Glyma01g34605	1.92272	3.07309	0	1.03767
Glyma01g34620	2.04873	7.8287	1.03767	0.961362
Glyma01g34630	163.424	117.257	170.161	170.044
Glyma01g34650	5.18835	2.88409	6.14618	9.78588
Glyma01g34660	768.128	360.576	735.898	769.951
Glyma01g34671	14.3411	3.91435	25.9417	9.61362
Glyma01g34680	123.302	213.76	131.707	175.166
Glyma01g34690	309.226	204.77	323.699	279.876
Glyma01g34700	8990.66	7262.74	5867.61	6478.17
Glyma01g34710	0	0	0	0
Glyma01g34723	79.2656	120.37	76.909	91.1683
Glyma01g34736	78.8629	110.557	68.6323	81.2228
Glyma01g34750	0	0	0	0
Glyma01g34760	0	0	0	0
Glyma01g34770	32.2934	11.4144	17.3045	19.4629
Glyma01g34780	546.852	421.077	426.135	425.686
Glyma01g34791	2.88409	0	0	1.03767
Glyma01g34800	72.7298	46.9722	91.3149	68.2567
Glyma01g34820	298.469	347.619	274.95	330.869
Glyma01g34830	19.7157	9.61362	19.4629	30.3362
Glyma01g34840	358.588	441.501	306.298	375.636
Glyma01g34890	4.09745	8.80729	8.30136	7.6909
Glyma01g34930	36.2078	13.4897	12.4977	37.9014
Glyma01g34940	278.096	215.345	277.602	259.326
Glyma01g34950	34.609	24.5847	28.3791	30.0924
Glyma01g34960	74.7785	60.6725	41.5068	52.8749
Glyma01g34971	0	0	0	0
Glyma01g34980	84.0513	76.909	92.1927	78.287
Glyma01g34990	93.2521	77.8516	79.2656	78.8629
Glyma01g35010	14.3411	9.78588	8.30136	12.4977
Glyma01g35030	808.314	807.307	629.692	763.151
Glyma01g35043	272.907	340.322	244.823	282.812
Glyma01g35056	55.759	95.2658	30.3362	56.0342
Glyma01g35070	57.3643	33.272	51.8835	36.5318
Glyma01g35083	443.3	326.866	399.927	467.11
Glyma01g35096	22.8287	43.2613	19.4629	22.5075
Glyma01g35110	38.4545	57.3643	32.2934	59.1472
Glyma01g35120	0	0.978588	0	0
Glyma01g35130	318.041	311.301	248.031	303.212
Glyma01g35145	181.592	146.127	151.606	165.381
Glyma01g35160	48.0681	57.3643	14.6788	37.3561
Glyma01g35170	1466.89	756.448	1003.43	852.728
Glyma01g35180	38.1649	24.9041	27.8795	45.072
Glyma01g35190	758.537	921.946	545.986	740.791
Glyma01g35201	9.61362	36.8771	9.78588	13.4897
Glyma01g35211	0	0	0	0
Glyma01g35220	1476.69	1727.72	1142.1	1623.62
Glyma01g35230	142.161	168.238	134.192	143.852
Glyma01g35255	2.88409	2.04873	0.978588	1.03767
Glyma01g35280	3415.23	1512.9	3356.86	2488.97
Glyma01g35291	71.4369	57.0718	105.75	83.9978
Glyma01g35300	343.469	224.959	384.136	364.035
Glyma01g35310	36.5318	18.4385	61.651	32.1678
Glyma01g35315	7.17054	2.93576	10.3767	5.76817
Glyma01g35320	429.6	423.369	341.284	400.526
Glyma01g35330	105.842	72.1021	67.608	70.4583
Glyma01g35360	432.613	373.893	340.549	524.023
Glyma01g35370	78.876	108.623	73.6746	74.0249
Glyma01g35381	148.745	177.442	142.282	169.02
Glyma01g35390	905.886	687.374	566.473	634.125
Glyma01g35400	48.0681	56.34	45.9936	73.6746
Glyma01g35410	31.7553	6.85012	18.6781	24.034
Glyma01g35420	0	0	0	0
Glyma01g35430	1.03767	0.961362	0	0.978588
Glyma01g35440	0	2.04873	0	0
Glyma01g35450	111.656	171.253	132.822	141.32
Glyma01g35460	87.0943	53.9588	49.9908	64.5349
Glyma01g35470	122.445	97.0976	91.1683	117.431
Glyma01g35480	80.7544	134.192	107.645	146.311
Glyma01g35490	332.918	246.604	304.037	323.979
Glyma01g35500	31.3148	44.6198	38.4545	52.2425
Glyma01g35510	14.5274	17.3045	22.536	25.4433
Glyma01g35530	16.3432	10.2436	11.7431	11.4144
Glyma01g35540	237.652	228.011	224.137	220.152
Glyma01g35551	0	7.26369	0	1.02436
Glyma01g35561	1.03767	0.961362	0	0
Glyma01g35570	47.1067	92.1927	22.5075	31.1301
Glyma01g35580	172.093	121.345	135.935	134.591
Glyma01g35590	12.7216	5.18835	8.65226	11.268
Glyma01g35600	197.157	128.823	199.751	177.124
Glyma01g35611	0	0	0	0
Glyma01g35620	23.5604	206.482	278.096	149.972
Glyma01g35630	51.8652	35.2808	32.6863	53.2669
Glyma01g35640	41.5068	23.0727	17.4142	26.4219
Glyma01g35650	238.418	268.383	202.568	221.024
Glyma01g35660	25.6091	28.3791	122.445	81.7158
Glyma01g35671	20.5503	14.5274	21.15	14.3411
Glyma01g35681	105.842	232.65	70.6811	79.2656
Glyma01g35690	231.688	132.143	223.118	235.551
Glyma01g35700	10.2436	8.80729	1.03767	10.575
Glyma01g35711	0	0	0	0
Glyma01g35720	4.15068	0	7.17054	4.89294
Glyma01g35730	148.05	172.093	116.452	136.972
Glyma01g35740	14.3411	31.3148	14.5274	15.3818
Glyma01g35750	237.797	331.017	237.456	307.309
Glyma01g35780	369.41	196.118	377.99	346.42
Glyma01g35790	199.002	222.287	189.846	248.003
Glyma01g35800	40.9745	32.2934	37.3561	61.5272
Glyma01g35820	188.867	172.253	136.513	136.24
Glyma01g35830	6.22602	6.72953	1.02436	3.91435
Glyma01g35840	242.263	135.216	154.617	178.479
Glyma01g35850	195.653	167.339	187.818	172.084
Glyma01g35880	54.8009	109.993	261.49	215.116
Glyma01g35910	978.523	2403.4	811.296	793.635
Glyma01g35920	41.3386	50.1938	30.3362	38.3938
Glyma01g35931	4.09745	1.95718	3.11301	3.84545
Glyma01g35940	129.174	108.955	130.745	129.07
Glyma01g35950	541.664	292.254	499.889	431.557
Glyma01g35960	0.961362	0	0	1.03767
Glyma01g35970	0	0	0	0
Glyma01g35980	12.7216	56.0342	5.76817	23.5604
Glyma01g35990	47.7328	65.3726	48.1451	54.8009
Glyma01g36000	81.7158	53.2669	69.4797	76.7876
Glyma01g36011	103.461	93.9444	87.1643	96.1362
Glyma01g36021	1.95718	0	3.84545	3.07309
Glyma01g36030	33.2054	96.1362	20.4873	39.1435
Glyma01g36040	81.7158	98.3389	87.0943	93.3903
Glyma01g36050	37.9014	20.5503	24.9041	24.9954
Glyma01g36070	220.182	214.798	195.156	240.725
Glyma01g36080	53.9588	62.4885	15.3654	34.2506
Glyma01g36091	61.5272	57.3643	59.6939	67.4485
Glyma01g36101	0	0	0	0
Glyma01g36110	210.396	232.438	315.327	268.383
Glyma01g36120	101.692	121.132	109.607	109.602
Glyma01g36130	0	0	0	0
Glyma01g36145	115.753	133.088	151.5	150.934
Glyma01g36160	79.2656	68.4862	80.7544	66.5836
Glyma01g36170	99.6163	135.552	125.997	114.495
Glyma01g36180	426.845	206.921	472.658	342.431
Glyma01g36190	0	0.978588	0	0
Glyma01g36200	185.932	271.87	160.547	179.264
Glyma01g36210	655.807	889.26	580.814	552.902
Glyma01g36225	36.5318	23.5604	45.015	39.4315
Glyma01g36240	23.5604	19.5718	12.452	18.2659
Glyma01g36250	22.5075	24.9041	16.3432	24.5847
Glyma01g36260	52.9212	52.8749	41.9989	58.7153
Glyma01g36270	211.5	231.506	175.167	212.722
Glyma01g36280	102.436	134.067	124.52	124.016
Glyma01g36290	239.754	189.894	207.654	269.408
Glyma01g36301	169.14	129.784	171.069	197.675
Glyma01g36311	10.575	6.14618	20.5503	17.6404
Glyma01g36320	196.678	110.58	168.103	149.011
Glyma01g36330	0	0	0	0
Glyma01g36340	188.856	179.775	178.239	187.889
Glyma01g36350	50.9522	28.6822	37.1863	34.2431
Glyma01g36360	66.5836	38.1649	65.3732	57.6817
Glyma01g36375	1.95718	1.03767	1.92272	1.02436
Glyma01g36390	176.404	128.823	167.996	202.568
Glyma01g36410	543.17	566.473	402.2	503.27
Glyma01g36420	158.776	119.388	124.52	107.673
Glyma01g36430	220.182	113.106	200.925	243.798
Glyma01g36440	319.602	236.495	207.946	265.197
Glyma01g36450	499.908	371.844	437.429	471.102
Glyma01g36460	60.4374	77.3084	68.4862	49.0295
Glyma01g36480	6.85012	100.654	15.3818	22.536
Glyma01g36490	0	0	0	0
Glyma01g36500	368.202	115.753	435.472	286.397
Glyma01g36510	2.04873	0	0	1.92272
Glyma01g36520	0	0	0	0
Glyma01g36530	0	0	0	0
Glyma01g36545	0	2.04873	0.978588	2.07534
Glyma01g36560	0	0	0	0
Glyma01g36570	28.3791	12.452	0.961362	6.14618
Glyma01g36580	242.815	100.943	192.58	172.231
Glyma01g36590	0	2.04873	0	4.15068
Glyma01g36600	417.94	247.583	281.209	391.274
Glyma01g36606	402.2	167.065	324.94	249.945
Glyma01g36613	119.332	101.904	69.6567	90.0301
Glyma01g36620	781.587	1850	1142.99	1123.8
Glyma01g36630	145.46	135.045	102.729	119.209
Glyma01g36638	182.017	170.178	131.707	192.58
Glyma01g36646	6.22602	18.2659	8.19491	15.6574
Glyma01g36654	310.52	242.774	232.904	234.513
Glyma01g36662	495.792	390.457	484.592	407.617
Glyma01g36670	182.996	195.082	184.581	201.8
Glyma01g36680	412.993	267.259	366.722	368.928
Glyma01g36691	0	0	0	0
Glyma01g36700	792.857	536.266	645.431	509.522
Glyma01g36711	23.4861	10.3767	16.3432	8.19491
Glyma01g36720	2.07534	5.76817	6.14618	8.80729
Glyma01g36730	2.88409	5.12182	0.978588	3.11301
Glyma01g36740	410.77	253.454	401.578	366.279
Glyma01g36750	626.296	573.831	370.124	475.305
Glyma01g36760	141.123	115.363	161.849	135.045
Glyma01g36770	78.8317	124.972	62.6296	85.0889
Glyma01g36780	91.1683	187.889	39.4315	42.2999
Glyma01g36790	80.2442	99.6163	110.557	131.118
Glyma01g36801	238.664	178.813	219.214	275.962
Glyma01g36810	0	0	0	0
Glyma01g36820	4.09745	3.91435	3.11301	5.76817
Glyma01g36831	181.039	117.257	132.668	151.606
Glyma01g36840	187.818	119.209	86.0465	117.431
Glyma01g36850	1261.31	897.342	1123.42	1067.76
Glyma01g36860	638.178	463.851	435.821	503.754
Glyma01g36870	426.664	382.9	357.627	452.769
Glyma01g36880	668.259	401.849	515.255	553.881
Glyma01g36890	1744.87	1506.84	1305.44	1373.87
Glyma01g36900	29.7065	19.5718	43.5821	27.8795
Glyma01g36920	24.4647	10.3767	17.3045	17.4142
Glyma01g36931	44.6198	20.1886	40.9745	52.8437
Glyma01g36940	32.6863	14.3411	33.272	38.3938
Glyma01g36950	5.12182	11.7431	7.26369	7.6909
Glyma01g36960	38.1649	69.5239	40.3772	55.3156
Glyma01g36980	0	0	0	0.978588
Glyma01g36990	728.712	415.891	665.44	603.924
Glyma01g37000	18.4385	17.6146	12.452	32.6863
Glyma01g37010	64.5868	123.483	57.6817	74.7785
Glyma01g37020	272.907	368.202	244.823	249.54
Glyma01g37031	4.80681	8.19491	0.978588	1.03767
Glyma01g37040	9.21927	25.4433	20.7534	24.034
Glyma01g37051	324.891	298.849	264.375	270.432
Glyma01g37060	0	0	0	0
Glyma01g37080	20.1886	78.876	11.7431	17.6404
Glyma01g37090	9.21927	57.7367	5.18835	7.6909
Glyma01g37100	71.4369	116.219	79.793	67.608
Glyma01g37120	0	0	0	0
Glyma01g37130	71.1408	32.7796	68.5012	74.7122
Glyma01g37136	485.548	603.789	307.15	376.854
Glyma01g37143	0	0	0	0
Glyma01g37150	1.03767	2.88409	3.07309	2.93576
Glyma01g37160	183.62	130.094	149.724	133.859
Glyma01g37180	469.158	306.298	350.732	347.052
Glyma01g37190	0	1.03767	0	0
Glyma01g37200	0	1.92272	1.02436	0
Glyma01g37215	0	3.07309	0	0
Glyma01g37230	0	0	0	0
Glyma01g37240	16.636	19.7157	20.1886	23.5604
Glyma01g37250	1910.35	879.646	1864.34	1672.41
Glyma01g37270	1152.67	812.32	990.331	1100.97
Glyma01g37290	517.303	257.369	511.571	438.381
Glyma01g37296	457.979	304.037	643.151	387.209
Glyma01g37303	69.5239	24.9954	124.972	44.0365
Glyma01g37310	9.61362	14.3411	15.6574	35.2808
Glyma01g37320	520.377	389.478	307.15	401.849
Glyma01g37330	24.4647	7.26369	15.3818	16.3898
Glyma01g37341	585.246	461.454	357.503	372.842
Glyma01g37350	80.7544	55.3156	29.3576	51.8835
Glyma01g37360	302.187	86.1157	108.955	194.195
Glyma01g37370	634.125	537.513	517.213	463.012
Glyma01g37380	237.626	212.461	186.434	172.231
Glyma01g37393	453.763	366.722	306.298	345.544
Glyma01g37406	187.458	224.097	225.174	164.393
Glyma01g37420	99.816	107.918	72.1021	92.1927
Glyma01g37430	44.6198	16.3432	38.9258	50.8866
Glyma01g37440	0	0	0	0
Glyma01g37450	206.921	80.2442	123.483	124.977
Glyma01g37460	390.457	168.103	256.684	202.824
Glyma01g37470	0	0	2.04873	0.978588
Glyma01g37480	555.667	425.111	513.759	528.174
Glyma01g37490	145.46	121.345	117.257	159.586
Glyma01g37500	838.65	684.862	666.224	803.101
Glyma01g37510	39.4315	29.8022	32.7796	22.5075
Glyma01g37520	92.2907	70.6811	69.4797	74.7122
Glyma01g37530	0	0	0	0
Glyma01g37541	2489.53	1439.25	1544.91	1990.34
Glyma01g37550	198.195	588.354	176.19	264.219
Glyma01g37560	139.397	151.606	151.681	198.195
Glyma01g37571	9.21927	16.636	11.4144	10.575
Glyma01g37580	662.504	632.979	511.445	590.033
Glyma01g37590	10.3767	13.4591	10.2436	6.85012
Glyma01g37600	0.961362	0	0	2.07534
Glyma01g37610	204.873	137.981	179.517	178.813
Glyma01g37620	248.561	128.671	115.363	141.362
Glyma01g37630	7.26369	1.92272	8.19491	3.91435
Glyma01g37640	17.3045	12.2924	12.7216	16.6027
Glyma01g37650	26.6334	22.5075	18.6781	14.4204
Glyma01g37670	125.259	113.106	50.9522	93.2171
Glyma01g37675	0	0	0	0
Glyma01g37680	0	0	0	0
Glyma01g37690	0	1.95718	0	0
Glyma01g37710	133.088	203.383	141.32	167.996
Glyma01g37720	470.064	330.709	279.651	360.12
Glyma01g37730	187.466	331.894	163.424	193.007
Glyma01g37750	4.09745	2.93576	4.15068	5.76817
Glyma01g37760	81.2228	78.8629	81.7158	73.7542
Glyma01g37780	553.078	323.979	467.11	448.193
Glyma01g37790	394.158	286.822	346.42	379.787
Glyma01g37801	0	0.978588	0	0
Glyma01g37810	41.1007	49.8082	2.88409	10.2436
Glyma01g37820	54.9965	69.2181	35.8527	46.9722
Glyma01g37840	0	0	0	1.03767
Glyma01g37850	13.3167	2.93576	7.26369	8.65226
Glyma01g37860	98.8374	86.1266	92.2907	80.9247
Glyma01g37870	626.753	453.763	659.69	671.311
Glyma01g37880	3.84545	1.02436	4.89294	3.11301
Glyma01g37890	163.898	93.9444	77.8252	70.1794
Glyma01g37900	2963.16	2147.98	2762.95	2639.78
Glyma01g37910	120.37	84.5999	81.9491	84.1586
Glyma01g37920	27.8795	14.3411	16.636	17.6404
Glyma01g37930	10.2436	10.7645	10.3767	25.9568
Glyma01g37940	263.24	262.53	172.084	238.677
Glyma01g37950	5.18835	96.1362	3.07309	11.7431
Glyma01g37961	0	0	0	0
Glyma01g37970	74.7785	104.709	35.2808	54.7976
Glyma01g37980	0	0	0	0
Glyma01g37993	47.7328	34.609	49.1694	44.0365
Glyma01g38006	0.961362	0	0	0
Glyma01g38020	0	0	0	0
Glyma01g38040	0	0	0	0
Glyma01g38050	0	0	0	0
Glyma01g38060	0	0	0	0
Glyma01g38070	50.1938	53.8223	37.3561	51.9135
Glyma01g38080	0	0	0	0
Glyma01g38090	172.253	132.668	133.167	189.846
Glyma01g38105	6.72953	7.17054	3.91435	10.3767
Glyma01g38120	1224.11	827.885	1098.89	960.401
Glyma01g38130	177.124	60.1849	56.7204	114.729
Glyma01g38150	219.986	59.6044	263.261	193.76
Glyma01g38165	78.8317	70.6811	56.7581	49.8082
Glyma01g38180	254.042	143.852	106.88	99.9816
Glyma01g38190	24.4647	16.6027	6.72953	10.2436
Glyma01g38200	675.523	601.813	563.4	673.269
Glyma01g38211	10426.9	14816.4	9156.65	10094.5
Glyma01g38220	9.21927	12.7216	12.452	7.6909
Glyma01g38230	199.632	141.123	164.393	181.312
Glyma01g38240	178.479	193.234	171.069	179.082
Glyma01g38250	11.5363	3.07309	4.89294	8.30136
Glyma01g38260	35.8527	16.636	30.0924	38.4545
Glyma01g38270	146.788	105.842	131.707	149.557
Glyma01g38280	68.4862	76.909	66.5836	73.3941
Glyma01g38285	0	0	0	0
Glyma01g38290	90.144	142.874	97.541	99.0203
Glyma01g38305	106.666	150.462	93.2521	101.412
Glyma01g38320	790.704	394.158	702.713	637.061
Glyma01g38330	159.586	131.118	143.852	147.349
Glyma01g38340	0	0	1.03767	1.92272
Glyma01g38350	58.7153	21.7911	19.2272	29.7065
Glyma01g38360	120.37	86.5226	63.5105	88.0729
Glyma01g38370	172.084	137.265	132.109	172.253
Glyma01g38381	37.9014	72.4155	56.0342	39.4158
Glyma01g38390	3.91435	7.26369	6.72953	6.14618
Glyma01g38400	131.784	88.4453	133.167	138.959
Glyma01g38410	308.597	409.745	290.641	426.482
Glyma01g38430	0	0.978588	0	0
Glyma01g38450	417.857	452.424	366.279	425.111
Glyma01g38460	117.257	101.904	83.9978	103.73
Glyma01g38470	1010.39	795.93	840.607	1004.46
Glyma01g38481	7.17054	8.80729	4.15068	2.88409
Glyma01g38490	26.4219	37.3561	13.4591	19.4629
Glyma01g38500	66.4109	112.479	64.5349	95.9016
Glyma01g38510	137.475	127.021	94.923	86.1266
Glyma01g38520	9.21927	11.7431	8.30136	13.4591
Glyma01g38530	14.6788	5.18835	11.5363	9.21927
Glyma01g38540	0	0	0	0
Glyma01g38550	0.961362	1.02436	0	0
Glyma01g38560	99.3632	91.0087	57.0718	50.9522
Glyma01g38570	16.636	31.1301	12.4977	19.4629
Glyma01g38580	355.921	199.002	328.821	277.919
Glyma01g38590	34.609	108.583	50.8866	69.5239
Glyma01g38600	6.14618	25.4433	12.452	13.4591
Glyma01g38610	0	0	0	0
Glyma01g38630	0	0	0	0
Glyma01g38640	312.443	408.721	292.598	359.034
Glyma01g38650	282.724	379.692	249.041	214.384
Glyma01g38660	42.0793	41.5068	43.2613	59.4131
Glyma01g38671	177.442	137.475	166.971	153.638
Glyma01g38680	41.3386	48.1451	36.2078	52.9212
Glyma01g38683	26.6334	20.5503	25.9417	18.2659
Glyma01g38686	0.978588	0	2.88409	1.02436
Glyma01g38690	490.818	211.5	332.918	230.947
Glyma01g38710	1.92272	1.02436	1.95718	3.11301
Glyma01g38720	2.04873	6.85012	48.7705	15.3818
Glyma01g38730	18.5932	20.7534	14.4204	17.4142
Glyma01g38740	102.729	58.6431	64.5349	69.4797
Glyma01g38750	17748.7	18865.7	16010.7	16577.8
Glyma01g38760	2.04873	3.91435	2.07534	1.92272
Glyma01g38770	253.454	135.935	133.629	155.703
Glyma01g38780	1.03767	13.4591	1.02436	1.95718
Glyma01g38800	933.482	661.739	979.567	902.773
Glyma01g38830	7.17054	1.95718	8.30136	8.65226
Glyma01g38840	236.818	162.914	262.452	215.116
Glyma01g38850	0	0	0	0
Glyma01g38860	46.1454	12.2924	86.1157	40.4691
Glyma01g38870	1.02436	8.80729	0	1.92272
Glyma01g38880	76.3299	115.181	59.6044	65.5592
Glyma01g38890	253.191	234.572	214.092	231.925
Glyma01g38900	7.6909	5.12182	2.93576	6.22602
Glyma01g38905	0	0	0	0
Glyma01g38910	165.381	95.4656	180.736	188.483
Glyma01g38920	17.6404	34.609	20.4873	17.6146
Glyma01g38930	1063.27	876.855	877.793	878.906
Glyma01g38940	2527.1	1288.8	2012.04	1669.89
Glyma01g38950	346.42	303	257.645	351.357
Glyma01g38970	68.4862	50.9522	44.0476	83.18
Glyma01g38980	384.545	268.383	586.174	592.509
Glyma01g38990	2.04873	2.93576	3.11301	0.961362
Glyma01g39000	42.0793	90.2773	102.866	67.608
Glyma01g39010	97.541	90.368	103.461	89.0515
Glyma01g39020	275.911	350.332	273.026	343.469
Glyma01g39030	283.749	232.904	274.983	262.452
Glyma01g39040	69.4797	52.9212	46.1454	56.34
Glyma01g39050	103.767	83.6385	130.094	123.302
Glyma01g39060	28.8409	12.2924	0.978588	12.452
Glyma01g39071	0	0	0	0
Glyma01g39080	0.978588	2.07534	3.84545	4.09745
Glyma01g39090	195.082	115.363	127.021	151.681
Glyma01g39100	79.793	97.3145	59.6939	98.5786
Glyma01g39110	120.875	79.2656	95.4656	111.518
Glyma01g39120	1626.41	2018.27	1535.3	2205.45
Glyma01g39141	177.442	147.088	159.801	164.403
Glyma01g39160	0	0	0	0
Glyma01g39170	0	0	0	0
Glyma01g39180	0	0	0	0
Glyma01g39190	161.876	104.788	217.165	165.381
Glyma01g39200	1714.11	1044.85	1411.12	1140.4
Glyma01g39220	176.19	151.681	149.424	109.595
Glyma01g39230	1.95718	9.33903	11.5363	7.17054
Glyma01g39240	6.22602	68.2567	7.17054	22.5075
Glyma01g39250	154.779	135.216	147.767	158.763
Glyma01g39260	13.3167	26.4219	5.18835	16.3432
Glyma01g39270	777.977	741.934	484.526	643.3
Glyma01g39280	1222.38	661.417	855.343	806.356
Glyma01g39290	134.591	76.8272	156.574	121.407
Glyma01g39300	0	0	0	1.92272
Glyma01g39306	7.8287	17.6404	7.6909	6.14618
Glyma01g39313	2.07534	1.92272	0	2.93576
Glyma01g39320	98.0589	89.1196	83.18	105.842
Glyma01g39330	619.74	380.671	564.492	581.624
Glyma01g39340	13.7002	6.22602	8.65226	12.2924
Glyma01g39350	391.202	746.978	704.762	430.579
Glyma01g39360	9.61362	11.268	10.7645	14.5274
Glyma01g39370	153.654	154.617	411.955	284.563
Glyma01g39380	0.978588	2.07534	0.961362	0
Glyma01g39391	1.03767	0	0	0
Glyma01g39401	0	0	0	0
Glyma01g39410	864.563	362.078	520.91	541.247
Glyma01g39420	151.681	140.085	221.113	244.823
Glyma01g39430	395.352	159.586	416.916	371.863
Glyma01g39440	1.92272	2.04873	3.91435	4.15068
Glyma01g39451	122.924	27.4005	87.1643	83.6385
Glyma01g39460	44.0365	24.9041	30.7636	39.9502
Glyma01g39470	35.2808	43.2613	34.8284	45.015
Glyma01g39480	54.7976	19.4629	50.8866	61.2225
Glyma01g39490	528.571	269.112	600.811	506.638
Glyma01g39500	1232.04	1275.3	1283.42	1495.57
Glyma01g39510	89.2396	86.5226	83.9978	87.0943
Glyma01g39520	345.129	241.75	406.114	428.558
Glyma01g39530	2718.66	2255.65	2331.64	2178.45
Glyma01g39540	139.938	238.664	135.552	151.606
Glyma01g39560	378.75	302.829	301.163	291.619
Glyma01g39570	31.7249	46.0963	12.7216	10.3767
Glyma01g39580	512.182	366.97	504.308	421.077
Glyma01g39590	6.85012	14.5274	8.65226	16.3898
Glyma01g39600	130.746	163.432	104.485	120.366
Glyma01g39610	34.609	71.7054	53.8223	62.2602
Glyma01g39630	1.02436	1.95718	1.03767	4.80681
Glyma01g39640	116.452	93.3903	92.2907	105.509
Glyma01g39650	410.917	238.418	337.016	305.319
Glyma01g39660	49.9908	31.7553	32.2934	39.4315
Glyma01g39690	102.436	59.6939	130.746	128.823
Glyma01g39700	17.6146	41.5068	11.5363	27.6578
Glyma01g39710	1.03767	9.61362	1.02436	0.978588
Glyma01g39720	354.743	128.045	566.602	436.859
Glyma01g39740	69.6567	85.1372	190.931	160.547
Glyma01g39750	11.7431	7.26369	8.65226	10.2436
Glyma01g39760	1.03767	0	0	0
Glyma01g39770	189.388	108.583	197.675	195.082
Glyma01g39780	0	1.95718	1.03767	0.961362
Glyma01g39790	227.032	623.64	192.272	290.919
Glyma01g39800	68.4862	75.9476	54.2913	57.7367
Glyma01g39810	160.547	161.849	209.418	284.322
Glyma01g39820	0	0.978588	0	0.961362
Glyma01g39830	233.883	233.476	212.461	214.092
Glyma01g39850	93.3903	168.238	115.753	84.1586
Glyma01g39860	6.72953	15.3654	3.91435	6.22602
Glyma01g39870	13.3167	3.91435	3.11301	3.84545
Glyma01g39880	373.821	407.804	581.624	492.719
Glyma01g39890	709.766	785.433	884.025	789.72
Glyma01g39900	28.8409	80.9247	23.4861	15.565
Glyma01g39910	164.922	150.703	179.517	158.625
Glyma01g39920	51.8652	57.0718	37.4931	68.6323
Glyma01g39935	684.862	458.57	704.762	674.247
Glyma01g39950	497.024	516.279	324.891	410.917
Glyma01g39960	1426.94	839.628	1148.7	1032.5
Glyma01g39970	461.894	431.671	398.965	395.404
Glyma01g39981	7.26369	11.5363	10.2436	6.85012
Glyma01g39990	107.673	62.4862	86.1157	138.01
Glyma01g40010	342.137	425.686	263.568	275.911
Glyma01g40030	0	0	0	0
Glyma01g40041	475.253	254.761	368.771	392.414
Glyma01g40050	2.88409	1.02436	0.978588	2.07534
Glyma01g40060	88.0952	30.3362	65.3732	67.2953
Glyma01g40080	78.287	128.671	61.5272	107.558
Glyma01g40090	1.03767	3.84545	0	0
Glyma01g40100	31.7249	22.536	86.1157	59.1472
Glyma01g40110	185.41	76.3299	156.688	115.363
Glyma01g40130	357.185	593.547	586.431	519.352
Glyma01g40140	559.304	459.531	572.619	675.226
Glyma01g40150	1129.6	562.375	1052.96	1130.02
Glyma01g40161	53.2669	32.2934	93.3903	59.6044
Glyma01g40170	263.24	248.003	249.954	248.92
Glyma01g40180	186.781	105.75	159.801	162.446
Glyma01g40190	75.9476	67.608	45.015	60.1849
Glyma01g40200	0	0	0	1.92272
Glyma01g40210	523.545	529.212	551.822	516.279
Glyma01g40220	266.681	209.577	262.237	231.925
Glyma01g40230	213.422	192.58	272.047	231.4
Glyma01g40240	134.192	106.666	157.726	163.432
Glyma01g40260	177.124	262.53	190.35	302.187
Glyma01g40270	116.219	72.1021	131.118	85.1372
Glyma01g40280	75.9476	51.2182	45.9936	65.3732
Glyma01g40310	70.6811	46.9722	39.4315	48.0681
Glyma01g40320	0	0	0	0
Glyma01g40330	274.983	248.993	242.774	249.54
Glyma01g40340	2.88409	9.21927	10.7645	16.6027
Glyma01g40350	30.7309	35.2292	21.7911	24.9954
Glyma01g40360	0	1.03767	0	0
Glyma01g40370	9.33903	2.88409	2.04873	2.93576
Glyma01g40380	24.9954	17.4142	24.4647	36.3184
Glyma01g40390	33.804	31.3148	47.7328	51.9135
Glyma01g40400	0	2.07534	0	1.02436
Glyma01g40411	0	0	0	0
Glyma01g40420	632.576	434.33	603.789	663.071
Glyma01g40430	2.04873	2.93576	0	8.65226
Glyma01g40440	0	0	0	0
Glyma01g40450	186.781	140.359	70.6811	107.645
Glyma01g40455	10.575	5.12182	0.978588	5.18835
Glyma01g40460	50.1938	111.559	171.216	163.432
Glyma01g40485	2.93576	9.33903	4.80681	1.02436
Glyma01g40510	416.106	339.361	335.991	304.341
Glyma01g40520	0.961362	1.02436	0.978588	1.03767
Glyma01g40531	3.07309	11.7431	1.03767	5.76817
Glyma01g40540	2.93576	5.18835	4.80681	7.17054
Glyma01g40550	317.527	368.202	211.019	402.2
Glyma01g40560	54.7976	80.9247	53.8223	51.8835
Glyma01g40580	18.4385	29.3576	35.2808	34.609
Glyma01g40590	1337.73	722.218	1240.16	987.486
Glyma01g40600	0	0	0	0
Glyma01g40611	0.961362	2.04873	10.7645	2.07534
Glyma01g40620	103.461	274.983	195.082	149.972
Glyma01g40630	8.80729	7.26369	4.80681	5.12182
Glyma01g40640	0	0	0	0
Glyma01g40650	2609.14	2873.34	1835.83	2363.81
Glyma01g40661	25.6091	23.4861	18.6781	26.9181
Glyma01g40671	4.89294	5.18835	14.4204	9.21927
Glyma01g40680	1.03767	0.961362	0	0
Glyma01g40690	16.3432	17.4142	18.5932	32.1678
Glyma01g40700	82.9734	83.18	74.7122	68.2567
Glyma01g40710	433.514	364.222	435.497	493.743
Glyma01g40720	200.27	123.054	173.117	176.146
Glyma01g40741	42.2999	18.4385	58.7153	34.2431
Glyma01g40760	54.2913	80.2442	74.7122	47.1067
Glyma01g40770	128.195	107.918	87.4839	96.2901
Glyma01g40780	39.4315	40.3772	78.876	60.6725
Glyma01g40790	33.6477	9.21927	32.2934	22.8287
Glyma01g40810	9000.06	5571.1	7617.53	6488.23
Glyma01g40820	5.87153	2.07534	4.80681	2.04873
Glyma01g40830	48.7705	75.9476	35.8527	57.7367
Glyma01g40840	585.469	365.698	587.153	611.188
Glyma01g40850	1.02436	2.93576	1.03767	0
Glyma01g40860	223.118	359.034	283.602	293.992
Glyma01g40865	29.0548	27.8795	28.6822	16.636
Glyma01g40870	2.88409	2.04873	0	2.07534
Glyma01g40880	99.3632	137.981	79.9006	95.1748
Glyma01g40890	344.463	259.417	314.365	333.942
Glyma01g40900	386.013	307.636	334.967	357.185
Glyma01g40910	81.7158	57.3643	91.9873	123.483
Glyma01g40920	7036.35	3226.4	7269.92	5600.89
Glyma01g40930	270.09	255.267	218.229	272.481
Glyma01g40941	327.904	177.852	262.237	263.24
Glyma01g40950	298.022	258.14	285.748	290.548
Glyma01g40960	16.3898	20.5503	13.4897	4.80681
Glyma01g40985	354.249	100.654	356.665	140.338
Glyma01g41010	31.1301	57.6817	19.4629	32.2934
Glyma01g41030	123.054	154.679	69.4797	109.993
Glyma01g41050	109.607	41.1007	71.5992	55.759
Glyma01g41070	23.4861	34.2431	19.2272	14.3411
Glyma01g41081	170.178	99.0203	163.898	172.231
Glyma01g41091	18.2659	27.6578	6.85012	23.8664
Glyma01g41100	623.837	529.416	510.534	572.972
Glyma01g41110	754.491	817.684	587.392	703.738
Glyma01g41120	25.9417	27.8795	18.4385	14.6788
Glyma01g41126	151.895	113.704	178.103	148.387
Glyma01g41133	23.5604	45.015	13.4897	14.4204
Glyma01g41140	191.803	180.555	164.393	205.897
Glyma01g41150	384.976	423.961	341.113	268.133
Glyma01g41170	133.629	145.46	167.339	148.387
Glyma01g41180	64.5349	162.446	61.2225	55.759
Glyma01g41190	36.2078	654.77	49.9908	114.729
Glyma01g41200	8.30136	31.7249	7.17054	6.85012
Glyma01g41210	608.542	264.286	558.774	515.722
Glyma01g41220	9.21927	10.7645	4.15068	6.72953
Glyma01g41230	736.877	738.821	581.624	745.736
Glyma01g41240	0	0	0	0
Glyma01g41250	252.838	196.678	207.461	221.024
Glyma01g41260	150.581	147.767	103.767	158.625
Glyma01g41270	158.531	117.257	127.861	112.68
Glyma01g41290	2.07534	25.9568	6.14618	3.91435
Glyma01g41301	87.4839	71.7054	66.544	81.9759
Glyma01g41310	1.02436	0.978588	5.18835	0.961362
Glyma01g41320	0.978588	1.03767	0	1.02436
Glyma01g41330	6.22602	2.88409	6.14618	2.93576
Glyma01g41340	89.4067	101.412	104.709	102.729
Glyma01g41360	0	2.93576	0	0
Glyma01g41370	72.4155	168.103	31.7249	52.2425
Glyma01g41380	515.722	385.506	569.546	368.928
Glyma01g41390	27.8795	26.6334	38.1649	50.8458
Glyma01g41401	7347.76	3314.48	6668.07	5498.99
Glyma01g41411	44.0365	23.8664	44.2227	70.6811
Glyma01g41420	265.643	97.0976	67.608	78.287
Glyma01g41430	891.183	1137.04	785.806	869.567
Glyma01g41440	34.8284	34.2506	18.6781	18.2659
Glyma01g41450	41.1007	77.8252	19.2272	23.5604
Glyma01g41460	277.058	204.77	241.75	236.818
Glyma01g41471	40.3772	14.3411	94.923	57.0718
Glyma01g41480	75.8029	54.8009	48.7705	52.8749
Glyma01g41491	8.80729	6.22602	5.76817	4.09745
Glyma01g41500	152.537	152.857	69.6567	80.2442
Glyma01g41510	153.818	204.873	76.3299	102.729
Glyma01g41520	5.12182	12.7216	9.33903	6.72953
Glyma01g41527	9.78588	18.6781	8.65226	9.21927
Glyma01g41534	0	0	0	0
Glyma01g41542	203.809	278.627	147.767	200.27
Glyma01g41550	134.192	87.0943	83.0136	81.7158
Glyma01g41560	12.7216	11.4144	6.72953	10.2436
Glyma01g41571	183.668	182.659	215.116	214.311
Glyma01g41581	294.177	109.607	100.795	121.407
Glyma01g41590	236.628	181.039	180.555	197.079
Glyma01g41600	660.547	536.475	536.44	621.788
Glyma01g41610	0	0	0	0
Glyma01g41620	2706.23	1344.99	2421.03	2422.96
Glyma01g41630	173.117	107.645	129.709	134.591
Glyma01g41640	14.6788	9.33903	25.9568	15.3654
Glyma01g41650	186.781	158.625	172.093	153.638
Glyma01g41660	538.363	444.574	484.401	543.739
Glyma01g41670	34.8284	74.3727	44.6198	57.6817
[truncated: 52,075 more rows]
