# Supplementary material for: Identification of candidate genes involved in early iron deficiency chlorosis signaling in soybean (Glycine max) roots and leaves
Source: BMC Genomics. 2014 Aug 22;15:702. doi: 10.1186/1471-2164-15-702 (PMC4161901; doi:10.1186/1471-2164-15-702)
Supplement: Supplementary file 14 — Additional file 14: Normalized gene count table for one hour root samples. The following abbreviations are used: C Clark, R root, D deficient Fe condition, S sufficient Fe condition, A Sample A and B Sample B. (XLSX 3 MB) [file 12864_2014_6420_MOESM14_ESM.xlsx]

## Sheet: Additional_File_14.csv
Additional File 14. Normalized gene count table for one hour root samples. The following abbreviations are used: C Clark, R root, D deficient Fe condition, S sufficient Fe condition, A Sample A and B Sample B.
Glyma 1.1 ID	1CRDA	1CRDB	1CRSA	1CRSB
Glyma01g00210	16.401	16.3278	13.5476	22.4172
Glyma01g00241	1.02049	0	0.97466	4.82381
Glyma01g00270	221.972	153.996	166.904	191.852
Glyma01g00280	18.5185	16.401	14.2868	14.5897
Glyma01g00291	40.52	40.8195	25.0109	19.4932
Glyma01g00300	204.097	210.509	204.679	190.058
Glyma01g00311	6.25274	0.97466	1.92952	3.06146
Glyma01g00321	190.059	211.283	155.114	113.591
Glyma01g00341	42.4495	27.5532	16.674	9.7466
Glyma01g00361	52.0448	37.5164	17.5439	12.5419
Glyma01g00380	448.113	460.04	476.593	400.031
Glyma01g00400	343.08	327.054	370.437	354.322
Glyma01g00410	227.684	286.757	323.058	279.727
Glyma01g00420	194.913	204.256	205.653	198.741
Glyma01g00430	649.242	643.276	533.514	453.096
Glyma01g00440	11.6959	24.1191	22.4507	18.7582
Glyma01g00450	783.387	577.596	534.609	616.96
Glyma01g00460	416.359	492.924	688.11	532.549
Glyma01g00470	122.97	148.148	219.966	179.606
Glyma01g00481	2.92398	4.82381	0	2.08425
Glyma01g00490	0.964762	12.2458	3.12637	1.94932
Glyma01g00500	3.06146	6.25274	4.8733	3.85905
Glyma01g00510	590.883	550.683	483.346	315.331
Glyma01g00520	140.351	184.27	239.814	201.13
Glyma01g00530	18.3305	15.3073	10.4212	3.89864
Glyma01g00541	209.2	498.135	152.047	183.305
Glyma01g00551	1.04212	3.89864	1.92952	1.02049
Glyma01g00560	118.909	120.595	166.339	117.76
Glyma01g00570	89.7229	120.417	112.549	100.39
Glyma01g00580	2.04097	4.16849	3.89864	0
Glyma01g00590	8.33698	1.94932	15.4362	15.3073
Glyma01g00600	64.3276	44.3791	45.9219	81.2856
Glyma01g00610	80.0753	108.172	117.76	114.035
Glyma01g00620	11.2254	8.33698	10.7213	10.6124
Glyma01g00640	19.8003	40.9357	36.661	42.8605
Glyma01g00660	27.2905	34.7314	16.3278	28.1373
Glyma01g00670	73.3219	115.315	205.298	110.137
Glyma01g00680	194.913	442.902	387.915	311.618
Glyma01g00690	439.776	610.137	694.629	436.769
Glyma01g00700	21.4425	22.1895	11.2254	9.3791
Glyma01g00710	152.432	150.012	97.9595	164.718
Glyma01g00720	788.837	597.136	511.697	377.222
Glyma01g00730	250.109	157.895	183.305	325.535
Glyma01g00740	2876.22	4195.75	6558.67	5169.97
Glyma01g00750	7.7181	15.3073	15.6318	9.7466
Glyma01g00760	1414.4	1210.95	888.89	948.361
Glyma01g00771	28.1373	68.2262	45.3438	35.7171
Glyma01g00780	23.3918	51.1324	65.3112	47.9376
Glyma01g00790	519.042	381.662	298.047	394.737
Glyma01g00805	1.02049	1.04212	0	0.964762
Glyma01g00820	219.888	214.425	292.323	288.798
Glyma01g00840	1.94932	3.85905	2.04097	8.33698
Glyma01g00850	307.759	131.643	204.256	295.322
Glyma01g00860	250.019	302.216	285.575	232.508
Glyma01g00870	1124.45	761.21	574.998	538.817
Glyma01g00880	50.6823	64.6391	92.8643	69.8222
Glyma01g00890	31.8372	63.2702	52.1061	45.809
Glyma01g00900	20.4097	28.1373	50.6823	36.661
Glyma01g00910	56.2746	62.3783	42.4495	36.7375
Glyma01g00920	34.1131	39.5553	29.5941	45.8534
Glyma01g00930	3148.98	1681.76	3895.45	2062.38
Glyma01g00940	389.826	370.996	407.408	420.636
Glyma01g00950	629.442	585.771	864.427	1088.86
Glyma01g00960	600.391	646.391	847.004	524.188
Glyma01g00975	322.231	283.695	284.499	245.614
Glyma01g00990	313.29	276.162	173.49	163.045
Glyma01g01000	336.606	291.423	221.895	197.975
Glyma01g01010	340.156	569.21	299.003	307.426
Glyma01g01020	810.4	866.394	1007.73	937.623
Glyma01g01030	6.12292	12.5055	6.82262	9.64762
Glyma01g01050	11.4633	10.7213	19.2952	13.2663
Glyma01g01060	917.155	942.573	1094.98	1057.75
Glyma01g01070	297.147	328.597	223.014	225.147
Glyma01g01080	555.145	381.417	374.27	388.799
Glyma01g01090	187.582	117.934	104.194	78.5775
Glyma01g01101	0	0	0	0
Glyma01g01110	395.553	362.273	438.734	461.014
Glyma01g01120	212.261	368.911	455.166	191.988
Glyma01g01130	0	1.94932	0	2.04097
Glyma01g01140	114.035	195.847	222.466	154.234
Glyma01g01150	125.419	87.7619	146.939	138.402
Glyma01g01160	626.579	353.28	339.182	1562.92
Glyma01g01165	3.12637	1.94932	1.92952	9.18439
Glyma01g01170	346.979	288.464	272.47	406.428
Glyma01g01180	5607.2	5360.62	3627.63	3760.24
Glyma01g01190	720.464	631.526	486.355	495.888
Glyma01g01210	116.718	118.909	92.6172	98.9873
Glyma01g01220	312.866	505.536	680.665	485.629
Glyma01g01230	322.231	401.051	372.038	283.626
Glyma01g01240	114.295	68.7801	58.4796	75.2515
Glyma01g01251	6.25274	12.6706	2.89429	4.08195
Glyma01g01260	967.838	766.021	978.647	1506.91
Glyma01g01270	1078.6	1347.04	1439.17	1023.39
Glyma01g01280	358.191	243.857	209.552	195.847
Glyma01g01291	22.9267	21.4425	13.5067	24.4917
Glyma01g01300	44.8344	65.6038	70.4136	61.4852
Glyma01g01310	612.624	740.874	1118.2	584.796
Glyma01g01330	125.52	161.529	216.375	145.679
Glyma01g01340	228.225	197.856	133.137	151.032
Glyma01g01350	56.5303	63.6743	103.069	80.2434
Glyma01g01360	182.34	209.2	164.655	142.3
Glyma01g01365	0	0	0	0
Glyma01g01370	53.1482	40.9357	22.1895	26.5327
Glyma01g01380	774.855	933.89	802.103	744.075
Glyma01g01390	743.832	718.423	973.342	622.808
Glyma01g01400	463.301	391.838	222.223	136.996
Glyma01g01410	260.531	348.928	277.852	271.45
Glyma01g01420	30.2145	21.2248	12.2458	26.0531
Glyma01g01431	170.763	172.462	206.34	166.667
Glyma01g01440	372.478	404.344	307.993	286.534
Glyma01g01450	64.6116	90.6434	52.0972	63.2702
Glyma01g01460	1081.87	1332.34	1414.4	996.269
Glyma01g01470	676.298	565.35	639.863	431.774
Glyma01g01480	75.5161	40.6428	43.8597	56.921
Glyma01g01491	136.518	91.6181	134.102	152.053
Glyma01g01500	15.5946	26.0486	13.2663	13.5476
Glyma01g01510	57.8857	54.0858	31.2637	59.4543
Glyma01g01521	107.151	80.2434	93.5674	107.089
Glyma01g01530	18.7582	23.3918	6.75334	8.1639
Glyma01g01550	125.731	77.181	67.3522	106.296
Glyma01g01560	2.89429	1.02049	10.4212	0
Glyma01g01570	2.04097	8.33698	8.77194	2.89429
Glyma01g01580	76.0749	57.505	62.7096	69.3931
Glyma01g01590	64.3276	50.1676	57.1473	66.6958
Glyma01g01601	92.6172	91.8439	78.1592	106.238
Glyma01g01610	1074.57	1087.98	957.116	1007.21
Glyma01g01620	282.415	359.65	469.839	589.842
Glyma01g01630	89.6687	62.7096	48.9834	122.97
Glyma01g01641	0	1.02049	0	0
Glyma01g01651	58.1678	47.9376	38.9864	54.0267
Glyma01g01661	435.607	391.813	429.319	525.551
Glyma01g01671	393.763	455.368	526.571	534.609
Glyma01g01680	7.7181	13.2663	21.8846	19.4932
Glyma01g01690	51.0244	119.844	376.219	107.089
Glyma01g01700	165.697	255.361	489.135	174.503
Glyma01g01715	0	0	0	0
Glyma01g01730	11.5771	13.2663	23.9688	15.5946
Glyma01g01740	239.814	257.404	254.386	232.508
Glyma01g01750	41.6849	49.7077	81.04	56.1268
Glyma01g01770	152.047	183.305	142.868	86.4962
Glyma01g01780	1739.47	1345	1027.53	715.401
Glyma01g01790	123.479	145.897	258.285	155.327
Glyma01g01805	115.676	109.162	138.926	120.417
Glyma01g01820	7.79728	18.3305	18.3688	15.6318
Glyma01g01830	78.1458	84.7004	104.212	73.0995
Glyma01g01840	150.012	246.983	251.462	197.776
Glyma01g01850	0	0	0	2.04097
Glyma01g01860	4343.09	2784.3	3073.71	3007.57
Glyma01g01875	24.1191	39.799	37.5164	26.3158
Glyma01g01890	43.881	34.39	45.809	46.3086
Glyma01g01900	2415.64	1700.78	1569.67	1755.24
Glyma01g01910	153.996	186.199	196.954	192.793
Glyma01g01920	587.54	401.051	311.595	270.956
Glyma01g01930	81.639	130.265	115.985	121.56
Glyma01g01940	115.676	167.642	122.525	98.9873
Glyma01g01950	639.377	774.704	906.193	750.328
Glyma01g01960	359.856	300.023	277.205	277.778
Glyma01g01970	25.5122	29.1794	34.1131	30.8724
Glyma01g01980	0	0.97466	0	0
Glyma01g01990	264.133	210.318	265.327	288.668
Glyma01g02020	0	0	0	0
Glyma01g02031	18.3688	27.0952	28.2651	21.2248
Glyma01g02040	32.3058	34.1131	32.8019	21.4302
Glyma01g02050	122.807	112.877	147.971	145.897
Glyma01g02060	10.6124	5.10244	7.29486	5.84796
Glyma01g02070	82.6595	76.0749	36.0624	27.0133
Glyma01g02080	8.33698	10.7213	15.4362	10.2049
Glyma01g02090	516.57	346.35	435.748	570.041
Glyma01g02100	290.393	322.474	403.301	354.776
Glyma01g02110	129.602	140.687	122.807	150.503
Glyma01g02120	549.199	491.229	404.235	528.612
Glyma01g02130	0	0	0	0
Glyma01g02140	42.4495	61.2292	71.9065	55.5556
Glyma01g02150	12.2458	20.8425	36.0624	30.8724
Glyma01g02160	7.29486	2.92398	3.85905	2.04097
Glyma01g02171	3.89864	4.82381	9.18439	11.4633
Glyma01g02180	2112.83	2022.61	2754.33	2791.43
Glyma01g02190	142.868	200.088	83.8208	126.384
Glyma01g02200	35.4322	48.733	24.1191	34.6966
Glyma01g02215	113.061	81.04	123.479	130.265
Glyma01g02230	3466.39	3582.93	3245.17	4580.9
Glyma01g02235	1.02049	1.04212	1.94932	0.964762
Glyma01g02240	153.192	165.692	184.27	198.995
Glyma01g02251	2421.06	1462.58	1181.72	1513.16
Glyma01g02260	0	2.04097	0	0
Glyma01g02270	62.2497	95.8753	108.187	89.7229
Glyma01g02280	267.825	193.957	234.437	267.368
Glyma01g02290	100.39	105.159	117.356	99.0016
Glyma01g02295	2.89429	0	0	1.94932
Glyma01g02300	153.073	227.183	156.92	100.335
Glyma01g02310	0	1.94932	0.964762	0
Glyma01g02321	110.137	66.5686	72.4546	89.6225
Glyma01g02330	1417.24	1113.35	1068.18	3443.47
Glyma01g02340	55.1063	78.1592	93.5674	70.4277
Glyma01g02350	1252.63	1445.42	1127.81	969.463
Glyma01g02360	134.503	136.031	58.1678	134.434
Glyma01g02380	89.7229	91.8439	159.445	155.946
Glyma01g02390	171.442	249.067	329.435	195.847
Glyma01g02400	2502.14	2194.93	1430.74	1457.26
Glyma01g02420	55.5556	50.1676	69.3931	55.2325
Glyma01g02435	0	0	0	0
Glyma01g02451	2290.99	1720.54	1189.09	1137.45
Glyma01g02465	1803.91	1445.42	1252.26	1242.95
Glyma01g02480	686.161	737.078	760.263	664.874
Glyma01g02510	7.7181	25.5122	26.0531	21.4425
Glyma01g02525	19.3893	16.674	25.3412	28.9429
Glyma01g02540	0	0	0	0
Glyma01g02550	3.89864	4.82381	1.02049	1.04212
Glyma01g02560	9.64762	28.5736	6.25274	6.82262
Glyma01g02570	54.0858	31.2637	35.0878	36.661
Glyma01g02580	2.08425	4.8733	2.89429	1.02049
Glyma01g02610	1.94932	0	5.10244	7.29486
Glyma01g02620	121.56	172.462	239.688	119.883
Glyma01g02630	71.4341	108.381	97.466	78.1458
Glyma01g02640	854.54	777.779	629.025	606.169
Glyma01g02660	358.675	328.984	372.478	363.701
Glyma01g02670	0	0	0	0
Glyma01g02691	0	1.04212	0	0.964762
Glyma01g02710	2.08425	11.6959	9.64762	7.14341
Glyma01g02720	898.637	1164.47	2177.72	1456.89
Glyma01g02740	1.92952	1.02049	4.16849	1.94932
Glyma01g02750	211.241	340.774	138.402	170.763
Glyma01g02760	345.985	379.143	949.326	805.164
Glyma01g02780	166.667	140.855	133.684	93.791
Glyma01g02790	83.9343	116.336	132.35	96.4914
Glyma01g02800	95.9258	140.687	175.439	93.582
Glyma01g02810	83.3698	95.5167	67.5334	80.6185
Glyma01g02820	310.917	425.46	381.662	313.679
Glyma01g02830	0	1.02049	0	0.97466
Glyma01g02840	698.013	565.873	514.621	515.183
Glyma01g02850	752.412	778.754	825.837	773.529
Glyma01g02880	367.447	395.553	406.154	370.996
Glyma01g02890	342.491	300.023	302.216	247.564
Glyma01g02900	241.855	225.098	196.881	172.692
Glyma01g02920	12.5055	17.5439	23.1543	19.3893
Glyma01g02930	0.97466	0.964762	3.06146	4.16849
Glyma01g02941	357.927	270.429	284.499	187.135
Glyma01g02950	4140.12	2807.48	2659.85	3000.41
Glyma01g02963	6.25274	7.79728	1.92952	2.04097
Glyma01g02976	0	0.964762	0	0
Glyma01g02990	11.5771	6.12292	6.25274	12.6706
Glyma01g03005	47.9629	53.1482	51.657	22.1895
Glyma01g03020	151.108	257.31	217.072	237.774
Glyma01g03030	84.7954	140.855	200.015	134.434
Glyma01g03040	0	0	0	0
Glyma01g03050	0	0	0	0
Glyma01g03060	3.12637	0.97466	1.92952	4.08195
Glyma01g03070	4286.56	6317.26	4002.35	3676.61
Glyma01g03090	20.26	23.4712	16.674	8.77194
Glyma01g03100	44.9014	64.6116	83.8208	30.8724
Glyma01g03110	0	0	0	0
Glyma01g03120	41.9104	42.4495	17.3483	25.0109
Glyma01g03130	233.473	239.814	249.067	325.537
Glyma01g03140	0	0	0	0
Glyma01g03150	146.939	96.4914	126.384	255.122
Glyma01g03160	96.4914	136.996	153.073	106.296
Glyma01g03180	1280.24	2196.09	3048.21	1906.44
Glyma01g03190	310.228	464.787	508.773	401.341
Glyma01g03200	79.2013	57.505	50.1676	84.7004
Glyma01g03210	41.9104	47.2734	43.881	61.4852
Glyma01g03220	240.226	194.913	219.888	159.844
Glyma01g03240	14.2868	50.0219	46.7837	27.9781
Glyma01g03260	826.403	685.186	741.902	670.46
Glyma01g03270	111.111	140.855	182.667	99.0016
Glyma01g03281	6.75334	5.10244	5.21061	0.97466
Glyma01g03290	3.06146	1.04212	2.92398	0
Glyma01g03301	1.04212	3.89864	8.68286	4.08195
Glyma01g03310	0	0	0	0
Glyma01g03321	7.7181	7.14341	2.08425	0.97466
Glyma01g03330	811.287	884.762	848.929	800.753
Glyma01g03340	1.04212	10.7213	3.85905	1.02049
Glyma01g03360	1281.68	905.912	1134.78	1617.37
Glyma01g03371	10.6124	2.04097	4.16849	8.77194
Glyma01g03380	146.95	234.478	295.322	219.966
Glyma01g03390	92.7489	163.743	191.988	127.561
Glyma01g03400	81.8715	89.7229	97.9668	65.6537
Glyma01g03410	7.7181	8.1639	12.5055	11.6959
Glyma01g03420	750.058	550.241	503.899	631.919
Glyma01g03430	8.33698	12.6706	15.4362	10.2049
Glyma01g03450	9.7466	9.64762	10.2049	8.33698
Glyma01g03470	244.085	269.409	274.078	466.862
Glyma01g03480	28.5736	44.8113	38.0118	43.4143
Glyma01g03490	422.06	502.925	341.526	296.962
Glyma01g03500	404.484	232.508	239.814	541.904
Glyma01g03530	1546.51	1969.54	1661.14	1851.85
Glyma01g03540	447.994	610.684	564.328	491.064
Glyma01g03550	341.816	285.575	256.627	317.372
Glyma01g03570	3344.06	4897.13	6200.48	4754.16
Glyma01g03580	3.85905	2.04097	0	0.97466
Glyma01g03590	212.261	376.206	485.381	377.222
Glyma01g03600	367.869	391.813	316.442	424.523
Glyma01g03610	689.085	739.973	859.25	784.718
Glyma01g03621	15.4362	25.5122	16.674	24.3665
Glyma01g03630	1.02049	1.04212	2.92398	3.85905
Glyma01g03650	3753.73	4196.89	4356.87	4412.59
Glyma01g03661	3.89864	7.7181	22.4507	10.4212
Glyma01g03670	49.2029	107.151	85.454	68.2262
Glyma01g03690	5.10244	1.04212	0	0.964762
Glyma01g03700	401.217	200.78	333.808	167.36
Glyma01g03710	228.071	185.234	209.2	273.036
Glyma01g03720	98.4058	60.2087	67.738	66.2769
Glyma01g03730	1182.74	1409.99	1458.09	1061.24
Glyma01g03750	1059.84	1346.98	1624.66	1357.25
Glyma01g03760	294.347	399.412	239.814	194.877
Glyma01g03780	25.0838	34.6966	54.1904	26.3158
Glyma01g03790	61.2292	96.9174	104.289	78.1458
Glyma01g03810	1146.33	993.179	1197.27	1492.97
Glyma01g03820	168.616	200.671	142.868	235.52
Glyma01g03830	925.207	1310.31	1652.81	2027.29
Glyma01g03850	804.144	580.462	423.003	1305.32
Glyma01g03870	2059.23	1079.92	946.432	1187.85
Glyma01g03880	100.39	126.384	114.295	90.6647
Glyma01g03890	751.55	886.803	771.171	653.022
Glyma01g03900	7.14341	13.5476	8.77194	10.6124
Glyma01g03910	177.161	101.365	90.6877	113.274
Glyma01g03921	70.1755	50.1676	41.84	34.39
Glyma01g03930	1483.8	1959.34	2477.13	1449.32
Glyma01g03940	9.18439	7.29486	5.84796	13.5067
Glyma01g03948	22.9267	3.89864	0.964762	2.04097
Glyma01g03956	89.6687	57.8857	80.6185	89.6225
Glyma01g03964	69.4629	33.6761	15.6318	21.4425
Glyma01g03972	2.04097	3.12637	0.97466	0.964762
Glyma01g03980	140.687	119.883	100.335	148.991
Glyma01g04000	310.917	236.367	258.183	311.595
Glyma01g04015	0	1.02049	0	0.97466
Glyma01g04030	2.04097	0	0	0
Glyma01g04040	31.2637	32.1638	16.401	12.2458
Glyma01g04050	305.069	307.759	156.135	131.307
Glyma01g04060	17.3657	23.4712	15.6318	11.6959
Glyma01g04070	3.06146	36.4743	12.6706	6.75334
Glyma01g04080	61.4852	79.9221	46.3086	56.1268
Glyma01g04090	39.9611	81.04	39.799	67.738
Glyma01g04100	206.459	220.425	230.309	197.856
Glyma01g04107	35.7171	35.4322	24.3665	28.9429
Glyma01g04114	0	0.97466	1.92952	3.06146
Glyma01g04122	38.0118	97.441	44.9014	36.4743
Glyma01g04130	2.89429	4.08195	3.12637	2.92398
Glyma01g04140	2.04097	3.12637	1.94932	0
Glyma01g04151	42.727	32.1638	48.2381	63.2702
Glyma01g04160	13.6452	7.7181	13.2663	18.7582
Glyma01g04170	239.261	334.72	327.226	209.552
Glyma01g04190	36.7375	41.6849	36.0624	64.6391
Glyma01g04200	6.25274	5.84796	6.75334	5.10244
Glyma01g04210	0	0	0	0
Glyma01g04220	23.1543	38.7785	28.1373	40.9357
Glyma01g04230	53.0653	59.401	69.2009	43.4143
Glyma01g04241	1.04212	0.97466	2.89429	0
Glyma01g04250	162.768	49.2029	61.2292	568.999
Glyma01g04261	3.85905	0	0	0.97466
Glyma01g04270	244.917	242.815	221.248	128.313
Glyma01g04285	716.98	816.765	400.376	640.866
Glyma01g04300	749.514	709.1	780.673	954.584
Glyma01g04310	1056.41	680.665	1067.13	1842.11
Glyma01g04320	479.629	586.715	631.58	498.782
Glyma01g04330	196.961	182.261	214.177	310.228
Glyma01g04335	23.3918	28.9429	12.2458	26.0531
Glyma01g04340	107.089	84.7004	78.1592	81.8715
Glyma01g04350	412.277	294.921	354.776	231.543
Glyma01g04361	0	0	0	0
Glyma01g04370	6.82262	2.89429	5.10244	1.04212
Glyma01g04380	340.561	284.716	257.404	141.326
Glyma01g04400	517.387	508.556	397.661	407.13
Glyma01g04410	70.8643	53.6063	83.9343	74.4956
Glyma01g04421	22.4172	29.9076	29.5941	29.1794
Glyma01g04430	67.5334	69.3931	65.6537	76.0235
Glyma01g04440	113.274	249.067	197.856	136.996
Glyma01g04450	29.1794	60.4289	25.0838	9.18439
Glyma01g04460	451.268	442.826	471.465	149.024
Glyma01g04468	88.7581	128.581	115.676	81.8715
Glyma01g04476	81.639	87.5383	81.8715	63.6743
Glyma01g04484	145.897	138.402	200.671	209.2
Glyma01g04492	1213.45	897.229	640.866	607.557
Glyma01g04500	51.1324	103.069	111.507	65.3022
Glyma01g04515	460.24	368.911	412.281	297.147
Glyma01g04530	345.985	311.891	303.9	336.761
Glyma01g04545	25.3412	12.5419	22.4507	30.2216
Glyma01g04560	67.5334	70.4136	90.6647	76.9982
Glyma01g04570	745.976	719.065	624.757	631.919
Glyma01g04580	200.088	137.427	302.935	314.31
Glyma01g04590	29.2398	22.1895	16.3278	15.6318
Glyma01g04600	111.912	153.073	133.392	125.731
Glyma01g04610	69.3931	130.265	197.856	119.631
Glyma01g04616	117.76	114.035	117.701	94.9053
Glyma01g04623	5.84796	9.64762	12.2458	8.33698
Glyma01g04630	300.041	215.323	243.857	203.704
Glyma01g04640	41.84	41.6849	35.0878	40.52
Glyma01g04650	0	0.97466	0	0
Glyma01g04660	49.7077	60.78	51.0244	52.1061
Glyma01g04670	42.4495	117.356	71.9065	48.733
Glyma01g04690	152.053	133.392	114.035	92.6172
Glyma01g04700	2.08425	1.94932	0.964762	3.06146
Glyma01g04710	5.84796	2.89429	4.08195	6.25274
Glyma01g04720	56.921	98.9873	65.6537	64.3276
Glyma01g04730	2011.38	1433.96	1621.83	953.185
Glyma01g04740	31.2637	42.8851	52.0972	33.6761
Glyma01g04750	528.266	376.257	251.04	229.267
Glyma01g04760	235.402	212.261	384.543	325.537
Glyma01g04770	0	0	5.84796	1.92952
Glyma01g04780	5.21061	12.6706	28.9429	22.4507
Glyma01g04791	57.505	66.5686	82.6595	76.0749
Glyma01g04800	0	16.3278	5.21061	6.82262
Glyma01g04810	41.84	20.8425	34.1131	51.1324
Glyma01g04820	570.041	673.49	989.846	682.706
Glyma01g04830	414.231	258.556	216.343	439.776
Glyma01g04860	177.516	152.053	210.509	156.92
Glyma01g04870	87.7619	103.17	118.909	106.124
Glyma01g04880	163.613	149.123	180.411	225.528
Glyma01g04890	610.137	464.051	407.174	960.837
Glyma01g04895	0.964762	3.06146	0	0.97466
Glyma01g04900	270.429	221.972	248.538	295.217
Glyma01g04920	657.579	500.001	578.857	751.079
Glyma01g04930	296.297	295.217	284.716	316.805
Glyma01g04940	41.4848	55.1063	19.8003	31.1891
Glyma01g04950	50.0039	47.9376	50.6823	53.0619
Glyma01g04970	0	0	0	0
Glyma01g04980	721.249	605.871	591.883	637.779
Glyma01g04991	34.7314	26.5327	32.3058	31.1891
Glyma01g05000	29.5941	38.5585	45.809	27.0133
Glyma01g05020	57.3167	34.1131	36.661	39.799
Glyma01g05035	0	0	0	0
Glyma01g05050	6.75334	10.2049	3.12637	2.92398
Glyma01g05060	3.06146	1.04212	6.82262	4.82381
Glyma01g05070	2.08425	2.92398	1.92952	0
Glyma01g05080	159.844	144.714	190.831	219.888
Glyma01g05090	4.82381	5.10244	4.16849	0.97466
Glyma01g05100	137.766	203.214	280.702	218.036
Glyma01g05110	0	0	0	2.04097
Glyma01g05120	0	0	0	1.04212
Glyma01g05135	64.6391	61.2292	95.8753	72.1249
Glyma01g05150	19.3893	23.9688	10.7213	11.5771
Glyma01g05160	1223.45	800.196	969.586	726.587
Glyma01g05170	642.301	576.928	571.473	688.843
Glyma01g05180	59.8153	87.7619	102.128	58.4796
Glyma01g05190	92.8643	179.245	118.909	86.8286
Glyma01g05220	5.21061	9.7466	7.7181	3.06146
Glyma01g05230	237.817	563.421	215.323	305.342
Glyma01g05240	8.68286	11.2254	3.12637	8.77194
Glyma01g05310	17.3483	27.0952	40.9357	41.4848
Glyma01g05321	57.3167	46.7837	59.8153	37.758
Glyma01g05330	0	0	0	0
Glyma01g05340	2564.34	1697.07	2326.02	2510.72
Glyma01g05350	51.0244	70.8643	117.934	103.23
Glyma01g05360	56.2746	70.1755	85.8639	55.1063
Glyma01g05370	13.6452	36.661	37.758	22.9267
Glyma01g05390	81.04	59.1883	51.064	83.8208
Glyma01g05410	50.0039	50.0219	24.3665	36.661
Glyma01g05430	140.687	156.92	178.481	133.684
Glyma01g05435	0.97466	0.964762	0	1.04212
Glyma01g05440	2336.65	1597.06	1371.43	1300.2
Glyma01g05450	62.2497	48.9798	24.3665	14.4714
Glyma01g05470	163.613	285.575	219.001	150.012
Glyma01g05490	100.39	116.736	105.11	117.76
Glyma01g05500	12.5419	65.3112	18.7582	3.89864
Glyma01g05521	33.6761	18.7582	3.89864	7.7181
Glyma01g05540	86.4962	127.68	149.538	118.377
Glyma01g05550	251.462	315.477	253.081	290.752
Glyma01g05565	3.85905	1.02049	0	2.92398
Glyma01g05580	685.767	823.277	645.225	546.056
Glyma01g05680	2.08425	7.79728	6.75334	5.10244
Glyma01g05710	114.035	90.6877	69.3931	99.0016
Glyma01g05740	2424.45	3905.4	5885.91	4046.79
Glyma01g05750	813.328	673.211	627.681	800.753
Glyma01g05760	11.4633	8.77194	11.5771	6.12292
Glyma01g05765	75.0488	74.2867	84.7004	58.3589
Glyma01g05770	109.983	160.216	175.077	129.63
Glyma01g05775	0	2.08425	1.94932	0
Glyma01g05780	19.8003	22.4172	13.5067	35.7171
Glyma01g05800	940.547	887.581	947.012	1180.72
Glyma01g05805	25.0838	39.799	61.4852	47.7584
Glyma01g05810	6.12292	10.4212	4.8733	13.5067
Glyma01g05820	406.428	243.665	213.212	373.498
Glyma01g05830	21.4425	18.3305	22.4507	15.6318
Glyma01g05840	0	0	0	0
Glyma01g05850	225.528	310.553	179.337	106.124
Glyma01g05860	1352.68	969.787	729.36	674.542
Glyma01g05871	15.5946	13.5067	29.5941	26.0531
Glyma01g05880	50.1676	41.84	46.8955	91.6181
Glyma01g05890	85.7209	160.487	114.035	96.4762
Glyma01g05920	132.35	143.275	129.278	123.479
Glyma01g05933	0.97466	1.92952	1.02049	0
Glyma01g05946	7.7181	5.10244	1.04212	3.89864
Glyma01g05960	34.6966	42.727	26.3158	26.0486
Glyma01g05970	1.04212	0	1.92952	0
Glyma01g05980	0	0	3.06146	0
Glyma01g05991	14.4714	18.3688	27.0952	14.6199
Glyma01g06001	3.06146	1.04212	2.92398	2.89429
Glyma01g06010	30.2216	23.3918	36.661	41.84
Glyma01g06030	77.9728	80.0753	41.84	76.0749
Glyma01g06060	212.248	253.081	237.604	136.452
Glyma01g06080	344.925	457.492	392.788	314.513
Glyma01g06091	23.9688	17.5439	7.7181	11.2254
Glyma01g06101	31.1891	49.2029	21.4302	12.5055
Glyma01g06110	28.9429	35.7171	25.0109	22.4172
Glyma01g06121	26.5327	23.9688	14.6199	27.0133
Glyma01g06131	21.8846	18.5185	25.0838	15.3073
Glyma01g06140	3.89864	1.92952	0	2.08425
Glyma01g06150	225.754	121.438	114.633	125.731
Glyma01g06170	1148.05	1216.16	1289.48	981.163
Glyma01g06181	0	0.97466	0.964762	0
Glyma01g06192	0	0.964762	0	0
Glyma01g06203	0	0	0	0.97466
Glyma01g06214	1.02049	1.04212	0	1.92952
Glyma01g06226	3.12637	0	0.964762	13.2663
Glyma01g06238	0	0	0	0
Glyma01g06250	0	0	0	0
Glyma01g06255	0	0	0	0
Glyma01g06260	189.666	232.944	282.675	190.831
Glyma01g06265	34.1131	48.2381	24.4917	54.1904
Glyma01g06270	341.526	340.843	284.499	353.802
Glyma01g06281	38.7785	67.738	70.1755	69.4629
Glyma01g06290	248.025	170.566	184.27	261.245
Glyma01g06300	86.7448	67.5334	65.3112	83.3698
Glyma01g06320	302.935	324.515	307.426	278.753
Glyma01g06330	41.84	23.9688	5.84796	13.5067
Glyma01g06350	280.331	222.223	174.622	287.777
Glyma01g06370	28.2651	37.6257	32.6556	28.1373
Glyma01g06380	124.454	198.995	281.373	180.312
Glyma01g06403	4.08195	6.25274	0.97466	2.89429
Glyma01g06426	40.6428	39.9611	35.6962	14.2868
Glyma01g06450	387.915	444.755	533.715	308.468
Glyma01g06465	0.964762	2.04097	2.08425	3.89864
Glyma01g06480	28.5736	28.1373	15.5946	16.401
Glyma01g06530	53.1482	49.7077	53.0619	47.9629
Glyma01g06540	43.8597	64.6391	113.274	64.6116
Glyma01g06550	605.871	528.612	459.576	748.539
Glyma01g06575	43.881	50.0219	26.3158	14.4714
Glyma01g06600	357.448	337.232	407.13	295.941
Glyma01g06610	15.5946	25.0838	41.84	15.6318
Glyma01g06620	90.6877	103.069	139.644	109.162
Glyma01g06630	185.729	176.119	161.794	165.939
Glyma01g06640	176.119	283.626	302.935	218.384
Glyma01g06660	69.2009	125.419	147.971	111.507
Glyma01g06671	0.964762	0	0	0
Glyma01g06681	272.47	216.761	153.996	131.208
Glyma01g06690	21.8846	17.5439	40.52	22.4507
Glyma01g06700	51.657	49.2029	41.84	52.1061
Glyma01g06720	5.78857	4.08195	2.08425	0.97466
Glyma01g06730	123.479	135.476	97.466	100.335
Glyma01g06740	100.044	65.3022	52.0972	90.8234
Glyma01g06750	117.934	179.446	224.507	159.445
Glyma01g06762	0	0	0	0
Glyma01g06774	42.8605	38.5585	54.581	53.0619
Glyma01g06787	112.549	89.6687	90.6877	83.68
Glyma01g06800	199.805	204.53	248.999	260.531
Glyma01g06810	22.1895	50.0039	57.3167	67.2516
Glyma01g06820	22.4507	15.6318	2.92398	5.78857
Glyma01g06830	6.25274	3.89864	2.89429	2.04097
Glyma01g06840	300.195	301.006	231.651	256.362
Glyma01g06850	0	2.04097	0	0
Glyma01g06860	0	0	0	0
Glyma01g06870	94.8332	49.7077	43.4143	69.3931
Glyma01g06880	9.7466	16.401	12.2458	19.8003
Glyma01g06902	0	0	0	0
Glyma01g06924	10.2049	10.4212	8.77194	16.401
Glyma01g06947	0	0	0	0
Glyma01g06970	1210.53	1211.74	789.857	938.952
Glyma01g06980	0	0	1.04212	0
Glyma01g06995	0	1.04212	1.94932	0.964762
Glyma01g07010	220.93	194.932	127.349	146.95
Glyma01g07020	142.3	184.27	126.54	120.886
Glyma01g07040	7.7181	22.4507	12.5055	16.5692
Glyma01g07046	1.02049	0	0	0
Glyma01g07053	0	0.97466	0	1.02049
Glyma01g07060	0	0	0	0
Glyma01g07070	804.612	2072.61	1936.26	1036.06
Glyma01g07080	0	0	0	0
Glyma01g07091	129.223	173.49	123.49	87.7619
Glyma01g07100	252.437	369.504	402.072	434.565
Glyma01g07110	11.5771	19.3893	19.8003	15.5946
Glyma01g07120	583.719	459.576	307.018	369.504
Glyma01g07130	1.04212	0	0.964762	1.02049
Glyma01g07140	15.5946	31.8372	34.6966	30.2216
Glyma01g07150	20.26	24.4917	10.4212	7.79728
Glyma01g07155	1.02049	4.16849	1.94932	3.85905
Glyma01g07160	11.4633	20.4679	20.26	15.3073
Glyma01g07175	13.6452	19.2952	27.5532	20.8425
Glyma01g07190	227.684	252.06	213.635	210.527
Glyma01g07212	8.1639	5.21061	1.94932	6.75334
Glyma01g07234	6.25274	1.94932	4.82381	5.10244
Glyma01g07256	2.92398	0.964762	1.02049	2.08425
Glyma01g07278	0	0	0	0
Glyma01g07300	12.2458	20.8425	24.3665	12.5419
Glyma01g07310	6.25274	17.5439	25.0838	20.4097
Glyma01g07320	58.4796	72.3572	95.9258	124.013
Glyma01g07343	0	0	0	0
Glyma01g07366	0	0	1.94932	1.92952
Glyma01g07390	332.437	283.626	302.935	306.146
Glyma01g07416	0.97466	0	2.04097	3.12637
Glyma01g07443	11.5771	13.2663	5.21061	0.97466
Glyma01g07470	81.639	100.044	173.49	62.7096
Glyma01g07500	25.0109	12.6706	10.6124	19.3893
Glyma01g07530	303.119	311.618	350.027	208.425
Glyma01g07542	107.089	148.991	239.688	153.022
Glyma01g07554	730.669	906.647	937.623	968.621
Glyma01g07567	1.04212	0.97466	0.964762	1.02049
Glyma01g07580	41.9104	27.9781	54.0858	66.6958
Glyma01g07601	0	0	1.04212	0
Glyma01g07621	54.0858	67.738	98.4407	83.9343
Glyma01g07641	700.306	549.708	513.254	577.596
Glyma01g07661	2.92398	1.92952	2.04097	1.04212
Glyma01g07680	477.557	393.908	399.133	319.689
Glyma01g07690	503.1	481.461	489.279	626.131
Glyma01g07716	0	0	0	0
Glyma01g07743	7.79728	6.75334	6.12292	4.16849
Glyma01g07770	643.497	462.281	586.715	495.127
Glyma01g07780	26.5327	36.4743	51.657	25.0838
Glyma01g07791	50.0219	53.6063	67.5334	54.0858
Glyma01g07800	145.224	184.27	218.384	212.593
Glyma01g07860	61.7448	67.3522	158.403	60.4289
Glyma01g07876	35.7171	20.8425	27.2905	27.9781
Glyma01g07893	0	0	0	0
Glyma01g07910	131.579	358.892	354.109	172.992
Glyma01g07930	3508.84	3669.67	2685.55	3130.61
Glyma01g07940	65.3112	82.3277	57.505	52.0972
Glyma01g07970	177.161	200.78	161.115	128.581
Glyma01g07985	45.809	60.78	111.233	90.6647
Glyma01g08001	13.5067	12.2458	14.5897	7.79728
Glyma01g08015	13.2663	12.5055	12.6706	8.68286
Glyma01g08030	0	0	0	0
Glyma01g08043	346.004	345.385	351.048	294.921
Glyma01g08056	200.671	314.31	313.679	299.221
Glyma01g08070	81.639	51.064	30.2145	27.0133
Glyma01g08080	68.7801	29.2398	59.8153	64.2907
Glyma01g08096	5.84796	7.7181	5.10244	3.12637
Glyma01g08113	0	0	0	0
Glyma01g08130	1.02049	2.08425	0.97466	0
Glyma01g08150	0	0.97466	0	0
Glyma01g08191	35.0878	42.4495	25.5122	15.6318
Glyma01g08230	658.933	573.514	495.008	475.634
Glyma01g08250	4.08195	30.2216	22.4172	19.2952
Glyma01g08260	984.806	706.629	859.603	851.086
Glyma01g08400	12.6706	20.26	25.5122	15.6318
Glyma01g08540	277.852	192.872	234.478	319.689
Glyma01g08560	2.04097	4.16849	16.5692	13.5067
Glyma01g08580	507.514	453.217	463.086	638.825
Glyma01g08586	0	0	0	0
Glyma01g08593	0	2.04097	0	0
Glyma01g08600	0	0	0	0
Glyma01g08610	10.4212	10.7213	6.75334	4.08195
Glyma01g08621	8.77194	5.78857	12.2458	7.29486
Glyma01g08631	0	0	0	0
Glyma01g08640	125.52	75.0328	44.8344	37.6257
Glyma01g08650	0	0	0	0
Glyma01g08690	0	0	0	0
Glyma01g08730	0	0	0	0
Glyma01g08745	2.04097	0	0	0
Glyma01g08760	0	0	0	0
Glyma01g08870	3.89864	4.82381	3.06146	2.08425
Glyma01g08980	8.68286	17.3483	16.674	14.6199
Glyma01g09000	5.10244	5.21061	3.89864	4.82381
Glyma01g09010	175.077	195.907	200.671	200.015
Glyma01g09040	46.7837	37.6257	23.4712	23.9688
Glyma01g09066	20.26	7.14341	13.5476	12.6706
Glyma01g09093	0	0	0	0
Glyma01g09120	2044.64	1528.27	2057.84	2226.7
Glyma01g09160	279.727	317.407	305.126	295.963
Glyma01g09190	0	2.04097	0	0
Glyma01g09205	368.396	393.922	482.457	399.412
Glyma01g09220	158.403	174.464	161.115	191.852
Glyma01g09251	0.97466	0.964762	4.08195	2.08425
Glyma01g09280	15.4362	7.14341	19.8003	13.6452
Glyma01g09290	196.954	237.604	302.145	155.327
Glyma01g09310	745.118	962.964	1168.33	722.505
Glyma01g09340	0	0.964762	0	0
Glyma01g09350	0	0	0	0
Glyma01g09360	0	1.04212	0	0.964762
Glyma01g09381	28.1373	61.4036	65.6038	26.5327
Glyma01g09400	267.057	309.689	402.072	275.12
Glyma01g09410	0	0	0	0
Glyma01g09420	219.405	248.025	174.464	147.609
Glyma01g09460	40.6428	23.3918	38.5905	25.5122
Glyma01g09481	1.94932	6.75334	8.1639	8.33698
Glyma01g09500	8.68286	13.2663	12.5055	9.7466
Glyma01g09510	16.3278	21.8846	14.6199	18.3305
Glyma01g09515	5.21061	10.7213	19.2952	11.2254
Glyma01g09520	16.5692	35.6962	52.0448	40.6428
Glyma01g09530	27.0133	16.3278	23.9688	30.2145
Glyma01g09540	8.1639	4.16849	16.5692	27.0133
Glyma01g09581	0	0	0	0
Glyma01g09620	16.5692	19.2952	27.5532	17.7161
Glyma01g09631	7.7181	7.14341	8.33698	9.7466
Glyma01g09640	87.7619	105.254	106.238	75.2515
Glyma01g09650	46.8955	6.82262	17.3657	23.4712
Glyma01g09660	149.123	168.833	166.339	136.518
Glyma01g09860	3.85905	6.12292	2.08425	0.97466
Glyma01g09900	577.596	523.146	332.359	395.553
Glyma01g09920	251.152	302.145	319.336	281.654
Glyma01g09948	1.94932	0.964762	1.02049	1.04212
Glyma01g09976	27.0133	23.4712	58.3589	62.3783
Glyma01g10004	13.2663	9.3791	7.79728	1.92952
Glyma01g10032	1.04212	1.94932	0	1.02049
Glyma01g10060	134.503	95.5115	50.0039	62.5274
Glyma01g10070	0	0	0	0
Glyma01g10081	26077.5	23032	21047.8	14403.9
Glyma01g10090	0	2.92398	1.92952	3.06146
Glyma01g10100	519.494	472.734	485.752	348.069
Glyma01g10121	1.92952	5.10244	2.08425	1.94932
Glyma01g10141	8.1639	12.5055	6.82262	8.68286
Glyma01g10160	60.4431	80.8968	84.8991	76.5365
Glyma01g10183	0	0	0	0
Glyma01g10206	51.1324	58.1678	64.6116	36.0624
Glyma01g10231	1.02049	0	0	0
Glyma01g10254	18.7582	6.82262	4.82381	4.08195
Glyma01g10278	16.5692	21.2248	13.2663	17.7161
Glyma01g10302	51.1324	65.3112	47.9376	39.9611
Glyma01g10326	23.4712	21.8846	17.5439	12.5419
Glyma01g10350	21.8846	13.6452	21.2248	12.2458
Glyma01g10371	31.1891	19.2952	14.2868	8.33698
Glyma01g10390	80.0753	131.643	147.981	170.566
Glyma01g10600	0	0	0	0
Glyma01g10610	215.719	192.008	220.931	251.04
Glyma01g10730	13.6452	13.5067	20.4097	12.5055
Glyma01g10850	170.763	181.647	163.613	164.718
Glyma01g10880	586.78	520.019	375.244	310.653
Glyma01g10900	0	0	0	0
Glyma01g11110	3.89864	3.85905	6.12292	2.08425
Glyma01g11130	31.8372	41.84	68.7801	23.3918
Glyma01g11180	0	3.12637	0.97466	1.92952
Glyma01g11390	640.905	669.592	727.431	761.283
Glyma01g11473	13.6452	9.64762	5.10244	2.08425
Glyma01g11556	1.92952	3.06146	4.16849	1.94932
Glyma01g11640	0	0	0	0
Glyma01g11755	0	0	0	0
Glyma01g11870	1.94932	0	0	0
Glyma01g12310	2.89429	1.02049	0	0
Glyma01g12340	1093.96	1156.76	1209.55	1161.57
Glyma01g12740	451.239	269.006	359.856	450.035
Glyma01g12840	35.0878	22.1895	38.7785	68.7801
Glyma01g12940	89.7229	79.598	117.76	164.718
Glyma01g12955	0	0	1.94932	1.92952
Glyma01g12970	136.518	116.959	107.089	120.417
Glyma01g13170	178.363	160.151	175.524	227.183
Glyma01g13390	1.92952	4.08195	1.04212	0.97466
Glyma01g13400	16.3278	19.8003	16.5692	13.5067
Glyma01g13410	16.674	17.5439	25.0838	24.4917
Glyma01g13532	26.3158	30.8724	37.758	34.39
Glyma01g13654	607.8	578.616	549.199	488.305
Glyma01g13777	10.2049	8.33698	5.84796	2.89429
Glyma01g13900	0	0	0	1.02049
Glyma01g13930	32.1638	33.7667	35.7171	31.2637
Glyma01g13945	177.516	217.364	211.551	148.148
Glyma01g13960	4.08195	1.04212	2.92398	1.92952
Glyma01g14160	27.0952	13.6452	18.3305	9.18439
Glyma01g14266	17.5439	4.82381	13.2663	1.04212
Glyma01g14373	255.662	350.027	369.954	243.665
Glyma01g14480	4.08195	0	0	1.92952
Glyma01g14500	0	0	0	0
Glyma01g14700	35.0878	22.1895	20.4097	7.29486
Glyma01g14733	82.9696	93.8848	53.1482	40.9357
Glyma01g14766	4.08195	1.04212	0	0
Glyma01g14800	443.944	406.433	528.69	433.707
Glyma01g14905	12.6706	21.2248	8.1639	10.4212
Glyma01g15010	31.8372	62.2497	82.3277	67.2516
Glyma01g15134	0	1.04212	1.94932	0.964762
Glyma01g15258	0	0	0	0
Glyma01g15382	0	0	0	0
Glyma01g15506	38.5905	37.758	39.6007	39.9611
Glyma01g15630	31.6351	22.9267	26.3158	38.5905
Glyma01g15687	9.3791	12.6706	8.68286	4.08195
Glyma01g15744	0	0.964762	0	0
Glyma01g15802	21.2248	23.4712	6.25274	8.77194
Glyma01g15860	24.4917	11.4633	16.5692	5.78857
Glyma01g15883	1.04212	0	0	0
Glyma01g15906	705.654	619.377	428.605	241.772
Glyma01g15930	61.7448	41.84	15.6318	12.6706
Glyma01g16140	9.18439	4.16849	0	11.5771
Glyma01g16250	0	0	0	0
Glyma01g16360	241.716	280.746	127.561	114.633
Glyma01g16370	615.518	593.924	616.937	548.734
Glyma01g16375	284.716	330.353	380.118	407.13
Glyma01g16380	185.498	125.731	186.199	156.135
Glyma01g16526	470.761	479.487	520.448	397.049
Glyma01g16673	0	0	0	0
Glyma01g16820	297.982	324.1	287.525	262.415
Glyma01g17030	29.1794	26.3158	21.2248	24.4917
Glyma01g17230	69.2009	82.0048	76.5365	68.7801
Glyma01g17240	34.7314	36.7375	38.5585	24.3665
Glyma01g17271	2.04097	1.04212	0	0.964762
Glyma01g17300	8.33698	12.6706	9.64762	10.2049
Glyma01g17330	0	0	0	0
Glyma01g17350	108.053	101.028	130.265	60.4289
Glyma01g17426	0	0	0	0
Glyma01g17503	0	0	0	1.02049
Glyma01g17580	6.82262	11.5771	26.5327	12.5055
Glyma01g17590	19.2952	24.4917	33.3479	29.2398
Glyma01g17820	2.04097	0	0	0
Glyma01g17850	448.113	337.232	337.667	252.06
Glyma01g17870	837.233	700.418	540.858	790.971
Glyma01g17880	0	0	0	0
Glyma01g18040	473.506	542.946	540.936	335.737
Glyma01g18200	1.04212	1.94932	2.89429	1.02049
Glyma01g18360	6.82262	10.6124	3.06146	2.08425
Glyma01g18520	11.5771	25.5122	1.04212	5.84796
Glyma01g18606	1.02049	4.16849	0.97466	1.92952
Glyma01g18693	0	0	0	0
Glyma01g18780	572.126	1084.39	1377.66	1040.04
Glyma01g18885	0	2.04097	0	0
Glyma01g18990	0	0	0	0
Glyma01g19200	29.1794	65.3022	74.2867	78.5775
Glyma01g19420	2483.43	1745.26	2080.77	1757.02
Glyma01g19820	869.251	572.493	820.15	1054.58
Glyma01g20030	382.683	447.071	474.66	275.922
Glyma01g20130	0	0	0	0
Glyma01g20230	151.072	159.186	254.101	182.371
Glyma01g20306	0	0	0	0
Glyma01g20383	117.356	87.5383	97.466	219.001
Glyma01g20460	856.625	1511.7	1692.19	682.706
Glyma01g20565	1.94932	4.82381	3.06146	3.12637
Glyma01g20670	1301.46	1411.33	1430.83	1207.6
Glyma01g20700	36.7375	28.1373	5.84796	82.9696
Glyma01g20710	0	1.94932	0	1.02049
Glyma01g20720	85.7701	136.996	62.2497	58.3589
Glyma01g20740	55.9562	83.68	22.9267	62.3783
Glyma01g20751	0	0	0	0
Glyma01g20760	1226.58	1188.11	1095.01	1065.39
Glyma01g20775	1401.56	1067.99	1332.76	1166.14
Glyma01g20790	56.921	90.8234	75.0328	111.111
Glyma01g20800	10.2049	28.1373	29.2398	17.3657
Glyma01g20811	266.783	218.324	209.353	309.208
Glyma01g20820	0	0	0	0
Glyma01g20860	355.997	367.375	237.604	139.376
Glyma01g20870	35.7171	44.8113	45.809	36.661
Glyma01g20885	9.3791	6.82262	0.964762	1.02049
Glyma01g20900	429.825	333.808	569.432	508.556
Glyma01g20910	5.78857	3.06146	10.4212	3.89864
Glyma01g20920	17.3483	27.0952	40.9357	43.4143
Glyma01g20935	0	0	0	0
Glyma01g20950	103.314	89.7229	91.8439	65.6537
Glyma01g20970	6.75334	6.12292	10.4212	5.84796
Glyma01g20980	104.09	100.044	197.856	144.714
Glyma01g20986	3.12637	3.89864	7.7181	10.2049
Glyma01g20993	0	3.85905	1.02049	1.04212
Glyma01g21000	7.7181	7.14341	1.04212	4.8733
Glyma01g21120	22.4507	14.5897	14.6199	17.3657
Glyma01g21241	10.4212	6.82262	4.82381	9.18439
Glyma01g21360	140.351	155.327	183.688	210.509
Glyma01g21480	77.181	127.561	102.128	82.8461
Glyma01g21500	122.458	115.676	86.7448	82.0048
Glyma01g21510	106.296	106.238	115.771	91.8439
Glyma01g21521	0	0	0	0
Glyma01g21530	27.9781	74.4956	52.1061	38.9864
Glyma01g21540	26.5327	27.0952	48.733	37.6257
Glyma01g21570	33.3479	18.5185	21.2248	17.3483
Glyma01g21575	1.94932	2.89429	1.02049	0
Glyma01g21580	3.85905	3.06146	3.12637	1.94932
Glyma01g21590	3.06146	1.04212	2.92398	0.964762
Glyma01g21620	29.1794	104.289	125.419	48.9834
Glyma01g21630	1.94932	0	0	0
Glyma01g21660	213.212	346.966	467.913	274.854
Glyma01g21680	135.725	145.897	175.439	188.129
Glyma01g21707	329.311	234.893	152.432	150.012
Glyma01g21734	0	0	0	0
Glyma01g21762	0	0	1.04212	0
Glyma01g21790	5.10244	7.29486	0	1.92952
Glyma01g21831	192.793	156.92	165.939	163.278
Glyma01g21870	0	0.964762	0	4.16849
Glyma01g21900	1714.38	1155.19	1340.17	1445.42
Glyma01g22120	1.02049	0	0.97466	0.964762
Glyma01g22131	36.4743	28.2651	32.8019	37.758
Glyma01g22140	104.289	90.6877	48.9834	52.1061
Glyma01g22160	784.352	613.313	848.288	1039.96
Glyma01g22170	92.8643	100.044	123.782	109.018
Glyma01g22180	21.8846	14.6199	12.5419	5.10244
Glyma01g22195	12.6706	18.3305	14.2868	13.5476
Glyma01g22210	37.6257	37.758	36.4743	46.7837
Glyma01g22260	3019.62	2072.78	2695.91	2989.8
Glyma01g22333	1.04212	6.82262	2.89429	6.12292
Glyma01g22406	130.604	184.27	194.913	146.939
Glyma01g22480	193.917	252.06	228.225	199.805
Glyma01g22490	100.008	70.8643	102.339	57.8857
Glyma01g22501	47.9376	63.3529	82.0048	100.008
Glyma01g22510	450.293	412.918	375.539	345.985
Glyma01g22530	57.8857	46.9424	85.454	96.4914
Glyma01g22542	36.7375	51.064	74.0742	58.8505
Glyma01g22554	56.2746	68.2262	53.0619	35.7171
Glyma01g22567	23.3918	29.9076	12.2458	14.5897
Glyma01g22580	521.936	555.145	539.819	536.063
Glyma01g22600	428.605	374.122	408.383	435.108
Glyma01g22610	0	1.94932	5.78857	1.02049
Glyma01g22620	39.9611	31.8372	24.4917	18.7582
Glyma01g22630	183.305	205.118	246.983	181.287
Glyma01g22641	76.5365	64.6116	63.3529	90.6877
Glyma01g22650	12.5055	20.4679	22.1895	15.3073
Glyma01g22670	59.4543	39.5553	31.6351	27.0952
Glyma01g22680	907.841	1156.21	1058.8	904.485
Glyma01g22710	109.192	115.676	124.757	82.9696
Glyma01g22720	42.727	39.9611	46.3086	48.9834
Glyma01g22730	14.6199	14.4714	7.14341	4.16849
Glyma01g22751	58.8505	47.9629	53.1482	76.0235
Glyma01g22770	15.3073	10.4212	26.3158	57.8857
Glyma01g22800	8.33698	4.8733	1.92952	5.10244
Glyma01g22830	12.6706	23.1543	24.4917	14.5897
Glyma01g22840	7.7181	12.2458	17.7161	8.77194
Glyma01g22850	13.2663	20.8425	12.6706	10.6124
Glyma01g22861	15.6318	7.79728	4.82381	6.12292
Glyma01g22871	12.6706	8.68286	25.5122	15.6318
Glyma01g22880	766.986	541.879	649.242	1040.94
Glyma01g22910	286.757	240.73	202.729	163.045
Glyma01g22927	21.8846	28.2651	16.401	32.6556
Glyma01g22944	2.92398	5.78857	3.06146	4.16849
Glyma01g22962	9.64762	14.2868	13.5476	20.4679
Glyma01g22980	1.02049	4.16849	2.92398	2.89429
Glyma01g22990	164.655	79.9221	86.8286	174.503
Glyma01g23015	9.7466	17.3657	23.4712	15.6318
Glyma01g23040	258.556	316.351	209.467	361.599
Glyma01g23056	417.379	441.86	321.638	246.014
Glyma01g23072	13.5476	12.6706	4.82381	15.3073
Glyma01g23089	11.6959	7.7181	19.3893	2.08425
Glyma01g23106	17.3657	30.6146	26.0531	18.5185
Glyma01g23123	7.14341	6.25274	10.7213	2.89429
Glyma01g23140	564.83	436.648	222.86	313.29
Glyma01g23150	469.786	450.544	432.687	422.06
Glyma01g23180	1160.61	775.57	627.358	439.572
Glyma01g23196	53.0653	69.8222	60.4289	72.3572
Glyma01g23213	1.04212	1.94932	0	1.02049
Glyma01g23230	0	0	0	0
Glyma01g23250	23.1543	30.6146	45.8534	35.0878
Glyma01g23300	35.7171	31.2637	36.0624	15.4362
Glyma01g23342	3.12637	2.92398	1.92952	1.02049
Glyma01g23384	6.82262	3.85905	2.04097	8.33698
Glyma01g23427	513.254	559.227	613.81	408.383
Glyma01g23470	0	0	0	0
Glyma01g23534	0	0	0	1.02049
Glyma01g23598	1380.12	1169.29	1004.16	883.72
Glyma01g23662	10.6124	6.12292	3.12637	0.97466
Glyma01g23726	293.9	348.069	297.271	381.081
Glyma01g23790	306.384	227.096	255.662	342.884
Glyma01g23820	143.275	122.525	120.417	118.802
Glyma01g23830	74.2867	101.028	89.6225	76.0235
Glyma01g23840	15.3073	11.4633	5.84796	6.75334
Glyma01g23870	198.003	209.552	180.411	215.323
Glyma01g24100	1030.22	1188.59	1126.62	908.731
Glyma01g24115	8.68286	4.08195	10.4212	0.97466
Glyma01g24130	71.4341	89.6225	75.0488	72.3572
Glyma01g24136	7.29486	8.77194	2.89429	7.14341
Glyma01g24143	7.79728	9.64762	0	4.16849
Glyma01g24150	87.7934	55.1063	71.9065	39.9611
Glyma01g24160	0	1.04212	0	0.964762
Glyma01g24360	1382.9	1433.73	1269.63	1051.1
Glyma01g24383	0	0	1.02049	1.04212
Glyma01g24406	27.9781	58.1678	81.2856	41.9104
Glyma01g24430	148.991	143.813	139.376	154.362
Glyma01g24455	5.21061	3.89864	2.89429	5.10244
Glyma01g24480	0	0	0	0
Glyma01g24495	23.1543	20.4097	18.7582	30.2145
Glyma01g24510	294.921	243.857	265.108	222.86
Glyma01g24515	0	0	0	0
Glyma01g24520	236.842	229.613	302.064	259.489
Glyma01g24530	720.678	735.771	759.707	507.798
Glyma01g24536	78.5775	50.0219	52.6317	51.1324
Glyma01g24543	0	0	0.964762	0
Glyma01g24550	227.096	269.169	295.941	447.071
Glyma01g24570	150.503	142.868	180.287	148.148
Glyma01g24580	0	0	0	0
Glyma01g24601	230.309	284.601	406.165	329.617
Glyma01g24620	11.6959	18.3305	6.12292	7.29486
Glyma01g24650	411.954	661.276	910.815	562.379
Glyma01g24670	123.479	122.97	92.5927	76.2162
Glyma01g24680	50.0219	64.3276	62.7096	56.1268
Glyma01g24710	469.786	282.675	210.22	164.655
Glyma01g24715	5.78857	3.06146	7.29486	7.79728
Glyma01g24720	63.2702	55.2325	34.1131	27.9781
Glyma01g24735	94.8332	63.3529	77.181	83.68
Glyma01g24750	0	0	0	0
Glyma01g24771	0	0	0	0
Glyma01g24790	183.688	221.972	153.022	172.692
Glyma01g24801	0	0	0	0
Glyma01g24811	0.97466	1.92952	0	0
Glyma01g24820	46.3086	78.5775	38.5585	39.9611
Glyma01g24835	28.5736	35.4322	45.809	51.1324
Glyma01g24850	0	0	0	0
Glyma01g24870	3.89864	3.85905	9.18439	3.12637
Glyma01g24880	298.112	223.487	239.688	283.626
Glyma01g24900	207.159	216.761	220.273	216.107
Glyma01g24915	2.08425	0.97466	0.964762	1.02049
Glyma01g24931	715.401	808.471	970.483	853.498
Glyma01g24945	32.8019	34.6966	42.727	49.7077
Glyma01g24960	1.02049	3.12637	0	4.82381
Glyma01g24975	68.7801	41.9104	27.9781	74.4956
Glyma01g24990	14.6199	17.3657	24.4917	23.9688
Glyma01g25000	8.68286	21.4302	23.9688	12.6706
Glyma01g25010	198.995	182.371	174.464	220.931
Glyma01g25040	664.874	587.72	498.782	738.833
Glyma01g25116	241.716	236.367	180.626	127.139
Glyma01g25193	739.973	935.787	951.458	921.054
Glyma01g25270	5720.85	4409.22	3713.46	4420.54
Glyma01g25690	9.3791	18.5185	4.82381	10.2049
Glyma01g25710	13.6452	9.64762	23.4712	17.7161
Glyma01g25734	0	0	0	0
Glyma01g25758	0	0	0	0
Glyma01g25782	65.6537	61.4036	77.181	77.557
Glyma01g25806	3.89864	7.7181	3.06146	5.21061
Glyma01g25830	132.172	108.172	118.802	117.934
Glyma01g25861	238.794	300.131	356.726	219.001
Glyma01g25890	2351.03	1403.51	2116.69	3521.7
Glyma01g25903	3.89864	4.82381	1.02049	12.5055
Glyma01g25916	7.7181	9.18439	7.29486	7.79728
Glyma01g25930	6.12292	5.21061	0	28.9429
Glyma01g25940	752.412	869.397	1102.72	910.275
Glyma01g25960	38.0118	24.1191	23.4712	46.8955
Glyma01g25980	545.091	623.518	261.573	282.651
Glyma01g26010	18.3688	22.9267	16.5692	11.5771
Glyma01g26220	1280.77	1174.47	1091.15	1737.89
Glyma01g26230	0.97466	0	1.02049	1.04212
Glyma01g26300	370.469	477.588	336.606	368.422
Glyma01g26310	5.10244	4.16849	1.94932	2.89429
Glyma01g26325	11.4633	4.8733	5.78857	6.12292
Glyma01g26340	22.4172	34.7314	31.6351	22.9267
Glyma01g26350	270.133	282.675	309.51	188.109
Glyma01g26360	0	0	0	0
Glyma01g26570	20.8425	16.5692	5.78857	11.2254
Glyma01g26580	0	0.964762	0	0
Glyma01g26590	60.78	56.1268	57.3167	44.8344
Glyma01g26600	34.6966	55.2325	68.2262	47.2734
Glyma01g26606	4.16849	0	5.78857	3.06146
Glyma01g26613	0	0	0	0
Glyma01g26620	12.5419	13.2663	10.4212	7.79728
Glyma01g26650	144.909	149.024	187.135	155.327
Glyma01g26670	19.8003	15.5946	24.1191	17.3483
Glyma01g26681	4.8733	1.92952	2.04097	2.08425
Glyma01g26690	223.825	218.384	243.857	293.373
Glyma01g26700	841.902	698.222	600.391	710.065
Glyma01g26750	56.2746	30.2145	72.3572	108.172
Glyma01g26766	1.94932	3.85905	1.02049	2.08425
Glyma01g26783	0	1.02049	1.04212	2.92398
Glyma01g26800	1.02049	1.04212	0.97466	0.964762
Glyma01g26813	44.8113	71.1502	71.3924	31.6351
Glyma01g26826	28.2651	20.26	33.6761	19.8003
Glyma01g26840	2032.75	1926.68	1269.31	1939.57
Glyma01g26860	0	4.16849	0	1.92952
Glyma01g26900	1.04212	2.92398	0	2.04097
Glyma01g26915	0	0	0	0
Glyma01g26930	99.3705	92.8643	102.128	113.061
Glyma01g26940	48.9834	80.2434	67.2516	78.1458
Glyma01g26950	2759.54	3434.7	3230.02	2231.81
Glyma01g26961	0	0	0	0
Glyma01g26970	164.974	238.794	177.161	153.996
Glyma01g26981	156.135	179.245	177.388	237.332
Glyma01g26990	60.4431	65.3022	87.7934	62.2497
Glyma01g27005	842.106	580.787	460.24	304.3
Glyma01g27020	2.89429	3.06146	4.16849	0.97466
Glyma01g27040	1.02049	1.04212	0.97466	0.964762
Glyma01g27060	155.276	173.49	223.825	141.848
Glyma01g27110	7.79728	3.85905	1.02049	16.674
Glyma01g27120	137.961	105.11	95.8753	113.061
Glyma01g27130	329.617	375.164	253.412	248.909
Glyma01g27145	7.29486	9.7466	2.89429	2.04097
Glyma01g27160	102.339	120.595	200.015	167.782
Glyma01g27170	40.52	66.3317	73.9907	56.5303
Glyma01g27200	362.273	461.66	405.459	353.103
Glyma01g27215	15.6318	9.7466	15.4362	18.3688
Glyma01g27230	44.8344	51.1324	29.5941	22.9267
Glyma01g27240	988.881	799.041	834.74	707.603
Glyma01g27250	827.615	843.077	660.82	534.478
Glyma01g27260	0	0	0	1.02049
Glyma01g27280	5.84796	7.7181	10.2049	13.5476
Glyma01g27291	12.5419	32.6556	34.39	32.1638
Glyma01g27301	30.6146	20.8425	16.5692	27.9781
Glyma01g27310	2.08425	2.92398	4.82381	4.08195
Glyma01g27360	82.8461	109.983	119.397	93.791
Glyma01g27385	179.446	114.295	177.161	194.932
Glyma01g27410	3.06146	10.4212	7.79728	6.75334
Glyma01g27440	153.192	108.187	80.0753	108.172
Glyma01g27455	347.954	262.415	304.105	230.309
Glyma01g27470	13.5067	3.06146	8.33698	20.4679
Glyma01g27490	25.5122	17.7161	23.3918	24.1191
Glyma01g27710	309.51	312.866	206.459	287.777
Glyma01g27720	290.449	274.957	332.679	314.721
Glyma01g27765	2.89429	5.10244	5.21061	9.7466
Glyma01g27810	1072.53	767.002	1044.84	2026
Glyma01g27840	374.122	339.182	256.627	288.798
Glyma01g27860	35.0878	30.8724	28.5736	19.8003
Glyma01g27890	0	4.08195	1.04212	7.79728
Glyma01g27900	15.3073	26.0531	13.6452	16.401
Glyma01g27910	19.8003	21.4425	6.75334	4.08195
Glyma01g27941	1.94932	2.89429	0	2.08425
Glyma01g27970	56.921	57.1473	21.8846	33.1384
Glyma01g28026	0	0	0	0
Glyma01g28082	0	0	0	0
Glyma01g28139	0	0	0	0
Glyma01g28196	0	0	0	0
Glyma01g28253	17.3483	46.8955	70.1755	28.9429
Glyma01g28310	91.7068	93.5674	51.1324	23.4712
Glyma01g28353	39.9611	27.0133	15.3073	32.3058
Glyma01g28396	0	0	2.08425	0.97466
Glyma01g28440	39.799	59.401	44.8344	26.0486
Glyma01g28460	11.4633	3.89864	5.78857	5.10244
Glyma01g28480	0	0	0	1.04212
Glyma01g28491	40.52	26.5327	27.0952	26.3158
Glyma01g28500	28.5736	31.2637	29.2398	27.0133
Glyma01g28511	30.2216	21.4425	9.64762	30.6146
Glyma01g28520	122.807	164.01	146.95	143.813
Glyma01g28550	0	0	0	0
Glyma01g28626	0	0	0	0
Glyma01g28703	625.274	447.369	465.015	720.464
Glyma01g28780	100.39	136.996	137.766	108.381
Glyma01g28800	2.89429	1.02049	1.04212	0
Glyma01g28805	0	0	0	0
Glyma01g28810	284.499	192.008	196.812	310.228
Glyma01g28820	2079.93	1795.42	1725.64	2179.08
Glyma01g28830	102.265	130.622	167.782	145.224
Glyma01g28841	0	0	0	0
Glyma01g28850	185.498	246.589	115.771	284.716
Glyma01g28865	1.94932	0	0	3.12637
Glyma01g28880	25.0838	60.2087	25.0109	31.1891
Glyma01g28890	20.4097	19.8003	8.77194	12.5419
Glyma01g28936	0	0	0	0
Glyma01g28983	0.97466	1.92952	4.08195	1.04212
Glyma01g29030	0	0	0	0.97466
Glyma01g29070	19.3893	34.39	14.6199	14.4714
Glyma01g29091	9.3791	11.6959	3.85905	4.08195
Glyma01g29110	0.97466	0	1.02049	0
Glyma01g29131	0	0	0	0
Glyma01g29150	243.896	306.384	346.004	252.768
Glyma01g29171	90.6647	31.1891	52.0972	60.2087
Glyma01g29190	8.77194	20.26	10.2049	10.4212
Glyma01g29220	15.4362	13.2663	10.4212	14.6199
Glyma01g29230	9.18439	6.25274	1.94932	7.7181
Glyma01g29255	32.3058	30.2145	24.1191	26.5327
Glyma01g29280	171.54	234.437	283.695	203.214
Glyma01g29305	107.089	83.68	62.5274	57.505
Glyma01g29330	680.665	656.537	515.595	679.193
Glyma01g29346	104.212	77.9728	49.2029	45.9219
Glyma01g29362	665.693	553.774	585.76	682.59
Glyma01g29378	720.678	717.403	627.358	736.843
Glyma01g29394	18.3688	41.6849	49.7077	46.3086
Glyma01g29410	214.677	298.246	279.781	240.835
Glyma01g29420	504.874	798.823	878.64	585.673
Glyma01g29440	84.8991	145.93	187.582	134.503
Glyma01g29470	2747.15	1564.23	1842.11	3468.32
Glyma01g29480	0	0	0	0
Glyma01g29495	0.97466	1.92952	3.06146	5.21061
Glyma01g29511	5.78857	6.12292	9.3791	6.82262
Glyma01g29525	1.02049	0	0	0
Glyma01g29540	86.4962	88.6941	94.5467	109.192
Glyma01g29570	0.97466	1.92952	3.06146	1.04212
Glyma01g29580	0	3.06146	3.12637	0.97466
Glyma01g29600	9.18439	3.12637	1.94932	2.89429
Glyma01g29615	1.04212	2.92398	2.89429	1.02049
Glyma01g29630	679.338	534.478	594.944	932.7
Glyma01g29643	0	0	0	0
Glyma01g29656	30.6146	34.39	31.1891	33.7667
Glyma01g29670	299.089	241.716	191.023	264.306
Glyma01g29715	18.5185	12.5419	19.3893	14.5897
Glyma01g29760	137.961	85.7209	103.17	68.2262
Glyma01g29816	16.3278	7.29486	7.79728	4.82381
Glyma01g29873	2.08425	0.97466	0	0
Glyma01g29930	601.365	275.922	420.441	1867.48
Glyma01g29950	912.665	780.673	723.233	851.853
Glyma01g29970	0	0	0	0
Glyma01g30000	0	0	0	0
Glyma01g30010	0	0	0	0
Glyma01g30020	0	0	0	0
Glyma01g30030	0	0	0	0
Glyma01g30040	0	0	0	0
Glyma01g30060	18.5185	15.4362	5.10244	5.21061
Glyma01g30080	11.5771	17.3483	15.6318	21.4425
Glyma01g30300	162.257	170.908	151.072	176.552
Glyma01g30320	555.451	475.634	522.901	430.646
Glyma01g30335	117.934	109.018	97.9668	68.7801
Glyma01g30350	0	1.02049	0	0.97466
Glyma01g30370	4.08195	2.08425	0.97466	4.82381
Glyma01g30390	0	0	0	1.02049
Glyma01g30400	553.607	601.047	511.264	533.567
Glyma01g30431	67.5334	74.4956	56.2746	38.0118
Glyma01g30460	25.5122	21.8846	20.4679	20.26
Glyma01g30485	129.223	100.39	122.525	119.397
Glyma01g30511	0	0	0	0
Glyma01g30535	0	0	0	0
Glyma01g30560	1.02049	1.04212	3.89864	0.964762
Glyma01g30610	6.25274	15.5946	2.89429	4.08195
Glyma01g30626	0	0	0	0
Glyma01g30643	0	0	1.04212	0
Glyma01g30660	0	0	0	0
Glyma01g30670	13.5476	10.7213	14.4714	24.4917
Glyma01g30900	17.5439	10.6124	6.12292	4.16849
Glyma01g30910	276.887	312.269	340.774	259.26
Glyma01g30920	34.6966	45.8534	27.2905	27.9781
Glyma01g30982	0	0	0	0
Glyma01g31044	121.833	99.3705	115.315	112.549
Glyma01g31107	1.92952	6.12292	7.29486	7.79728
Glyma01g31170	106.131	77.1171	67.2516	74.2867
Glyma01g31180	1.04212	4.8733	3.85905	4.08195
Glyma01g31230	4.8733	9.64762	6.12292	4.16849
Glyma01g31260	198.741	206.138	199.045	188.109
Glyma01g31270	626.579	1079.64	1568.23	990.811
Glyma01g31275	0	1.94932	0	0
Glyma01g31280	0	0.964762	0	0
Glyma01g31300	13.5067	35.7171	47.9376	57.505
Glyma01g31311	282.675	428.312	313.841	368.539
Glyma01g31320	312.637	213.451	239.261	390.847
Glyma01g31341	16.5692	16.401	12.2458	16.674
Glyma01g31360	983.093	1388.88	1502.74	1151.07
Glyma01g31370	63.2702	86.4962	101.365	78.1458
Glyma01g31425	93.791	108.187	143.75	115.315
Glyma01g31480	59.4543	109.018	82.6595	67.738
Glyma01g31520	3.85905	3.06146	3.12637	1.94932
Glyma01g31550	230.63	214.677	222.223	257.592
Glyma01g31570	108.381	153.996	171.728	134.704
Glyma01g31581	0	0	0	0
Glyma01g31590	154.362	180.626	235.52	133.528
Glyma01g31600	830.677	674.253	562.379	803.647
Glyma01g31610	394.964	392.788	359.856	397.99
Glyma01g31630	93.5674	98.4058	114.295	161.529
Glyma01g31636	0	0	0	0
Glyma01g31643	0	0	0	0
Glyma01g31650	0	0	0	0
Glyma01g31660	213.451	353.103	106.131	231.351
Glyma01g31670	3.85905	0	0	0
Glyma01g31691	53.0653	34.39	22.4172	20.26
Glyma01g31711	0	0.97466	0	0
Glyma01g31730	5.84796	12.5419	4.08195	4.16849
Glyma01g31750	1159.64	1893	744.075	1173.49
Glyma01g31760	0	0	0	0
Glyma01g31780	20.8425	18.5185	19.2952	14.2868
Glyma01g31801	0.97466	4.82381	1.02049	0
Glyma01g31820	82.0048	94.9053	57.3167	76.0235
Glyma01g31830	277.573	425.186	355.751	250.838
Glyma01g31840	129.223	139.376	179.446	151.032
Glyma01g31850	38.0118	20.26	38.7785	19.8003
Glyma01g31860	6.75334	9.18439	2.08425	0
Glyma01g31890	213.282	300.131	297.271	219.966
Glyma01g31900	330.353	306.043	315.477	245.937
Glyma01g31910	0	0	0	0
Glyma01g31921	1971.01	1461.34	1373.52	421.053
Glyma01g31930	1003.14	785.76	778.754	465.98
Glyma01g31940	4.16849	0.97466	1.92952	1.02049
Glyma01g31961	18.5185	13.5067	6.12292	6.25274
Glyma01g31980	0	2.04097	3.12637	5.84796
Glyma01g31990	266.347	319.932	322.613	267.239
Glyma01g32000	682.59	452.242	374.328	376.56
Glyma01g32010	13.6452	11.5771	11.2254	4.16849
Glyma01g32020	0.964762	1.02049	1.04212	1.94932
Glyma01g32031	0	0	0	0
Glyma01g32040	861.835	549.708	323.195	516.367
Glyma01g32070	1708.58	1222.35	1023.55	1499.61
Glyma01g32081	1.92952	0	1.04212	0
Glyma01g32090	2748.17	2255.15	2040.94	2734.14
Glyma01g32103	126.097	67.2516	40.52	64.2907
Glyma01g32116	16.5692	13.5067	17.3483	27.0952
Glyma01g32130	268.204	317.372	104.212	289.474
Glyma01g32140	0	2.08425	0	0.964762
Glyma01g32160	0	0	0	0
Glyma01g32190	0	0	0	0
Glyma01g32211	0	0	1.04212	0
Glyma01g32230	65.3112	88.5804	76.0235	25.0838
Glyma01g32270	351.195	273.88	352.138	244.917
Glyma01g32291	13.6452	17.3657	14.2868	13.5476
Glyma01g32310	180.411	111.233	109.423	81.8715
Glyma01g32340	0	0	0	0
Glyma01g32360	9.3791	5.84796	11.5771	8.1639
Glyma01g32370	0.97466	2.89429	1.02049	1.04212
Glyma01g32380	176.552	247.978	305.342	194.932
Glyma01g32390	0	2.08425	0	0
Glyma01g32400	463.745	232.944	265.31	337.781
Glyma01g32415	0.97466	0	0	0
Glyma01g32430	459.227	279.614	398.091	421.053
Glyma01g32440	131.643	82.3277	58.4796	89.7229
Glyma01g32450	3195.15	2086.75	2053.98	2720.62
Glyma01g32460	0	0	0	0
Glyma01g32480	0.964762	11.2254	27.0952	11.6959
Glyma01g32680	521.469	332.437	374.27	776.634
Glyma01g32690	656.537	560.43	469.839	513.305
Glyma01g32750	21.4425	19.2952	14.2868	16.674
Glyma01g32760	0	0	0	0
Glyma01g32775	12.2458	19.8003	16.5692	14.4714
Glyma01g32790	44.8113	35.0878	35.6962	60.2087
Glyma01g32800	5.84796	3.85905	6.12292	3.12637
Glyma01g32810	286.534	266.347	294.921	288.499
Glyma01g32825	47.9629	37.5164	38.9864	65.6038
Glyma01g32841	6.25274	10.7213	13.5067	9.18439
Glyma01g32855	258.285	294.253	235.733	145.897
Glyma01g32870	455.368	895.988	846.204	804.095
Glyma01g32881	2.04097	1.04212	1.94932	0
Glyma01g32890	6.25274	3.89864	2.89429	6.12292
Glyma01g32900	2.92398	3.85905	2.04097	2.08425
Glyma01g32920	52.0972	122.458	196.961	94.542
Glyma01g32940	4.08195	4.16849	0.97466	0
Glyma01g32961	0	0	0	0
Glyma01g32981	19.4932	23.1543	24.4917	13.5476
Glyma01g33000	17.3657	23.4712	19.8003	12.6706
Glyma01g33017	193.893	251.152	251.462	250.838
Glyma01g33034	0	0	0	0
Glyma01g33052	0	0	0	0
Glyma01g33070	15.4362	4.08195	13.5476	27.2905
Glyma01g33080	0	0	0	0.964762
Glyma01g33097	0	0	0	0
Glyma01g33114	1.94932	1.92952	2.04097	1.04212
Glyma01g33132	0	0	0	0
Glyma01g33150	2.04097	6.25274	3.89864	6.75334
Glyma01g33160	26.0531	9.7466	9.64762	12.2458
Glyma01g33170	24.3665	35.6962	35.7171	38.5585
Glyma01g33181	24.1191	20.4097	14.5897	23.3918
Glyma01g33191	56.1268	51.064	87.7194	87.7934
Glyma01g33200	178.203	164.718	137.961	173.483
Glyma01g33220	449.318	417.742	515.346	606.515
Glyma01g33240	494.923	514.326	693.011	403.509
Glyma01g33270	401.051	514.809	429.825	459.227
Glyma01g33281	4.16849	11.6959	9.64762	10.2049
Glyma01g33290	115.01	135.067	134.704	138.602
Glyma01g33300	0.964762	2.04097	1.04212	1.94932
Glyma01g33313	0	0	0	0
Glyma01g33326	1.04212	1.94932	2.89429	2.04097
Glyma01g33340	6.82262	31.8372	55.1063	22.9267
Glyma01g33350	0	0	1.04212	0
Glyma01g33370	0	0	0	0.964762
Glyma01g33380	281.373	268.032	235.402	254.101
Glyma01g33420	95.5167	96.4762	95.9258	319.932
Glyma01g33430	15.4362	64.2907	81.2856	33.1384
Glyma01g33440	2098.12	2836.66	1574.08	1207.88
Glyma01g33461	15.6318	16.5692	9.64762	10.2049
Glyma01g33480	52.6317	51.1324	23.4712	18.7582
Glyma01g33500	52.0972	54.0858	23.9688	17.5439
Glyma01g33510	13.2663	17.7161	8.77194	9.64762
Glyma01g33520	415.807	490.254	550.879	486.772
Glyma01g33560	7.79728	5.78857	2.04097	7.29486
Glyma01g33575	1.92952	3.06146	0	0
Glyma01g33590	9.18439	11.4633	8.77194	9.64762
Glyma01g33600	606.515	578.948	547.02	565.35
Glyma01g33610	144.25	161.115	174.503	155.276
Glyma01g33620	20.26	33.6761	21.8846	33.1384
Glyma01g33635	1.02049	2.08425	0.97466	0.964762
Glyma01g33650	212.593	347.954	271.098	238.794
Glyma01g33660	771.931	1060.27	713.321	929.573
Glyma01g33676	142.785	140.827	184.456	118.909
Glyma01g33692	5.10244	1.04212	4.8733	19.2952
Glyma01g33708	12.5055	17.5439	11.5771	9.18439
Glyma01g33724	1859.65	2520.92	3331.89	2561.54
Glyma01g33740	27.0133	36.7375	53.1482	45.809
Glyma01g33761	261.245	304.3	284.601	243.12
Glyma01g33782	0	0	0	0
Glyma01g33803	675.44	811.365	965.381	533.567
Glyma01g33824	0.964762	0	1.04212	0
Glyma01g33845	121.438	118.802	78.9475	85.8639
Glyma01g33866	481.461	488.305	465.015	485.752
Glyma01g33888	0	0	0	0
Glyma01g33910	23.1543	17.3483	21.8846	28.2651
Glyma01g33920	54.0858	38.5585	17.5439	22.1895
Glyma01g33960	418.933	185.185	400.376	456.158
Glyma01g33986	38.9864	27.0133	43.881	37.5164
Glyma01g34013	0	0	0	0
Glyma01g34040	0	0	0	0
Glyma01g34060	0	0	0	0
Glyma01g34111	3.89864	2.89429	3.06146	1.04212
Glyma01g34160	0	0	0	0
Glyma01g34180	14.2868	81.2856	28.2651	23.1543
Glyma01g34210	0	0	0	0
Glyma01g34223	9.7466	4.82381	1.02049	0
Glyma01g34236	34.7314	30.6146	39.6007	43.8597
Glyma01g34250	0	0	0	0
Glyma01g34260	0	0	0	0
Glyma01g34270	340.156	353.103	345.945	347.027
Glyma01g34300	0	1.02049	0	0
Glyma01g34321	0	0	0	0
Glyma01g34340	47.9376	51.657	41.4848	19.3893
Glyma01g34350	263.158	275.922	340.843	196.961
Glyma01g34360	65.6038	80.6185	56.2746	103.314
Glyma01g34370	16.3278	26.0531	13.6452	15.4362
Glyma01g34380	475.208	289.474	391.694	1130.7
Glyma01g34400	5.84796	3.85905	11.2254	5.21061
Glyma01g34410	294.253	365.334	728.444	457.116
Glyma01g34420	45.9219	69.8222	99.4153	68.4981
Glyma01g34443	13.5476	7.79728	7.7181	6.12292
Glyma01g34466	8.77194	3.85905	1.02049	4.16849
Glyma01g34490	23.1543	17.3483	31.2637	33.1384
Glyma01g34506	280.634	265.741	351.852	309.689
Glyma01g34523	43.7691	46.7837	55.9562	61.2292
Glyma01g34540	33.1384	42.4495	28.5736	39.6007
Glyma01g34560	1103.69	1169.48	1043.16	722.223
Glyma01g34570	18.3688	13.5476	13.6452	16.401
Glyma01g34580	150.066	229.045	292.323	227.569
Glyma01g34590	163.743	162.08	169.401	170.908
Glyma01g34605	7.7181	10.2049	12.5055	6.82262
Glyma01g34620	2.04097	4.16849	5.84796	4.82381
Glyma01g34630	184.456	164.718	195.847	154.094
Glyma01g34650	78.9475	84.8991	137.766	119.844
Glyma01g34660	601.047	1030.69	978.553	722.223
Glyma01g34671	2.04097	9.3791	9.7466	5.78857
Glyma01g34680	226.141	148.148	332.843	296.962
Glyma01g34690	141.326	189.093	256.142	210.509
Glyma01g34700	252.768	245.937	257.404	153.996
Glyma01g34710	0	0	0	0
Glyma01g34723	179.245	147.174	163.045	205.118
Glyma01g34736	159.844	145.679	155.114	226.141
Glyma01g34750	0	0	0	0
Glyma01g34760	0	0	0	0
Glyma01g34770	19.8003	12.6706	17.3657	24.4917
Glyma01g34780	593.568	489.135	406.154	535.651
Glyma01g34791	0	1.02049	2.08425	2.92398
Glyma01g34800	11.2254	37.5164	51.657	33.7667
Glyma01g34820	638.821	621.833	555.703	565.35
Glyma01g34830	56.5303	71.3924	46.9424	46.8955
Glyma01g34840	538.337	386.765	374.122	247.564
Glyma01g34890	5.10244	6.25274	3.89864	6.75334
Glyma01g34930	44.8113	32.1638	70.4277	23.4712
Glyma01g34940	355.751	397.482	517.387	509.598
Glyma01g34950	18.3305	26.5327	37.5164	32.1638
Glyma01g34960	53.0653	81.2856	55.5556	73.3219
Glyma01g34971	0	0	0	0
Glyma01g34980	26.3158	30.8724	45.9219	39.6007
Glyma01g34990	19.2952	34.6966	42.727	19.4932
Glyma01g35010	23.4712	26.0531	20.4679	26.0486
Glyma01g35030	185.498	206.628	249.873	304.105
Glyma01g35043	1444.45	1020.72	1005.18	957.711
Glyma01g35056	133.137	101.028	91.7068	76.0235
Glyma01g35070	22.4507	18.7582	38.9864	44.3791
Glyma01g35083	374.122	358.675	405.2	371.457
Glyma01g35096	106.238	75.2515	46.9424	53.1482
Glyma01g35110	164.974	171.442	172.992	139.376
Glyma01g35120	3.06146	3.12637	0.97466	1.92952
Glyma01g35130	1138	1007.8	1016.86	1098.04
Glyma01g35145	76.9982	147.609	182.667	159.445
Glyma01g35160	30.8724	92.8643	46.8955	17.5439
Glyma01g35170	11.2254	15.6318	7.79728	18.3305
Glyma01g35180	81.2856	73.0995	109.983	104.09
Glyma01g35190	4606.24	3590.85	3019.62	3715.17
Glyma01g35201	394.588	220.425	66.6958	98.4407
Glyma01g35211	0	0	0	0
Glyma01g35220	1222.41	1179.34	876.004	967.422
Glyma01g35230	468.812	371.434	358.191	426.228
Glyma01g35255	217.072	178.585	152.15	91.6181
Glyma01g35280	266.347	408.512	517.545	289.429
Glyma01g35291	180.287	179.337	152.432	239.814
Glyma01g35300	153.022	159.186	211.241	275.12
Glyma01g35310	21.2248	31.6351	36.4743	30.2145
Glyma01g35315	0	1.04212	1.94932	0
Glyma01g35320	499.177	424.952	324.16	455.137
Glyma01g35330	30.2145	26.0486	45.9219	44.8113
Glyma01g35360	873.11	938.848	1047.33	855.752
Glyma01g35370	260.224	249.067	253.412	567.28
Glyma01g35381	489.798	472.71	460.192	680.665
Glyma01g35390	749.514	885.652	689.849	517.935
Glyma01g35400	137.961	127.561	129.223	85.7701
Glyma01g35410	9.18439	22.9267	16.5692	17.3657
Glyma01g35420	0	2.92398	1.92952	0
Glyma01g35430	85.7701	128.313	43.881	54.1904
Glyma01g35440	0.964762	3.06146	1.04212	2.92398
Glyma01g35450	16.3278	21.8846	11.6959	10.6124
Glyma01g35460	0	0	0	0
Glyma01g35470	30.2145	30.8724	51.0244	30.2216
Glyma01g35480	577.893	488.813	413.723	613.061
Glyma01g35490	140.827	187.582	212.476	134.102
Glyma01g35500	58.3589	55.5556	40.52	26.5327
Glyma01g35510	21.4425	8.68286	23.4712	15.6318
Glyma01g35530	0	0	0	0
Glyma01g35540	111.233	276.162	194.932	165.939
Glyma01g35551	1.04212	0.97466	0	0
Glyma01g35561	0.97466	4.82381	1.02049	1.04212
Glyma01g35570	675.334	606.169	482.503	600.391
Glyma01g35580	21.4302	37.5164	56.5303	48.2381
Glyma01g35590	10.4212	17.5439	20.26	20.4097
Glyma01g35600	12.6706	27.0133	27.5532	21.8846
Glyma01g35611	2.89429	15.3073	10.4212	4.8733
Glyma01g35620	6.12292	8.33698	5.84796	3.85905
Glyma01g35630	80.2434	83.8208	74.2867	75.5161
Glyma01g35640	65.3022	54.9915	76.5365	76.0749
Glyma01g35650	654.109	703.116	612.768	704.679
Glyma01g35660	14013.3	7327.16	6733.93	4129.18
Glyma01g35671	3.12637	0.97466	0.964762	0
Glyma01g35681	3.89864	1.92952	1.02049	0
Glyma01g35690	150.503	189.811	181.329	160.819
Glyma01g35700	6.12292	4.16849	6.82262	7.7181
Glyma01g35711	0	1.94932	0.964762	0
Glyma01g35720	0.97466	2.89429	0	1.04212
Glyma01g35730	305.83	311.249	375.164	252.437
Glyma01g35740	358.191	377.248	255.361	231.543
Glyma01g35750	301.173	230.994	260.486	265.327
Glyma01g35780	192.008	296.182	480.649	287.626
Glyma01g35790	415.813	329.617	372.038	393.763
Glyma01g35800	725.566	688.843	706.629	438.967
Glyma01g35820	235.52	242.69	206.459	184.708
Glyma01g35830	6.82262	2.89429	3.06146	3.12637
Glyma01g35840	47.2734	74.4956	146.939	121.833
Glyma01g35850	218.384	215.719	148.148	162.08
Glyma01g35880	304.3	269.981	326.09	328.597
Glyma01g35910	34.1131	24.1191	33.6761	39.6007
Glyma01g35920	20.26	21.4302	18.7582	27.2905
Glyma01g35931	1.02049	3.12637	9.7466	4.82381
Glyma01g35940	161.529	196.881	202.6	141.848
Glyma01g35950	237.817	254.697	281.654	219.888
Glyma01g35960	39.5553	53.0653	39.6007	59.4543
Glyma01g35970	3.06146	6.25274	3.89864	0.964762
Glyma01g35980	441.86	479.533	300.041	361.252
Glyma01g35990	144.25	136.996	155.114	165.697
Glyma01g36000	55.9562	134.704	66.6958	27.2905
Glyma01g36011	135.725	143.813	143.275	142.785
Glyma01g36021	1.04212	0.97466	2.89429	3.06146
Glyma01g36030	432.749	403.271	333.699	402.259
Glyma01g36040	89.7229	82.6595	71.9065	59.4543
Glyma01g36050	309.208	256.362	293.373	378.187
Glyma01g36070	696.138	781.678	742.867	794.96
Glyma01g36080	108.187	246.014	207.159	167.782
Glyma01g36091	70.4277	72.4546	78.1592	93.5674
Glyma01g36101	0	0	0.97466	0
Glyma01g36110	2056.11	1580.9	901.088	976.606
Glyma01g36120	39.9611	54.0267	74.4956	32.3058
Glyma01g36130	0	0	0	0
Glyma01g36145	583.719	423.102	404.484	590.435
Glyma01g36160	61.4852	42.8851	54.9915	56.1268
Glyma01g36170	198.831	196.812	206.138	225.098
Glyma01g36180	110.948	191.852	207.382	115.01
Glyma01g36190	13.2663	13.5476	11.6959	17.3657
Glyma01g36200	215.719	165.692	137.961	194.913
Glyma01g36210	541.911	373.363	326.556	368.911
Glyma01g36225	8.68286	15.3073	7.29486	10.7213
Glyma01g36240	17.3483	23.9688	26.3158	26.0486
Glyma01g36250	107.339	93.5674	48.2381	102.049
Glyma01g36260	261.209	251.803	214.302	250.109
Glyma01g36270	313.548	282.675	312.637	316.765
Glyma01g36280	98.9873	79.2013	101.365	60.78
Glyma01g36290	149.024	149.123	246.014	238.794
Glyma01g36301	126.706	185.234	135.725	90.6647
Glyma01g36311	3.85905	5.10244	5.21061	0
Glyma01g36320	87.7619	63.5695	81.8715	83.9343
Glyma01g36330	0	0	0	0
Glyma01g36340	179.337	208.389	232.671	225.098
Glyma01g36350	56.921	44.9014	67.738	38.0118
Glyma01g36360	16.3278	23.9688	39.9611	14.4714
Glyma01g36375	252.194	148.148	107.089	123.479
Glyma01g36390	429.825	452.474	507.182	329.311
Glyma01g36410	1208.85	1302.14	1178.64	894.738
Glyma01g36420	57.1473	89.6225	158.87	94.5467
Glyma01g36430	241.772	341.131	444.755	236.753
Glyma01g36440	501.95	498.782	538.817	514.809
Glyma01g36450	627.096	614.333	641.947	564.328
Glyma01g36460	183.688	130.265	115.985	102.265
Glyma01g36480	1.04212	0	0	0
Glyma01g36490	0	0	0	0
Glyma01g36500	535.443	600.046	737.823	410.332
Glyma01g36510	2.04097	6.25274	3.89864	7.7181
Glyma01g36520	0	2.92398	1.92952	2.04097
Glyma01g36530	13.6452	9.64762	1.02049	1.04212
Glyma01g36545	0.964762	13.2663	6.25274	3.89864
Glyma01g36560	0	2.08425	0	0
Glyma01g36570	1.04212	0	1.92952	2.04097
Glyma01g36580	57.505	65.6038	76.5365	72.9486
Glyma01g36590	8726.28	6000.46	5444.05	5460.05
Glyma01g36600	567.391	570.041	937.623	949.326
Glyma01g36606	68.7801	76.0235	140.855	208.179
Glyma01g36613	37.0371	45.3438	59.1883	68.7801
Glyma01g36620	238.296	183.688	492.924	685.186
Glyma01g36630	3342.1	2434.4	2860.63	5180.77
Glyma01g36638	1359.97	759.26	1350.67	2044.04
Glyma01g36646	141.326	83.9343	46.9424	115.676
Glyma01g36654	96.4762	73.4751	120.886	140.351
Glyma01g36662	133.684	133.392	120.858	140.855
Glyma01g36670	590.883	477.584	527.725	683.726
Glyma01g36680	499.026	417.742	500.039	505.429
Glyma01g36691	154.362	97.9668	189.666	148.148
Glyma01g36700	1302.14	1091.1	860.625	770.845
Glyma01g36711	128.181	129.63	96.4762	115.315
Glyma01g36720	380.118	352.138	235.733	334.521
Glyma01g36730	5.78857	9.18439	5.21061	2.92398
Glyma01g36740	748.017	1010.86	688.11	707.171
Glyma01g36750	1771.61	2136.46	1562.92	1218.46
Glyma01g36760	111.111	122.525	133.684	189.666
Glyma01g36770	867.321	721.484	560.662	608.188
Glyma01g36780	435.748	270.952	386.94	314.513
Glyma01g36790	33.3479	42.8851	43.4143	34.6966
Glyma01g36801	437.622	459.227	458.199	454.365
Glyma01g36810	0	0	0	0
Glyma01g36820	21.4302	30.2216	32.1638	40.52
Glyma01g36831	124.013	100.39	114.807	117.356
Glyma01g36840	122.807	143.75	151.032	96.9174
Glyma01g36850	1983.55	2261.4	2153.03	2200.78
Glyma01g36860	497.998	609.642	468.812	382.046
Glyma01g36870	969.174	849.904	781.458	778.632
Glyma01g36880	457.116	494.923	689.849	531.482
Glyma01g36890	603.941	761.283	581.504	520.469
Glyma01g36900	30.6146	30.2216	44.8344	53.0619
Glyma01g36920	76.0749	84.7954	202.6	122.458
Glyma01g36931	63.3529	92.6172	124.499	61.4852
Glyma01g36940	16.401	25.5122	29.1794	20.4679
Glyma01g36950	1910.35	1541.3	881.093	941.608
Glyma01g36960	533.567	380.118	357.927	406.154
Glyma01g36980	102.339	54.9915	72.4546	121.928
Glyma01g36990	630.955	990.893	1182.81	881.093
Glyma01g37000	10.2049	27.0952	27.2905	20.26
Glyma01g37010	390.796	212.476	297.147	353.089
Glyma01g37020	586.745	506.5	579.637	1086.93
Glyma01g37031	22.1895	29.5941	28.1373	42.8851
Glyma01g37040	207.159	146.939	189.084	258.556
Glyma01g37051	3.12637	5.84796	1.92952	4.08195
Glyma01g37060	0	0	0	1.04212
Glyma01g37080	311.618	274.511	253.236	183.236
Glyma01g37090	552.084	351.195	476.609	496.853
Glyma01g37100	1738.26	1005.85	883.722	692.911
Glyma01g37120	0	0	0	0
Glyma01g37130	125.419	213.282	324.1	126.706
Glyma01g37136	1269.49	842.035	506.823	618.413
Glyma01g37143	0	0	0	0
Glyma01g37150	14.6199	32.8019	31.6351	20.8425
Glyma01g37160	66.5686	76.5365	140.687	72.1249
Glyma01g37180	243.896	322.016	241.716	320.301
Glyma01g37190	0	0	0	0
Glyma01g37200	4.8733	16.401	19.3893	31.2637
Glyma01g37215	5.78857	4.08195	3.12637	12.6706
Glyma01g37230	0	2.08425	0.97466	0.964762
Glyma01g37240	40.6428	43.8597	52.0972	28.5736
Glyma01g37250	1545.81	2299.03	3507.41	2808.52
Glyma01g37270	1350.67	1178.66	922.278	1196.88
Glyma01g37290	52.0448	73.9907	68.2262	67.5334
Glyma01g37296	245.941	266.082	507.465	430.646
Glyma01g37303	19.4932	27.0133	56.1268	45.8534
Glyma01g37310	108.053	108.172	132.35	127.68
Glyma01g37320	504.121	608.6	525.342	505.536
Glyma01g37330	95.8753	159.844	224.79	103.069
Glyma01g37341	153.996	148.573	103.069	138.602
Glyma01g37350	60.78	52.0448	57.3167	56.5303
Glyma01g37360	1.02049	0	5.84796	0.964762
Glyma01g37370	1133.83	1028.27	905.912	965.381
Glyma01g37380	354.776	308.724	329.617	438.734
Glyma01g37393	1723.07	1211.32	1312.03	1293.37
Glyma01g37406	4606.48	3094.06	2603.32	3218.45
Glyma01g37420	472.082	372.32	301.971	322.474
Glyma01g37430	36.0624	15.4362	16.3278	26.0531
Glyma01g37440	0	0	0	0
Glyma01g37450	36.7375	54.1904	62.3783	47.2734
Glyma01g37460	27.0952	33.1384	30.8724	24.4917
Glyma01g37470	0.97466	0	0	1.04212
Glyma01g37480	735.149	947.012	1136.96	1036.06
Glyma01g37490	80.6185	99.0016	69.2009	50.1676
Glyma01g37500	31.2637	46.7837	74.2867	36.7375
Glyma01g37510	0	0	0	0
Glyma01g37520	77.181	93.8848	125.055	111.111
Glyma01g37530	0	0	0.97466	0
Glyma01g37541	447.071	651.073	575.963	302.064
Glyma01g37550	76.0235	91.6524	100.008	80.2434
Glyma01g37560	192.952	217.364	187.582	214.425
Glyma01g37571	17.3483	28.1373	14.6199	15.4362
Glyma01g37580	783.676	858.676	795.929	715.362
Glyma01g37590	59.4543	27.9781	57.1473	51.064
Glyma01g37600	0	3.06146	4.16849	1.94932
Glyma01g37610	218.384	275.12	298.246	284.605
Glyma01g37620	168.824	113.061	126.384	120.417
Glyma01g37630	3158.87	3625.58	2775.73	3125.33
Glyma01g37640	2.89429	5.10244	0	1.94932
Glyma01g37650	170.421	196.961	198.831	156.292
Glyma01g37670	570.041	509.747	440.896	508.203
Glyma01g37675	0	0	1.02049	0
Glyma01g37680	0.964762	4.08195	2.08425	0.97466
Glyma01g37690	7.14341	2.08425	1.94932	0.964762
Glyma01g37710	812.856	404.484	584.646	781.693
Glyma01g37720	155.946	81.04	113.274	175.077
Glyma01g37730	88.7581	83.68	134.434	80.8968
Glyma01g37750	101.028	106.296	90.6434	67.5334
Glyma01g37760	83.3698	75.0488	83.9343	122.458
Glyma01g37780	615.011	723.572	768.427	578.378
Glyma01g37790	910.736	1032.73	1013.99	852.828
Glyma01g37801	1.02049	6.25274	1.94932	1.92952
Glyma01g37810	3803.75	3760.24	2164.93	3217.6
Glyma01g37820	592.593	607.8	361.252	478.334
Glyma01g37840	32.8019	52.0448	30.2216	38.9864
Glyma01g37850	121.438	119.844	79.9221	74.2867
Glyma01g37860	11.4633	23.3918	29.9076	20.4097
Glyma01g37870	458.09	399.412	471.465	404.344
Glyma01g37880	0.964762	10.2049	10.4212	2.92398
Glyma01g37890	18.3688	15.6318	20.4679	8.68286
Glyma01g37900	382.459	441.521	368.539	346.966
Glyma01g37910	250.488	203.565	228.589	221.972
Glyma01g37920	42.4495	96.9463	44.8113	25.3412
Glyma01g37930	40.8195	69.8222	24.3665	16.401
Glyma01g37940	526.272	485.381	453.438	553.104
Glyma01g37950	286.55	131.208	122.458	221.972
Glyma01g37961	0	0	0	0.97466
Glyma01g37970	170.421	236.562	307.018	146.644
Glyma01g37980	0	0	0	0
Glyma01g37993	0	0.964762	0	2.08425
Glyma01g38006	0	1.02049	2.08425	0
Glyma01g38020	0	0	0	0
Glyma01g38040	0	0	0	0
Glyma01g38050	0	0	0	0
Glyma01g38060	0	0	0	0
Glyma01g38070	305.126	364.743	311.891	327.054
Glyma01g38080	0	0	0	0
Glyma01g38090	238.792	227.684	245.937	264.699
Glyma01g38105	31.8372	24.4917	19.8003	24.3665
Glyma01g38120	1563.39	1512.12	1803.12	1548.44
Glyma01g38130	0	0	2.89429	0
Glyma01g38150	311.891	400.376	648.009	369.954
Glyma01g38165	62.7096	98.9873	94.8332	94.542
Glyma01g38180	148.991	175.077	219.299	121.56
Glyma01g38190	11.4633	10.7213	8.68286	11.2254
Glyma01g38200	2093.57	2119.58	2165.47	1641.34
Glyma01g38211	2300.96	2229.76	2953.38	4501.96
Glyma01g38220	246.958	234.478	188.109	134.102
Glyma01g38230	413.723	441.521	410.989	469.424
Glyma01g38240	612.087	528.69	460.24	440.818
Glyma01g38250	0	2.04097	2.08425	2.92398
Glyma01g38260	37.758	50.0219	49.7077	42.4495
Glyma01g38270	57.3167	77.9728	86.8286	60.2087
Glyma01g38280	250.488	322.231	493.916	242.815
Glyma01g38285	0	0	0	0
Glyma01g38290	882.721	698.222	612.087	736.114
Glyma01g38305	93.791	71.1502	84.8991	85.7209
Glyma01g38320	894.738	1204.99	1577.67	1150.5
Glyma01g38330	95.5115	126.54	183.414	97.466
Glyma01g38340	2.04097	3.12637	0	0
Glyma01g38350	31.2637	36.0624	50.1676	24.4917
Glyma01g38360	284.601	199.706	264.306	226.141
Glyma01g38370	200.671	212.261	212.593	224.172
Glyma01g38381	101.028	67.738	73.0995	127.349
Glyma01g38390	233.435	206.628	558.597	429.625
Glyma01g38400	245.614	245.05	162.257	182.371
Glyma01g38410	2046.26	1648.09	1284.94	1070.18
Glyma01g38430	354.109	243.857	256.336	255.662
Glyma01g38450	1061.92	1088.7	1193.41	1031.71
Glyma01g38460	199.805	206.459	179.606	205.298
Glyma01g38470	1235.86	1662.37	1641.34	1499.03
Glyma01g38481	28.5736	18.7582	32.1638	8.68286
Glyma01g38490	122.97	86.7448	94.5467	78.5775
Glyma01g38500	9632.57	4961.77	8521.07	11919.8
Glyma01g38510	380.116	437.789	464.787	488.305
Glyma01g38520	57.1473	61.4852	55.5556	77.181
Glyma01g38530	226.141	233.918	246.014	229.61
Glyma01g38540	0	0	0	0
Glyma01g38550	119.631	83.68	54.1904	67.2516
Glyma01g38560	41.84	70.8643	75.0488	60.78
Glyma01g38570	8.33698	13.6452	19.2952	15.3073
Glyma01g38580	242.69	351.174	356.15	204.256
Glyma01g38590	143.75	74.4956	60.4431	78.9475
Glyma01g38600	47.9629	25.0109	7.79728	14.4714
Glyma01g38610	94.8332	53.6063	53.0619	73.4751
Glyma01g38630	34.1131	16.401	14.2868	40.6428
Glyma01g38640	292.323	259.204	219.888	224.172
Glyma01g38650	473.506	404.344	297.271	421.601
Glyma01g38660	303.258	346.979	403.271	283.695
Glyma01g38671	197.856	194.882	233.692	176.119
Glyma01g38680	104.194	287.777	184.456	119.883
Glyma01g38683	7.14341	10.4212	19.4932	14.4714
Glyma01g38686	0	0	0	0
Glyma01g38690	6.82262	6.75334	5.10244	3.12637
Glyma01g38710	69.4629	62.2497	64.6116	42.8851
Glyma01g38720	40.8195	22.9267	43.8597	10.6124
Glyma01g38730	13.5476	15.5946	21.2248	14.2868
Glyma01g38740	56.5303	52.0972	59.1883	76.0749
Glyma01g38750	202.6	144.909	131.307	211.501
Glyma01g38760	0	28.1373	19.4932	12.5419
Glyma01g38770	158.403	303.119	405.2	286.757
Glyma01g38780	15.5946	5.78857	9.18439	4.16849
Glyma01g38800	557.633	753.12	904.562	631.58
Glyma01g38830	2.04097	2.08425	2.92398	5.78857
Glyma01g38840	216.761	254.386	386.87	263.286
Glyma01g38850	0.97466	0	0	1.04212
Glyma01g38860	29.9076	72.4546	81.2856	46.7837
Glyma01g38870	346.966	207.382	275.829	499.747
Glyma01g38880	66.6958	77.9728	73.3219	84.7004
Glyma01g38890	388.889	351.174	395.949	284.499
Glyma01g38900	13.5067	17.3483	15.6318	7.79728
Glyma01g38905	0	1.04212	0.97466	2.89429
Glyma01g38910	136.518	211.501	305.83	211.241
Glyma01g38920	804.095	403.271	600.046	1060.88
Glyma01g38930	136.031	132.663	120.886	154.971
Glyma01g38940	7.14341	12.5055	7.79728	9.64762
Glyma01g38950	9.3791	0.97466	5.78857	3.06146
Glyma01g38970	136.452	168.833	288.798	279.289
Glyma01g38980	3416.22	4196.24	4052.81	3115.99
Glyma01g38990	6.12292	5.21061	5.84796	3.85905
Glyma01g39000	2558.41	1677.39	1481.88	1322.55
Glyma01g39010	551.658	369.504	418.4	182.371
Glyma01g39020	1116.23	919.459	979.595	1088.7
Glyma01g39030	266.347	278.247	283.626	318.372
Glyma01g39040	178.203	209.552	226.719	192.872
Glyma01g39050	109.162	135.067	198.995	110.465
Glyma01g39060	192.952	133.684	137.56	160.819
Glyma01g39071	0	0	0	0
Glyma01g39080	260.531	189.084	79.1105	102.049
Glyma01g39090	111.111	135.067	148.991	103.17
Glyma01g39100	201.635	201.036	207.382	176.414
Glyma01g39110	47.9629	70.8643	50.6823	45.3438
Glyma01g39120	2.08425	6.82262	4.82381	5.10244
Glyma01g39141	152.047	194.882	194.913	116.718
Glyma01g39160	5.78857	24.4917	28.1373	13.6452
Glyma01g39170	4.08195	7.29486	4.8733	0.964762
Glyma01g39180	2.08425	2.92398	1.92952	4.08195
Glyma01g39190	302.145	309.689	414.318	287.626
Glyma01g39200	179.446	273.491	390.796	256.336
Glyma01g39220	11.2254	14.5897	10.7213	2.89429
Glyma01g39230	6.25274	10.7213	24.1191	9.18439
Glyma01g39240	436.648	281.711	401.051	477.292
Glyma01g39250	215.142	241.855	283.457	264.133
Glyma01g39260	4759.55	3347.3	2828.46	2874.99
Glyma01g39270	2410.43	2013.65	2108.97	2874.71
Glyma01g39280	915.206	862.498	951.094	1178.64
Glyma01g39290	220.931	316.351	432.481	180.312
Glyma01g39300	1.02049	2.08425	2.92398	4.82381
Glyma01g39306	9.3791	13.6452	9.64762	10.2049
Glyma01g39313	7.79728	6.75334	2.04097	3.12637
Glyma01g39320	3.85905	3.06146	5.21061	0.97466
Glyma01g39330	658.214	702.391	736.843	620.342
Glyma01g39340	4.16849	4.8733	0	3.06146
Glyma01g39350	440.546	410.024	263.286	641.947
Glyma01g39360	0	1.02049	0	0
Glyma01g39370	173.483	244.899	263.158	212.248
Glyma01g39380	65.6537	38.0118	39.5553	42.8605
Glyma01g39391	0	0	0	0
Glyma01g39401	0	0	0	0
Glyma01g39410	155.114	160.487	150.098	142.785
Glyma01g39420	248.025	241.716	238.296	212.261
Glyma01g39430	455.166	554.738	754.14	452.281
Glyma01g39440	3.85905	2.04097	2.08425	2.92398
Glyma01g39451	28.5736	45.8534	51.657	39.5553
Glyma01g39460	274.078	280.702	230.578	997.016
Glyma01g39470	39.9611	52.0972	38.7785	43.7691
Glyma01g39480	56.921	61.2292	110.465	66.2769
Glyma01g39490	361.252	524.188	639.377	433.178
Glyma01g39500	37.5164	77.9728	121.56	90.8234
Glyma01g39510	139.376	141.82	155.114	104.212
Glyma01g39520	214.177	219.405	293.879	295.322
Glyma01g39530	195.934	218.846	211.501	192.952
Glyma01g39540	450.197	363.548	362.751	599.026
Glyma01g39560	106.238	134.102	142.868	179.245
Glyma01g39570	0.964762	0	0	0
Glyma01g39580	508.203	545.03	531.19	593.329
Glyma01g39590	152.15	153.996	102.265	191.852
Glyma01g39600	186.16	213.212	271.45	295.963
Glyma01g39610	246.014	326.556	216.761	268.032
Glyma01g39630	11.2254	10.4212	20.4679	7.7181
Glyma01g39640	226.141	187.135	249.873	296.962
Glyma01g39650	161.794	228.649	260.224	168.824
Glyma01g39660	125.419	115.315	111.507	164.718
Glyma01g39690	28.5736	18.7582	23.3918	9.64762
Glyma01g39700	56.2746	24.3665	55.9562	64.2907
Glyma01g39710	1.94932	1.92952	1.02049	0
Glyma01g39720	114.807	269.409	400.175	183.236
Glyma01g39740	267.368	439.776	408.383	247.944
Glyma01g39750	349.111	290.449	283.64	436.769
Glyma01g39760	0	0	0	0
Glyma01g39770	118.666	213.282	373.08	232.944
Glyma01g39780	61.2292	46.8955	83.8208	55.9562
Glyma01g39790	145.897	137.427	132.172	110.213
Glyma01g39800	177.388	139.891	159.196	145.897
Glyma01g39810	110.948	309.208	150.066	117.934
Glyma01g39820	1.02049	1.04212	0	0
Glyma01g39830	279.289	276.804	263.38	255.122
Glyma01g39850	4.8733	1.92952	6.12292	6.25274
Glyma01g39860	935.82	821.492	556.493	768.032
Glyma01g39870	3.06146	3.12637	1.94932	1.92952
Glyma01g39880	124.013	85.7701	125.419	127.561
Glyma01g39890	226.121	164.974	246.958	229.267
Glyma01g39900	2.89429	0	1.04212	0
Glyma01g39910	117.356	114.633	114.035	96.4762
Glyma01g39920	115.676	74.0742	51.1324	89.8029
Glyma01g39935	945.42	989.846	1203.15	1437.09
Glyma01g39950	363.715	402.072	500.219	395.712
Glyma01g39960	29.5941	51.064	70.1755	54.0267
Glyma01g39970	0	2.92398	0	2.04097
Glyma01g39981	9.7466	17.3657	22.4507	12.5055
Glyma01g39990	161.115	202.056	281.373	243.665
Glyma01g40010	702.095	707.601	1133.53	1035.19
Glyma01g40030	0	0	0	0
Glyma01g40041	17.5439	42.4495	61.2292	42.727
Glyma01g40050	20.26	24.4917	28.1373	38.0118
Glyma01g40060	23.4712	39.6007	68.2262	46.3086
Glyma01g40080	202.172	224.172	191.023	254.101
Glyma01g40090	0	0	0	0
Glyma01g40100	28.9429	86.7414	180.287	118.909
Glyma01g40110	79.598	119.844	142.3	85.8639
Glyma01g40130	16741.7	10048.7	7744.15	8217.98
Glyma01g40140	972.711	1235.86	1074.57	1070.26
Glyma01g40150	1051.59	1969.54	2413.56	1423.98
Glyma01g40161	7.14341	9.3791	9.7466	9.64762
Glyma01g40170	328.269	315.79	383.011	380.642
Glyma01g40180	297.271	347.314	406.154	471.039
Glyma01g40190	50.1676	76.5365	54.1904	54.581
Glyma01g40200	3.06146	1.04212	3.89864	0.964762
Glyma01g40210	318.889	491.229	396.517	384.724
Glyma01g40220	201.755	221.895	243.896	226.141
Glyma01g40230	67.5334	95.9258	106.296	68.2262
Glyma01g40240	98.9873	94.8332	127.68	109.983
Glyma01g40260	156.318	111.111	133.137	172.462
Glyma01g40270	20.4679	17.3657	14.2868	21.8846
Glyma01g40280	12.5419	26.5327	19.8003	25.3412
Glyma01g40310	125.52	200.088	297.271	176.552
Glyma01g40320	166.74	96.4914	99.3705	117.356
Glyma01g40330	615.985	582.716	551.063	680.506
Glyma01g40340	198.741	150.012	177.161	122.807
Glyma01g40350	136.745	102.128	105.263	93.582
Glyma01g40360	8.33698	4.8733	5.78857	8.1639
Glyma01g40370	18.5185	18.3305	24.4917	18.7582
Glyma01g40380	197.776	170.421	248.025	288.499
Glyma01g40390	100.008	112.549	112.086	70.4277
Glyma01g40400	13.5476	2.92398	5.78857	6.12292
Glyma01g40411	21.4425	37.6257	20.4097	23.9688
Glyma01g40420	458.262	507.182	651.327	638.402
Glyma01g40430	134.704	146.939	98.4407	281.711
Glyma01g40440	7.29486	2.92398	0.964762	9.18439
Glyma01g40450	765.108	414.848	471.465	697.18
Glyma01g40455	2.89429	9.18439	8.33698	3.89864
Glyma01g40460	5.10244	0	0.97466	2.89429
Glyma01g40485	2.08425	0	0	1.02049
Glyma01g40510	333.334	353.103	346.966	325.142
Glyma01g40520	6.75334	6.12292	3.12637	4.8733
Glyma01g40531	4.08195	4.16849	1.94932	1.92952
Glyma01g40540	0	5.84796	3.85905	4.08195
Glyma01g40550	202.729	191.023	187.77	201.13
Glyma01g40560	71.3924	97.9668	72.9486	65.3022
Glyma01g40580	94.9053	136.518	70.1755	83.9343
Glyma01g40590	359.532	518.519	535.443	432.687
Glyma01g40600	1370.37	1011.07	783.734	389.754
Glyma01g40611	0	0	1.04212	0
Glyma01g40620	5.10244	13.5476	5.84796	9.64762
Glyma01g40630	16.674	37.0371	21.2248	28.5736
Glyma01g40640	0	0	1.02049	2.08425
Glyma01g40650	376.257	325.535	233.435	281.677
Glyma01g40661	30.6146	32.3058	24.3665	22.1895
Glyma01g40671	0	0	0	0
Glyma01g40680	65.3022	87.7934	109.192	105.254
Glyma01g40690	18.3305	40.8195	52.1061	24.3665
Glyma01g40700	224.507	239.688	215.4	201.635
Glyma01g40710	360.574	386.94	398.447	410.236
Glyma01g40720	9.7466	10.6124	10.2049	5.21061
Glyma01g40741	14.4714	18.3688	28.1373	26.3158
Glyma01g40760	0	0	0	0
Glyma01g40770	14.5897	20.4679	19.2952	20.4097
Glyma01g40780	210.527	236.367	195.934	117.76
Glyma01g40790	24.1191	53.0653	75.0328	29.2398
Glyma01g40810	5.10244	3.12637	6.82262	14.4714
Glyma01g40820	51.064	16.5692	19.2952	56.1268
Glyma01g40830	437.622	421.601	428.605	541.904
Glyma01g40840	323.195	372.478	460.618	352.827
Glyma01g40850	1082.74	1061.92	508.773	1376.72
Glyma01g40860	217.804	173.49	165.939	138.786
Glyma01g40865	3.89864	4.82381	4.08195	9.3791
Glyma01g40870	16.401	13.2663	12.5055	8.77194
Glyma01g40880	1535.83	1161.97	749.514	1143.24
Glyma01g40890	362.659	469.786	361.786	312.269
Glyma01g40900	148.148	104.194	75.5161	112.549
Glyma01g40910	71.3924	71.4341	99.0016	72.1249
Glyma01g40920	75.5161	102.128	146.199	109.018
Glyma01g40930	301.173	339.182	290.393	356.15
Glyma01g40941	68.2262	94.5467	110.213	85.454
Glyma01g40950	282.675	325.535	424.144	317.739
Glyma01g40960	2.04097	2.08425	0	0
Glyma01g40985	5.21061	4.8733	2.89429	6.12292
Glyma01g41010	74.0742	55.9562	45.9219	43.7691
Glyma01g41030	151.468	166.339	164.655	170.566
Glyma01g41050	21.4302	18.7582	29.2398	35.6962
Glyma01g41070	39.6007	39.9611	19.2952	19.3893
Glyma01g41081	77.9728	75.2515	132.663	131.307
Glyma01g41091	198.741	130.622	99.0016	134.503
Glyma01g41100	5698.4	3889.2	4151.08	5441.26
Glyma01g41110	1246.38	996.103	876.969	898.029
Glyma01g41120	5.84796	12.5419	13.2663	10.4212
Glyma01g41126	42.4495	54.0858	73.9907	55.5556
Glyma01g41133	32.6556	28.1373	13.6452	10.6124
Glyma01g41140	491.882	391.813	318.372	302.064
Glyma01g41150	243.665	143.75	167.36	153.192
Glyma01g41170	37.6257	63.2702	63.5695	29.2398
Glyma01g41180	238.794	153.192	173.49	367.574
Glyma01g41190	1784.11	968.812	2051.08	2006.28
Glyma01g41200	526.317	385.905	377.58	304.3
Glyma01g41210	162.08	318.392	512.724	323.587
Glyma01g41220	110.213	159.445	142.3	135.067
Glyma01g41230	1378.73	1315.79	1209.81	1281.73
Glyma01g41240	0	0	0	0
Glyma01g41250	573.069	648.009	554.409	529.241
Glyma01g41260	665.358	586.715	521.443	1017.82
Glyma01g41270	773.255	622.808	640.602	680.665
Glyma01g41290	7376.23	4707.08	5969.85	11439.4
Glyma01g41301	627.096	458.199	460.618	1559.46
Glyma01g41310	77.557	57.3167	178.363	237.332
Glyma01g41320	1.04212	0.97466	2.89429	1.02049
Glyma01g41330	146.199	104.194	147.971	237.604
Glyma01g41340	107.089	72.4546	94.8332	98.4407
Glyma01g41360	3.06146	2.08425	0	0
Glyma01g41370	217.804	228.071	180.411	145.93
Glyma01g41380	1224.17	1320.76	982.729	1215.11
Glyma01g41390	27.0133	54.0858	56.2746	35.0878
Glyma01g41401	110.213	149.024	230.02	164.974
Glyma01g41411	25.0109	17.5439	32.8019	20.4097
Glyma01g41420	31.1891	71.3924	40.8195	56.2746
Glyma01g41430	108.053	88.7824	100.044	87.7194
Glyma01g41440	460.24	394.964	414.231	530.619
Glyma01g41450	5707.71	3907.41	4067.44	2853.28
Glyma01g41460	615.011	483.346	575.555	613.81
Glyma01g41471	5.78857	32.6556	51.064	13.6452
Glyma01g41480	132.663	203.214	208.577	160.151
Glyma01g41491	0	6.82262	4.82381	2.04097
Glyma01g41500	3.89864	2.89429	3.06146	6.25274
Glyma01g41510	17.3657	19.3893	19.8003	17.5439
Glyma01g41520	604.128	413.723	542.886	688.84
Glyma01g41527	86.4962	56.5303	111.912	127.561
Glyma01g41534	34.1131	26.0486	15.3073	23.9688
Glyma01g41542	104.194	125.52	160.487	359.65
Glyma01g41550	93.8848	95.8753	113.061	95.5115
Glyma01g41560	12.5055	24.3665	31.8372	20.4097
Glyma01g41571	158.87	105.159	137.766	110.465
Glyma01g41581	226.719	474.527	640.905	328.461
Glyma01g41590	326.556	316.805	314.815	239.261
Glyma01g41600	935.826	704.679	750.585	1485.83
Glyma01g41610	0.97466	2.89429	2.04097	2.08425
Glyma01g41620	2439.88	4430.96	5997.42	3486.36
Glyma01g41630	127.561	133.392	133.528	130.243
Glyma01g41640	101.086	128.655	106.124	197.975
Glyma01g41650	2.92398	0	0	0
Glyma01g41660	924.242	1042.94	1301.61	878.169
Glyma01g41670	7823.06	13075.5	5197.86	9579.13
[truncated: 52,075 more rows]
