# Supplementary material for: Identification of candidate genes involved in early iron deficiency chlorosis signaling in soybean (Glycine max) roots and leaves
Source: BMC Genomics. 2014 Aug 22;15:702. doi: 10.1186/1471-2164-15-702 (PMC4161901; doi:10.1186/1471-2164-15-702)
Supplement: Supplementary file 15 — Additional file 15: Normalized gene count table for six hour root samples. The following abbreviations are used: C Clark, R root, D deficient Fe condition, S sufficient Fe condition, A Sample A and B Sample B. (XLSX 3 MB) [file 12864_2014_6420_MOESM15_ESM.xlsx]

## Sheet: Additional_File_15.csv
Additional file 15: Normalized gene count table for six hour root samples. The following abbreviations are used: C Clark, R root, D deficient Fe condition, S sufficient Fe condition, A Sample A and B Sample B.
Glyma 1.1 ID	6CRDA	6CRDB	6CRSA	6CRSB
Glyma01g00210	25.0143	20.8081	19.3524	40.8859
Glyma01g00241	3.12121	2.63896	1.04836	3.12678
Glyma01g00270	115.235	128.948	47.944	127.97
Glyma01g00280	5.24179	6.25356	1.0404	5.27793
Glyma01g00291	25.0143	20.8081	8.79655	15.7254
Glyma01g00300	275.707	285.888	168.786	308.509
Glyma01g00311	0	2.09672	2.08452	3.12121
Glyma01g00321	202.333	183.438	149.818	170.653
Glyma01g00341	5.2113	12.4848	1.75931	15.7254
Glyma01g00361	2.08081	0.879655	1.04836	4.16904
Glyma01g00380	254.22	294.588	237.635	422.404
Glyma01g00400	591.274	564.905	464.02	637.75
Glyma01g00410	213.663	207.04	112.596	228.542
Glyma01g00420	67.6263	31.6676	45.0794	64.6202
Glyma01g00430	464.458	542.001	278.284	596.151
Glyma01g00440	4.19343	13.5494	2.08081	7.91689
Glyma01g00450	1191.3	530.606	241.025	840.783
Glyma01g00460	684.586	282.369	365.877	699.357
Glyma01g00470	155.699	152.012	173.015	247.616
Glyma01g00481	2.09672	0	0	0
Glyma01g00490	2.08452	3.12121	1.75931	3.14507
Glyma01g00500	9.36364	26.3896	3.14507	17.7184
Glyma01g00510	386.168	470.713	272.03	450.495
Glyma01g00520	265.234	292.875	215.364	291.166
Glyma01g00530	6.25356	10.404	2.63896	8.38686
Glyma01g00541	414.081	290.286	185.559	499.243
Glyma01g00551	4.39827	0	0	2.08081
Glyma01g00560	148.867	109.437	122.768	197.043
Glyma01g00570	192.818	166.465	83.5672	217.01
Glyma01g00580	2.08081	2.63896	2.09672	1.04226
Glyma01g00590	8.79655	9.43522	17.7184	17.6869
Glyma01g00600	23.0639	39.6059	28.0909	42.2234
Glyma01g00610	163.635	144.616	104.679	187.656
Glyma01g00620	29.1313	21.1117	20.9672	20.8452
Glyma01g00640	30.7879	39.8376	27.0988	44.7374
Glyma01g00660	30.4024	31.2678	14.5657	21.1117
Glyma01g00670	96.9302	81.1515	20.2321	69.1916
Glyma01g00680	390.151	238.386	257.896	538.849
Glyma01g00690	276.212	323.942	170.931	349.576
Glyma01g00700	4.19343	1.04226	1.0404	0.879655
Glyma01g00710	166.762	189.354	141.624	304.024
Glyma01g00720	311.081	301.722	214.913	350.2
Glyma01g00730	116.994	111.126	152.17	147.737
Glyma01g00740	3805.54	2969.4	2796.61	4086
Glyma01g00750	7.29583	7.28283	7.03724	5.24179
Glyma01g00760	1061.21	891.09	728.608	1057.89
Glyma01g00771	48.381	50.3212	38.5636	91.5555
Glyma01g00780	33.5474	38.5636	23.9293	39.5845
Glyma01g00790	404.397	509.798	238.386	475.954
Glyma01g00805	0	0	0	1.04226
Glyma01g00820	380.011	670.949	601.384	559.737
Glyma01g00840	170.882	67.7469	142.535	21.9914
Glyma01g00850	186.565	206	102.04	137.335
Glyma01g00860	398.475	312.277	229.59	404.397
Glyma01g00870	580.572	1013.76	389.806	760.535
Glyma01g00880	48.2244	57.3243	39.5354	58.9369
Glyma01g00890	52.113	28.0909	37.8252	63.9498
Glyma01g00900	50.9798	21.9914	38.7892	51.0708
Glyma01g00910	9.6762	15.7254	7.29583	20.8081
Glyma01g00920	27.2573	37.5214	9.36364	22.871
Glyma01g00930	504.454	159.182	599.924	148.867
Glyma01g00940	445.293	424.873	416.198	452.341
Glyma01g00950	983.454	922.555	1303.87	1113.23
Glyma01g00960	425.633	417.947	227.848	350.103
Glyma01g00975	432.538	281.949	262.137	272.573
Glyma01g00990	279.869	242.785	87.0137	196.987
Glyma01g01000	129.309	161.447	107.353	179.99
Glyma01g01010	96.4489	110.48	76.9899	138.985
Glyma01g01020	1095.42	1069.54	813.681	1493.91
Glyma01g01030	27.0505	8.79655	11.5319	22.9297
Glyma01g01050	14.0745	4.19343	1.04226	14.5657
Glyma01g01060	1371.25	1088.12	821.919	1069.66
Glyma01g01070	291.833	281.949	133.708	248.461
Glyma01g01080	210.162	157.458	101.691	222.002
Glyma01g01090	88.8451	87.0137	113.606	133.172
Glyma01g01101	1.04836	0	1.0404	0
Glyma01g01110	448.172	448.414	198.802	414.101
Glyma01g01120	78.0303	35.1862	66.0465	125.071
Glyma01g01130	0	1.04836	1.04226	0
Glyma01g01140	147.818	118.818	90.5151	184.727
Glyma01g01150	122.987	106.121	65.0944	113.223
Glyma01g01160	108.202	91.4841	45.0794	89.6344
Glyma01g01165	0	0	0	0
Glyma01g01170	242.171	272.03	174.788	185.607
Glyma01g01180	3971.01	3946.25	2014.41	4308.75
Glyma01g01190	558.697	482.93	224.349	483.609
Glyma01g01210	99.401	88.062	54.1976	111.323
Glyma01g01220	452.89	366.876	277.788	454.781
Glyma01g01230	302.256	324.606	147.782	310.314
Glyma01g01240	54.101	51.8996	23.0639	55.2398
Glyma01g01251	2.63896	0	1.04226	1.0404
Glyma01g01260	819.816	588.877	338.131	657.102
Glyma01g01270	737.921	664.818	419.595	1071.42
Glyma01g01280	254.899	228.71	200.236	268.903
Glyma01g01291	19.3524	8.38686	5.2113	13.5253
Glyma01g01300	153.06	138.621	65.5454	102.92
Glyma01g01310	372.087	314.202	201.441	529.421
Glyma01g01330	173.747	128.43	117.416	235.551
Glyma01g01340	175.931	225.397	101.099	193.515
Glyma01g01350	30.4024	23.972	28.0909	38.7048
Glyma01g01360	235.551	276.747	149.541	276.766
Glyma01g01365	0	0	0	0
Glyma01g01370	10.5559	66.0465	13.5494	36.4141
Glyma01g01380	872.233	822.344	529.566	951.786
Glyma01g01390	438.792	409.919	168.894	371.119
Glyma01g01400	117.566	167.134	99.594	127.156
Glyma01g01410	306.999	352.248	229.297	400.556
Glyma01g01420	152.012	94.8457	161.263	51.8996
Glyma01g01431	157.381	129.01	95.0027	158.302
Glyma01g01440	344.374	258.618	282.008	453.383
Glyma01g01450	62.4555	47.1761	44.8172	71.7879
Glyma01g01460	1069.32	1000.57	565.98	973.778
Glyma01g01470	623.272	589.909	350.982	690.868
Glyma01g01480	38.4949	35.1862	29.354	51.0708
Glyma01g01491	90.6044	110.078	89.6344	169.586
Glyma01g01500	31.4507	21.8875	11.4444	17.5931
Glyma01g01510	146.959	55.1414	34.3065	63.9498
Glyma01g01521	116.525	84.4468	73.385	141.747
Glyma01g01530	19.3524	17.8221	4.16904	15.6061
Glyma01g01550	186.608	331.439	176.869	238.386
Glyma01g01560	4.16904	14.5657	3.51862	10.4836
Glyma01g01570	0	0.879655	0	4.16904
Glyma01g01580	57.1776	53.4662	10.4226	43.697
Glyma01g01590	88.062	104.226	38.4949	63.3351
Glyma01g01601	238.678	234.091	128.43	225.397
Glyma01g01610	1079.94	862.941	751.672	1107.92
Glyma01g01620	637.75	641.595	642.033	787.586
Glyma01g01630	272.573	79.2118	59.303	90.6044
Glyma01g01641	0	0	0	0
Glyma01g01651	110.283	147.782	128.948	183.438
Glyma01g01661	453.902	529.421	319.974	572.222
Glyma01g01671	698.206	546.145	562.859	587.609
Glyma01g01680	25.0143	7.28283	11.4355	30.4024
Glyma01g01690	142.535	22.871	92.2555	178.227
Glyma01g01700	172.412	78.6268	158.424	274.667
Glyma01g01715	0	0	0	0
Glyma01g01730	11.4649	17.6869	8.79655	13.6286
Glyma01g01740	316.283	311.398	210.72	346.031
Glyma01g01750	77.4096	79.6752	57.3243	89.4747
Glyma01g01770	116.368	145.917	121.727	96.762
Glyma01g01780	213.663	162.303	112.596	192.898
Glyma01g01790	176.869	153.94	107.981	255.354
Glyma01g01805	194.404	240.074	217.832	243.455
Glyma01g01820	15.7254	13.5494	11.4444	23.7507
Glyma01g01830	215.748	183.111	148.662	254.751
Glyma01g01840	248.657	168.894	133.141	304.34
Glyma01g01850	0	0	0	0
Glyma01g01860	306.12	390.848	255.939	300.842
Glyma01g01875	81.2963	44.7374	27.2693	49.2728
Glyma01g01890	63.4646	41.3438	53.4662	95.888
Glyma01g01900	1491.89	2152.28	1071.44	1702.1
Glyma01g01910	294.588	290.791	238.253	285.888
Glyma01g01920	214.706	302.758	58.0572	150.963
Glyma01g01930	230.97	161.856	109.029	171.973
Glyma01g01940	211.997	154.109	108.395	275.707
Glyma01g01950	698.206	652.455	742.848	854.145
Glyma01g01960	243.889	238.253	102.04	239.026
Glyma01g01970	87.3939	51.8996	83.8686	106.311
Glyma01g01980	0	0	0	0
Glyma01g01990	403.618	351.242	224.727	310.518
Glyma01g02020	0	0	0	0
Glyma01g02031	31.2121	21.9914	20.9672	29.1833
Glyma01g02040	40.4641	72.3367	38.5636	57.2222
Glyma01g02050	211.768	204.283	125.889	177.69
Glyma01g02060	2.08452	8.32323	1.75931	3.14507
Glyma01g02070	19.7677	48.381	8.38686	42.7327
Glyma01g02080	2.63896	7.3385	3.12678	3.12121
Glyma01g02090	386.844	348.115	321.485	259.498
Glyma01g02100	299.129	331.889	146.902	326.039
Glyma01g02110	281.949	396.724	205.478	286.622
Glyma01g02120	557.701	439.262	324.143	593.03
Glyma01g02130	0	0	0	0
Glyma01g02140	214.706	168.545	80.0486	262.089
Glyma01g02150	56.1818	55.4182	48.2244	69.8315
Glyma01g02160	0	0	0	5.20202
Glyma01g02171	8.38686	8.33809	5.20202	9.6762
Glyma01g02180	1492.52	2133.87	1267.58	1533.75
Glyma01g02190	98.8384	64.2148	52.4179	75.0428
Glyma01g02200	94.1231	77.5785	58.3666	117.566
Glyma01g02215	430.875	367.918	253.859	331.63
Glyma01g02230	7186.39	3816.2	3806.27	6956.9
Glyma01g02235	0	0	1.04836	1.04226
Glyma01g02240	80.9282	61.8531	58.3666	88.4343
Glyma01g02251	522.082	700.399	176.869	256.859
Glyma01g02260	0	0	0	1.04836
Glyma01g02270	122.768	93.2434	74.4334	132.367
Glyma01g02280	302.601	367.973	237.635	349.576
Glyma01g02290	458.132	286.622	282.99	311.398
Glyma01g02295	3.12678	0	2.63896	7.3385
Glyma01g02300	136.293	87.0858	55.5629	189.691
Glyma01g02310	1.75931	0	3.12678	3.12121
Glyma01g02321	104.836	134.452	76.9899	86.2062
Glyma01g02330	5552.12	6793.84	4970.05	4997.52
Glyma01g02340	60.3434	33.4269	29.354	86.5076
Glyma01g02350	1099.57	1597.7	776.484	1445.12
Glyma01g02360	244.267	261.607	101.96	161.856
Glyma01g02380	78.1696	75.9495	86.2062	95.4005
Glyma01g02390	634.646	406.4	259.993	646.202
Glyma01g02400	3782.52	2872.5	2169.99	3025.49
Glyma01g02420	110.078	114.649	78.0303	85.3265
Glyma01g02435	0	0	0	0
Glyma01g02451	1884.17	1564.03	875.379	1723.9
Glyma01g02465	1663.43	1698.34	910.936	1856.08
Glyma01g02480	733.85	812.963	545.172	800.486
Glyma01g02510	8.33809	4.16162	0	10.4836
Glyma01g02525	61.3838	53.6589	55.5629	74.0005
Glyma01g02540	0	0	0	0
Glyma01g02550	7.3385	0	0	0
Glyma01g02560	7.29583	7.28283	2.63896	7.3385
Glyma01g02570	29.1313	75.6503	30.4024	86.5076
Glyma01g02580	0.879655	7.3385	3.12678	3.12121
Glyma01g02610	4.19343	5.2113	5.20202	14.0745
Glyma01g02620	47.944	43.697	22.871	64.9982
Glyma01g02630	113.404	99.401	89.1104	146.959
Glyma01g02640	679.973	752.721	491.947	845.848
Glyma01g02660	424.585	476.313	353.737	394.965
Glyma01g02670	2.08452	23.9293	3.51862	3.14507
Glyma01g02691	0	0.879655	0	1.04226
Glyma01g02710	2.63896	11.5319	2.08452	5.20202
Glyma01g02720	1537.94	1842.72	1352.53	1443.51
Glyma01g02740	10.4226	12.4848	10.5559	9.43522
Glyma01g02750	804.232	866.46	979.166	866.119
Glyma01g02760	176.811	104.836	253.269	199.758
Glyma01g02780	477.003	585.751	534.768	518.996
Glyma01g02790	116.733	109.242	50.1403	157.254
Glyma01g02800	116.525	93.2434	50.3212	114.649
Glyma01g02810	30.7879	40.8859	25.0143	38.4949
Glyma01g02820	1616.57	1133.98	894.747	1370.5
Glyma01g02830	1.04226	0	0	0
Glyma01g02840	422.404	574.415	322.894	519.046
Glyma01g02850	608.721	1110.21	711.864	1352.53
Glyma01g02880	528.372	372.087	406.798	475.893
Glyma01g02890	200.114	186.232	114.355	199.188
Glyma01g02900	165.424	135.467	76.5301	137.578
Glyma01g02920	23.7507	22.0155	12.5071	12.4848
Glyma01g02930	2.09672	3.12678	1.0404	0
Glyma01g02941	194.903	259.061	126.67	234.832
Glyma01g02950	3254.38	1418.88	722.318	2207.51
Glyma01g02963	2.63896	0	1.04226	1.0404
Glyma01g02976	1.04836	0	0	0.879655
Glyma01g02990	1.04226	5.20202	1.75931	6.29015
Glyma01g03005	5.20202	6.15758	2.09672	4.16904
Glyma01g03020	277.971	304.024	224.086	315.242
Glyma01g03030	165.64	132.367	89.4747	142.504
Glyma01g03040	0	1.0404	0	0
Glyma01g03050	0	0	0	0
Glyma01g03060	1.75931	0	1.04226	3.12121
Glyma01g03070	4203.91	2612.95	1767.65	3121.89
Glyma01g03090	4.16904	5.20202	7.91689	4.19343
Glyma01g03100	101.96	57.1776	44.031	93.8035
Glyma01g03110	0	0	0	0
Glyma01g03120	183.463	127.156	86.3535	121.392
Glyma01g03130	430.454	396.394	365.057	486.438
Glyma01g03140	0	0	0	0
Glyma01g03150	230.47	204.43	404.397	201.838
Glyma01g03160	127.9	163.635	66.5859	87.0858
Glyma01g03180	2029.28	1412.87	1115.4	2119.78
Glyma01g03190	439.05	600.804	242.171	412.735
Glyma01g03200	61.5758	60.8047	39.6059	67.6263
Glyma01g03210	69.1916	70.8737	38.4949	65.0944
Glyma01g03220	249.1	327.727	139.865	285.153
Glyma01g03240	14.5657	13.1948	10.4836	21.8875
Glyma01g03260	479.412	552.484	375.214	730.364
Glyma01g03270	171.931	114.649	57.2222	131.948
Glyma01g03281	5.2113	1.0404	11.4355	0
Glyma01g03290	1.0404	1.75931	1.04836	5.2113
Glyma01g03301	7.03724	4.19343	2.08452	3.12121
Glyma01g03310	0	0	0	0.879655
Glyma01g03321	3.12678	2.08081	0.879655	3.14507
Glyma01g03330	736.606	574.415	477.003	811.921
Glyma01g03340	0.879655	0	0	0
Glyma01g03360	171.931	180.311	192.475	203.2
Glyma01g03371	4.16904	5.20202	4.39827	8.38686
Glyma01g03380	147.737	131.948	91.2071	152.17
Glyma01g03390	125.791	77.5785	47.944	145.657
Glyma01g03400	66.0465	28.141	16.6465	61.5758
Glyma01g03410	0	2.08081	0	3.14507
Glyma01g03420	141.495	145.143	64.9982	143.832
Glyma01g03430	7.91689	5.24179	5.2113	2.08081
Glyma01g03450	22.0155	15.6339	16.6465	38.7048
Glyma01g03470	312.678	448.414	316.676	756.914
Glyma01g03480	28.0909	21.9914	15.7254	33.3523
Glyma01g03490	483.81	413.053	208.452	472.343
Glyma01g03500	78.6268	71.916	59.303	63.3351
Glyma01g03530	2154.35	1539.8	752.984	1788.5
Glyma01g03540	535.808	380.89	353.296	592.004
Glyma01g03550	251.581	362.732	375.214	372.465
Glyma01g03570	4351.73	3170.56	2843.42	4099.19
Glyma01g03580	2.08452	3.12121	0	4.19343
Glyma01g03590	421.364	303.481	443.455	651.413
Glyma01g03600	415.197	484.341	402.313	511.879
Glyma01g03610	630.063	582.624	401.596	599.924
Glyma01g03621	21.8875	34.3333	22.871	38.7892
Glyma01g03630	3.12121	1.75931	5.24179	6.25356
Glyma01g03650	4334.94	4468.1	3380.05	6048.91
Glyma01g03661	12.5803	6.25356	2.08081	7.03724
Glyma01g03670	129.24	75.9495	52.7793	183.463
Glyma01g03690	0	0	0	0
Glyma01g03700	21.1117	33.5474	18.7607	41.6162
Glyma01g03710	499.018	354.369	628.404	411.678
Glyma01g03720	80.2541	95.7172	69.4927	132.093
Glyma01g03730	1031.04	787.291	462.326	955.753
Glyma01g03750	1355.55	1378.59	1151.7	1658.4
Glyma01g03760	425.633	492.989	157.101	276.212
Glyma01g03780	57.3243	43.697	16.7134	44.031
Glyma01g03790	40.5758	44.8624	29.354	65.6624
Glyma01g03810	1725.88	1910.11	1928.18	2126.59
Glyma01g03820	1047.31	1222.57	804.232	759.142
Glyma01g03830	5557.33	4709.91	2477.11	5557.34
Glyma01g03850	473.384	594.647	219.107	501.327
Glyma01g03870	659.741	792.558	708.737	620.081
Glyma01g03880	177.172	171.973	73.8687	220.793
Glyma01g03890	750.428	797.99	383.529	828.202
Glyma01g03900	24.9697	20.2321	6.29015	27.0988
Glyma01g03910	73.891	127.9	63.5779	130.05
Glyma01g03921	51.3695	58.3666	49.9394	51.8996
Glyma01g03930	969.302	812.555	555.062	1183.6
Glyma01g03940	4.16162	6.15758	1.04836	2.08452
Glyma01g03948	1.75931	3.14507	2.08452	0
Glyma01g03956	83.8686	107.353	71.7879	95.8824
Glyma01g03964	11.4649	31.2121	8.79655	10.4836
Glyma01g03972	1.0404	0	0	1.04226
Glyma01g03980	190.005	280.96	160.508	269.465
Glyma01g04000	277.815	393.975	279.869	314.037
Glyma01g04015	0	1.0404	0	1.04836
Glyma01g04030	0	0	0	0
Glyma01g04040	17.5931	12.5803	12.5071	26.0101
Glyma01g04050	189.753	190.734	69.7071	168.014
Glyma01g04060	26.0565	30.1717	14.9541	33.5474
Glyma01g04070	5.20202	2.63896	2.09672	3.12678
Glyma01g04080	42.2234	87.0137	53.1553	147.737
Glyma01g04090	45.0794	85.4654	44.7374	118.753
Glyma01g04100	255.354	240.333	140.745	241.122
Glyma01g04107	59.303	43.1031	29.354	32.3101
Glyma01g04114	3.51862	1.04836	2.08452	4.16162
Glyma01g04122	240.074	207.41	64.505	194.404
Glyma01g04130	3.12678	3.12121	1.75931	2.09672
Glyma01g04140	4.16162	1.75931	2.09672	2.08452
Glyma01g04151	13.1948	11.5319	12.5071	22.8889
Glyma01g04160	2.09672	3.12678	1.0404	10.5559
Glyma01g04170	216.79	209.121	111.716	302.975
Glyma01g04190	83.2323	54.5386	50.3212	60.4511
Glyma01g04200	7.91689	3.14507	1.04226	4.16162
Glyma01g04210	0	0	0	0
Glyma01g04220	9.38035	11.4444	7.91689	13.6286
Glyma01g04230	72.8283	35.1862	31.4507	59.4089
Glyma01g04241	3.51862	1.04836	2.08452	2.08081
Glyma01g04250	15.7254	85.4654	59.303	24.6303
Glyma01g04261	2.08452	0	0	0
Glyma01g04270	164.384	137.226	93.3038	166.762
Glyma01g04285	942.11	777.881	360.622	787.586
Glyma01g04300	907.878	797.329	858.333	803.125
Glyma01g04310	876.541	1117.39	743.308	1047.31
Glyma01g04320	552.454	438.948	397.328	592.004
Glyma01g04330	235.747	319.749	205.325	450.495
Glyma01g04335	36.6925	29.1833	7.28283	29.0286
Glyma01g04340	159.466	113.404	68.6131	150.963
Glyma01g04350	90.5151	44.8624	85.9653	89.6344
Glyma01g04361	0	0	0	0
Glyma01g04370	0	0	2.08081	0.879655
Glyma01g04380	58.3666	67.6263	35.1862	105.884
Glyma01g04400	701.232	589.369	414.101	773.357
Glyma01g04410	87.0858	119.513	85.4654	124.848
Glyma01g04421	14.677	10.4226	11.4444	15.8338
Glyma01g04430	213.663	218.485	119.633	170.882
Glyma01g04440	266.343	148.662	200.236	286.622
Glyma01g04450	24.6303	12.5803	8.33809	29.1313
Glyma01g04460	205.478	189.691	97.798	186.487
Glyma01g04468	102.142	131.091	52.7793	121.609
Glyma01g04476	49.9394	51.02	31.4507	66.7047
Glyma01g04484	224.312	220.155	300.171	285.071
Glyma01g04492	595.467	711.864	324.606	394.085
Glyma01g04500	37.5214	26.0101	20.2321	38.7892
Glyma01g04515	141.495	142.504	116.368	155.297
Glyma01g04530	182.089	254.751	70.8737	141.495
Glyma01g04545	31.4507	47.944	721	77.4096
Glyma01g04560	226.171	220.566	122.272	267.331
Glyma01g04570	629.444	631.592	347.006	593.046
Glyma01g04580	294.684	362.732	243.889	461.939
Glyma01g04590	54.5146	48.9863	27.0505	38.7048
Glyma01g04600	222.002	203.919	102.92	224.349
Glyma01g04610	103	49.2607	73.385	109.437
Glyma01g04616	82.6875	149.915	40.6482	126.929
Glyma01g04623	12.5803	9.38035	5.20202	9.6762
Glyma01g04630	241.804	329.808	203.2	298.782
Glyma01g04640	28.0909	15.8338	22.0155	79.2118
Glyma01g04650	0.879655	0	0	0
Glyma01g04660	59.7564	46.9017	38.4949	51.02
Glyma01g04670	97.9725	67.6263	58.9369	132.093
Glyma01g04690	403.677	286.767	336.523	539.891
Glyma01g04700	3.51862	9.43522	2.08452	5.20202
Glyma01g04710	2.09672	10.4226	3.12121	15.8338
Glyma01g04720	111.522	84.2727	107.318	133.141
Glyma01g04730	280.909	240.146	446.6	330.397
Glyma01g04740	24.6303	26.2089	16.6762	29.1313
Glyma01g04750	58.708	66.7047	49.9394	32.5472
Glyma01g04760	537.807	325.646	289.406	783.123
Glyma01g04770	4.16162	4.39827	5.24179	2.08452
Glyma01g04780	39.5845	32.4991	60.4511	65.5454
Glyma01g04791	76.5301	97.9725	79.0707	104.679
Glyma01g04800	6.25356	2.08081	2.63896	8.38686
Glyma01g04810	69.7071	37.8252	18.8704	143.832
Glyma01g04820	645.667	666.755	440.876	714.758
Glyma01g04830	154.109	78.1696	66.5859	111.716
Glyma01g04860	137.578	82.1919	51.02	124.755
Glyma01g04870	112.364	81.8079	59.7564	85.4654
Glyma01g04880	259.498	246.364	215.748	298.596
Glyma01g04890	572.403	673.3	425.525	621.036
Glyma01g04895	1.04226	1.0404	0	0
Glyma01g04900	40.5758	87.0858	36.6925	50.0285
Glyma01g04920	597.286	772.639	883.837	733.485
Glyma01g04930	439.262	427.327	290.273	347.464
Glyma01g04940	65.6624	81.1515	41.3438	46.1277
Glyma01g04950	18.7273	18.4727	24.1122	17.7184
Glyma01g04970	0	0	0	0
Glyma01g04980	746.431	801.499	537.889	759.142
Glyma01g04991	45.8595	47.8586	26.3896	57.6597
Glyma01g05000	65.5454	34.3065	30.4024	44.8172
Glyma01g05020	3.51862	2.09672	5.2113	3.12121
Glyma01g05035	0	0	0	0
Glyma01g05050	4.16904	2.08081	3.51862	4.19343
Glyma01g05060	2.08081	3.51862	3.14507	8.33809
Glyma01g05070	1.75931	2.09672	0	0
Glyma01g05080	268.38	232.424	287.151	264.776
Glyma01g05090	62.5356	31.2121	15.8338	47.1761
Glyma01g05100	222.646	204.96	217.01	289.748
Glyma01g05110	0	0	0	0
Glyma01g05120	0	0	0	0
Glyma01g05135	99.0148	123.808	50.1403	126.851
Glyma01g05150	8.32323	12.3152	6.29015	19.803
Glyma01g05160	355.38	536.759	473.186	478.586
Glyma01g05170	550.388	585.751	288.192	500.524
Glyma01g05180	89.6344	79.0707	37.8252	97.4972
Glyma01g05190	82.1919	90.6044	59.7564	126.114
Glyma01g05220	2.63896	5.24179	3.12678	10.404
Glyma01g05230	378.457	170.931	100.919	364.177
Glyma01g05240	26.0565	24.9697	10.5559	28.3057
Glyma01g05310	11.4444	10.5559	6.29015	14.5917
Glyma01g05321	30.7879	58.708	34.3946	46.8182
Glyma01g05330	0	0	0	0
Glyma01g05340	1012.04	1033.12	1036.23	1006.42
Glyma01g05350	89.4747	69.4927	50.3212	96.9302
Glyma01g05360	65.0944	83.8686	39.6059	79.0707
Glyma01g05370	13.6286	12.5071	12.4848	29.9083
Glyma01g05390	99.0148	113.404	30.7879	63.9498
Glyma01g05410	88.4343	72.1317	28.3057	68.7892
Glyma01g05430	209.358	223.3	175.1	268.424
Glyma01g05435	0	1.04226	0	0
Glyma01g05440	245.974	327.727	168.894	280.96
Glyma01g05450	2.08081	0.879655	2.09672	6.25356
Glyma01g05470	95.8824	96.4489	43.775	140.455
Glyma01g05490	107.981	108.395	48.899	81.8079
Glyma01g05500	63.5779	24.9697	12.3152	68.1432
Glyma01g05521	2.08081	7.03724	4.19343	8.33809
Glyma01g05540	108.198	127.9	97.9725	146.697
Glyma01g05550	519.985	565.948	391.192	488.208
Glyma01g05565	12.5071	22.8889	7.03724	13.6286
Glyma01g05580	487.949	490.847	469.664	577.412
Glyma01g05680	3.51862	0	5.2113	5.20202
Glyma01g05710	203.381	230.34	183.111	162.736
Glyma01g05740	3185.15	2488.65	1943.16	3760.46
Glyma01g05750	702.273	571.776	485.39	654.54
Glyma01g05760	3.51862	2.09672	0	4.16162
Glyma01g05765	59.7564	43.775	20.8081	22.871
Glyma01g05770	412.735	546.212	292.045	517.889
Glyma01g05775	1.0404	0.879655	0	0
Glyma01g05780	53.6589	51.3695	17.7184	56.1818
Glyma01g05800	914.168	897.386	989.424	945.629
Glyma01g05805	51.0708	33.2929	32.5472	54.5146
Glyma01g05810	12.4848	14.0745	14.677	14.5917
Glyma01g05820	282.369	781.026	326.228	501.475
Glyma01g05830	11.5319	7.29583	3.12121	6.15758
Glyma01g05840	0	0	0	0
Glyma01g05850	130.05	55.4182	120.561	112.564
Glyma01g05860	265.656	412.005	256.396	388.071
Glyma01g05871	22.0155	15.6339	15.6061	19.3524
Glyma01g05880	171.973	156.061	53.6589	168.786
Glyma01g05890	261.141	142.504	161.447	351.242
Glyma01g05920	334.269	271.525	173.015	442.172
Glyma01g05933	0	0	0	0.879655
Glyma01g05946	4.16904	3.12121	0.879655	4.19343
Glyma01g05960	62.4242	62.4555	50.3212	107.353
Glyma01g05970	6.15758	6.29015	1.04226	9.36364
Glyma01g05980	1.04836	0	1.0404	0.879655
Glyma01g05991	12.5071	26.0101	7.03724	18.8704
Glyma01g06001	1.0404	0	0	0
Glyma01g06010	39.5845	50.3212	9.38035	23.9293
Glyma01g06030	104.836	96.9302	6.24242	104.679
Glyma01g06060	315.805	327.727	159.217	354.345
Glyma01g06080	359.98	325.472	289.347	416.904
Glyma01g06091	2.63896	11.5319	0	8.32323
Glyma01g06101	31.4507	5.2113	9.36364	24.6303
Glyma01g06110	29.1833	18.7273	14.9541	29.354
Glyma01g06121	26.0101	19.3524	8.38686	14.5917
Glyma01g06131	14.9541	37.7409	10.4226	27.0505
Glyma01g06140	11.5319	5.2113	1.0404	4.39827
Glyma01g06150	193.86	287.151	211.117	169.834
Glyma01g06170	1041.44	928.915	697.158	964.091
Glyma01g06181	1.75931	1.04836	1.04226	1.0404
Glyma01g06192	0	0	0	0
Glyma01g06203	0	1.0404	0.879655	0
Glyma01g06214	0	0	1.04836	3.12678
Glyma01g06226	1.75931	2.09672	2.08452	3.12121
Glyma01g06238	0	0	0	0
Glyma01g06250	0	0	0	0
Glyma01g06255	0	0	0	0
Glyma01g06260	152.18	220.155	143.832	244.495
Glyma01g06265	30.4024	37.5214	21.8485	27.2693
Glyma01g06270	301.213	289.232	188.246	308.217
Glyma01g06281	75.9495	58.0572	40.8859	82.3386
Glyma01g06290	269.174	436.117	299.129	362.061
Glyma01g06300	82.8202	76.085	67.6263	58.0572
Glyma01g06320	301.213	292.354	157.458	345.958
Glyma01g06330	9.36364	23.7507	3.14507	5.2113
Glyma01g06350	93.2434	163.544	95.888	161.263
Glyma01g06370	79.6752	119.86	43.697	89.7248
Glyma01g06380	213.663	176.869	138.985	229.59
Glyma01g06403	2.08081	4.39827	2.09672	3.12678
Glyma01g06426	25.51	35.6442	11.4649	27.0505
Glyma01g06450	392.086	270.988	196.636	347.464
Glyma01g06465	4.16904	3.12121	5.27793	6.29015
Glyma01g06480	35.3737	39.5845	16.7737	20.8452
Glyma01g06530	41.3438	29.354	23.972	60.3434
Glyma01g06540	70.24	61.4934	36.4141	71.252
Glyma01g06550	509.665	522.283	266.535	503.212
Glyma01g06575	11.4444	18.4727	4.19343	6.25356
Glyma01g06600	336.028	320.797	230.34	523.323
Glyma01g06610	8.38686	8.33809	5.20202	22.871
Glyma01g06620	161.55	135.253	77.4096	198.14
Glyma01g06630	171.667	199.682	117.416	189.691
Glyma01g06640	88.8451	206.526	58.3666	211.202
Glyma01g06660	121.609	99.0148	90.5151	98.5213
Glyma01g06671	0	0	0	0
Glyma01g06681	266.343	251.581	118.464	206.368
Glyma01g06690	8.79655	9.43522	7.29583	8.32323
Glyma01g06700	57.6597	70.8737	38.4949	85.3265
Glyma01g06720	9.38035	3.12121	1.75931	9.43522
Glyma01g06730	238.253	171.533	153.06	239.72
Glyma01g06740	80.0486	91.2071	48.9863	104.04
Glyma01g06750	212.817	177.184	105.081	190.005
Glyma01g06762	0	0	0	2.09672
Glyma01g06774	964.454	526.033	58.708	105.268
Glyma01g06787	108.198	141.528	60.4511	118.606
Glyma01g06800	282.008	237.635	160.222	260.378
Glyma01g06810	54.1976	32.2525	26.3896	74.4334
Glyma01g06820	21.8485	7.03724	8.38686	16.6762
Glyma01g06830	3.51862	5.24179	1.04226	2.08081
Glyma01g06840	171.931	266.819	127.97	154.819
Glyma01g06850	0	0	0	0
Glyma01g06860	0	0	0	0
Glyma01g06870	27.2693	61.8531	17.7184	53.0606
Glyma01g06880	6.29015	25.0143	9.36364	14.0745
Glyma01g06902	0	0	0.879655	2.09672
Glyma01g06924	9.36364	21.1117	8.38686	23.972
Glyma01g06947	0	0	0	0
Glyma01g06970	679.336	691.019	192.475	479.412
Glyma01g06980	0	0	0.879655	0
Glyma01g06995	0	0	0	0
Glyma01g07010	197.043	254.751	112.564	184.151
Glyma01g07020	198.14	173.015	74.9091	194.404
Glyma01g07040	9.38035	7.28283	0	9.43522
Glyma01g07046	0	0	0	0
Glyma01g07053	0	0	0	0
Glyma01g07060	0	0	0	0
Glyma01g07070	673.3	458.818	412.558	896.346
Glyma01g07080	0	0	0	0
Glyma01g07091	45.742	72.3367	25.0143	57.2222
Glyma01g07100	774.736	862.992	512.919	791.689
Glyma01g07110	13.5494	24.9697	11.4355	17.8221
Glyma01g07120	1058.09	1024.8	297.734	1117.3
Glyma01g07130	0.879655	2.09672	2.08452	3.12121
Glyma01g07140	40.8859	28.141	20.8081	48.381
Glyma01g07150	21.8875	8.32323	0.879655	4.19343
Glyma01g07155	3.12121	1.75931	5.24179	12.5071
Glyma01g07160	17.5931	17.8221	3.12678	21.8485
Glyma01g07175	19.9188	23.972	21.8485	21.1117
Glyma01g07190	217.832	149.818	124.911	219.107
Glyma01g07212	11.4444	14.0745	1.04836	5.2113
Glyma01g07234	1.75931	1.04836	1.04226	1.0404
Glyma01g07256	1.04836	5.2113	0	1.75931
Glyma01g07278	0	0	0	0
Glyma01g07300	19.7677	12.3152	3.14507	22.9297
Glyma01g07310	39.5845	23.0639	38.5636	59.303
Glyma01g07320	177.172	169.888	252.818	212.876
Glyma01g07343	0	0	0	0
Glyma01g07366	1.0404	0	1.04836	0
Glyma01g07390	89.7248	162.495	102.142	131.091
Glyma01g07416	0	2.08452	0	0
Glyma01g07443	5.2113	3.12121	3.51862	5.24179
Glyma01g07470	24.9697	8.79655	11.5319	36.4791
Glyma01g07500	14.9541	33.5474	7.29583	19.7677
Glyma01g07530	170.882	184.48	89.4747	129.309
Glyma01g07542	245.974	201.838	171.533	291.443
Glyma01g07554	1166.29	808.403	795.703	1462.29
Glyma01g07567	0	5.24179	1.04226	1.0404
Glyma01g07580	171.931	93.8035	27.0505	120.513
Glyma01g07601	0	0	0	0
Glyma01g07621	131.091	106.438	106.932	151.128
Glyma01g07641	477.652	668.852	388.763	666.899
Glyma01g07661	0	0	0	5.27793
Glyma01g07680	266.819	238.253	118.753	232.735
Glyma01g07690	399.515	357.14	330.233	450.257
Glyma01g07716	0	0	0	0
Glyma01g07743	3.14507	2.08452	3.12121	2.63896
Glyma01g07770	378.341	485.869	264.776	391.037
Glyma01g07780	20.8081	12.3152	10.4836	26.0565
Glyma01g07791	46.6217	60.8047	38.5636	70.7475
Glyma01g07800	299.83	286.622	338.131	300.842
Glyma01g07860	27.0988	16.6465	25.51	27.2573
Glyma01g07876	36.4141	34.3065	10.4836	27.0988
Glyma01g07893	0	0	0	0
Glyma01g07910	137.335	46.9017	44.7374	93.2434
Glyma01g07930	1425.81	1126.76	570.016	1651.16
Glyma01g07940	98.8384	182.089	81.7719	138.621
Glyma01g07970	72.1317	83.8686	29.1833	70.7475
Glyma01g07985	184.511	175.1	186.232	197.922
Glyma01g08001	15.6339	30.1717	6.15758	4.19343
Glyma01g08015	3.12121	3.51862	2.09672	2.08452
Glyma01g08030	0	1.04836	0	1.0404
Glyma01g08043	314.507	332.481	209.121	299.083
Glyma01g08056	276.199	189.354	84.4468	190.801
Glyma01g08070	23.9293	26.3896	4.19343	12.5071
Glyma01g08080	46.6217	77.5785	50.0285	160.222
Glyma01g08096	5.24179	1.04226	2.08081	3.51862
Glyma01g08113	2.08452	0	0	1.04836
Glyma01g08130	1.0404	0	0	1.04226
Glyma01g08150	0	0	0	0
Glyma01g08191	32.4991	31.2678	13.5253	26.3896
Glyma01g08230	315.805	341.252	203.2	298.782
Glyma01g08250	12.4848	6.15758	3.14507	6.25356
Glyma01g08260	358.899	275.718	168.846	236.172
Glyma01g08400	32.4991	18.7607	18.7273	16.7134
Glyma01g08540	389.806	446.333	234.868	354.345
Glyma01g08560	6.24242	1.75931	2.09672	5.2113
Glyma01g08580	546.266	605.951	425.242	729.323
Glyma01g08586	0	0	0	0
Glyma01g08593	0	1.0404	0	0
Glyma01g08600	0	0	2.09672	0
Glyma01g08610	4.39827	4.19343	1.04226	2.08081
Glyma01g08621	11.5319	2.08452	1.0404	7.03724
Glyma01g08631	0	0	0	0
Glyma01g08640	91.5555	116.994	46.1277	62.5356
Glyma01g08650	0	0	0	0
Glyma01g08690	0	0	0	0
Glyma01g08730	0	0	0	1.04836
Glyma01g08745	0	0	0	0
Glyma01g08760	0	0	0	1.0404
Glyma01g08870	2.09672	1.04226	0	0.879655
Glyma01g08980	9.38035	21.8485	6.15758	13.6286
Glyma01g09000	3.12121	2.63896	1.04836	3.12678
Glyma01g09010	240.146	284.105	164.677	332.929
Glyma01g09040	38.7892	55.2398	33.2929	33.4269
Glyma01g09066	10.4226	18.7273	2.63896	16.7737
Glyma01g09093	0	0	0	0
Glyma01g09120	922.758	897.394	756.681	854.172
Glyma01g09160	181.366	145.917	76.9899	137.226
Glyma01g09190	2.08452	0	0	0
Glyma01g09205	280.909	198.802	140.48	251.185
Glyma01g09220	213.756	392.086	160.508	304.838
Glyma01g09251	4.19343	2.08452	1.0404	2.63896
Glyma01g09280	2.08452	0	0.879655	0
Glyma01g09290	135.253	128.43	70.24	182.396
Glyma01g09310	445.105	627.966	273.072	521.242
Glyma01g09340	0	0	1.0404	0
Glyma01g09350	0	0	0	0
Glyma01g09360	2.08081	0	2.09672	1.04226
Glyma01g09381	7.91689	9.43522	0	9.36364
Glyma01g09400	380.554	344.988	214.323	328.111
Glyma01g09410	0	0	0	0
Glyma01g09420	237.212	143.384	120.561	224.086
Glyma01g09460	21.1117	46.1277	11.4649	53.0606
Glyma01g09481	5.24179	7.29583	17.6869	10.5559
Glyma01g09500	5.2113	1.0404	0	3.14507
Glyma01g09510	1.0404	2.63896	0	1.04226
Glyma01g09515	7.03724	4.19343	11.4649	8.32323
Glyma01g09520	112.174	69.8315	80.1111	95.0027
Glyma01g09530	36.4791	34.3333	8.79655	24.1122
Glyma01g09540	80.1111	14.0745	29.354	17.7184
Glyma01g09581	1.75931	0	1.04226	0
Glyma01g09620	16.7737	10.4226	2.08081	14.9541
Glyma01g09631	12.5071	8.32323	3.51862	13.6286
Glyma01g09640	87.3939	75.6503	67.0949	89.6344
Glyma01g09650	138.106	57.6597	46.9017	115.485
Glyma01g09660	140.48	171.973	63.4646	141.624
Glyma01g09860	0	3.12121	0.879655	0
Glyma01g09900	451.535	422.234	285.153	440.876
Glyma01g09920	351.862	428.778	239.72	409.919
Glyma01g09948	0	1.04226	0	0
Glyma01g09976	95.888	109.242	139.865	127.9
Glyma01g10004	2.08081	1.75931	0	2.08452
Glyma01g10032	0	0	0	0
Glyma01g10060	18.8704	45.8595	7.28283	13.1948
Glyma01g10070	0	0	0	0
Glyma01g10081	11472.5	11434.6	6968.43	14054.9
Glyma01g10090	0	0	0	0
Glyma01g10100	1104.97	1220.49	598.232	960.583
Glyma01g10121	2.08452	2.08081	0	0
Glyma01g10141	2.08081	5.27793	0	4.16904
Glyma01g10160	131.069	139.432	108.395	183.111
Glyma01g10183	0	1.04226	0	1.75931
Glyma01g10206	25.0143	36.4141	2.63896	7.3385
Glyma01g10231	0	0.879655	0	0
Glyma01g10254	6.15758	15.7254	7.29583	14.5657
Glyma01g10278	27.2573	32.3101	7.28283	14.0745
Glyma01g10302	33.3523	37.4545	9.6762	17.8221
Glyma01g10326	46.8182	25.51	16.7737	32.3101
Glyma01g10350	8.79655	12.5803	7.29583	12.4848
Glyma01g10371	8.38686	12.5071	4.16162	7.03724
Glyma01g10390	158.424	112.364	177.69	278.863
Glyma01g10600	0	0	0	0
Glyma01g10610	199.682	259.993	208.452	291.313
Glyma01g10730	15.7254	11.4649	9.36364	14.0745
Glyma01g10850	204.283	217.444	160.097	224.349
Glyma01g10880	139.414	144.263	101.691	138.621
Glyma01g10900	0	0	0	0
Glyma01g11110	3.14507	4.16904	1.0404	8.79655
Glyma01g11130	44.8172	28.0909	27.2693	64.9982
Glyma01g11180	4.16162	7.91689	6.29015	12.5071
Glyma01g11390	1249.99	1937.36	2554.58	1574.13
Glyma01g11473	9.43522	16.6762	4.16162	5.27793
Glyma01g11556	1.04226	2.08081	0	0
Glyma01g11640	0	0	0	0
Glyma01g11755	0	0	0	0
Glyma01g11870	1.04836	0	0	0
Glyma01g12310	1.04226	2.08081	0	0
Glyma01g12340	1089.3	1016.88	873.282	1300.74
Glyma01g12740	227.831	202.333	94.8457	183.111
Glyma01g12840	48.2244	39.6059	17.6869	51.8996
Glyma01g12940	279.326	310.04	247.183	276.766
Glyma01g12955	0	1.75931	1.04836	0
Glyma01g12970	62.4555	74.4334	63.5779	85.3131
Glyma01g13170	256.848	201.156	282.99	177.69
Glyma01g13390	0	0	0	0
Glyma01g13400	29.1313	27.2693	14.677	25.0143
Glyma01g13410	19.3524	16.7737	9.38035	12.4848
Glyma01g13532	58.708	91.7189	22.8889	61.5758
Glyma01g13654	476.313	500.434	326.352	524.179
Glyma01g13777	1.0404	2.63896	1.04836	0
Glyma01g13900	0	0	0	0
Glyma01g13930	42.9827	33.3523	13.5253	30.7879
Glyma01g13945	188.649	168.545	67.7334	150.963
Glyma01g13960	2.08081	1.75931	2.09672	4.16904
Glyma01g14160	12.3152	26.2089	8.33809	4.16162
Glyma01g14266	19.9188	9.38035	0	6.15758
Glyma01g14373	215.748	203.919	95.8824	233.784
Glyma01g14480	4.16162	7.03724	5.24179	10.4226
Glyma01g14500	0	0	1.04226	0
Glyma01g14700	3.14507	10.4226	1.0404	2.63896
Glyma01g14733	21.8875	22.8889	17.5931	28.3057
Glyma01g14766	2.08081	0	1.04836	0
Glyma01g14800	238.386	319.749	239.72	356.859
Glyma01g14905	7.3385	7.29583	4.16162	2.63896
Glyma01g15010	50.0285	23.9293	14.9541	51.3695
Glyma01g15134	0	0.879655	0	3.12678
Glyma01g15258	0.879655	1.04836	0	1.0404
Glyma01g15382	0	0	4.16162	0
Glyma01g15506	79.2118	85.3131	30.7879	102.739
Glyma01g15630	1.0404	13.1948	6.29015	9.38035
Glyma01g15687	3.51862	4.19343	1.04226	4.16162
Glyma01g15744	0	0	0	0
Glyma01g15802	6.25356	6.24242	0	6.29015
Glyma01g15860	7.28283	11.4355	5.24179	20.8452
Glyma01g15883	0	0	1.04226	0
Glyma01g15906	14.677	38.5636	23.9293	12.3152
Glyma01g15930	66.7047	91.5555	36.0658	57.6597
Glyma01g16140	339.172	161.856	10.4836	297.044
Glyma01g16250	0	1.04836	0	1.0404
Glyma01g16360	163.544	205.325	131.091	208.478
Glyma01g16370	686.85	712.677	402.882	723.367
Glyma01g16375	501.475	400.243	377.409	558.652
Glyma01g16380	210.237	254.751	188.649	281.949
Glyma01g16526	406.763	410.651	327.727	394.085
Glyma01g16673	0	0	0	0
Glyma01g16820	246.576	194.404	159.35	287.664
Glyma01g17030	83.5672	144.673	56.2821	130.05
Glyma01g17230	74.4334	54.1976	24.9697	58.9369
Glyma01g17240	78.1696	58.2626	44.8624	100.642
Glyma01g17271	1.0404	1.75931	0	1.04226
Glyma01g17300	1.75931	3.14507	5.2113	5.20202
Glyma01g17330	0	0	0	0
Glyma01g17350	161.55	129.01	92.3637	198.14
Glyma01g17426	0	0	0	0
Glyma01g17503	0	0	0	3.12121
Glyma01g17580	53.4662	22.9297	20.8081	27.2693
Glyma01g17590	27.0988	71.7879	41.3438	57.6597
Glyma01g17820	2.08081	2.63896	1.04836	2.08452
Glyma01g17850	203.2	324.991	225.128	222.646
Glyma01g17870	632.16	650.371	496.273	628.953
Glyma01g17880	0	0	0	0
Glyma01g18040	765.737	523.395	456.036	736.878
Glyma01g18200	0.879655	0	2.08452	0
Glyma01g18360	1.04836	4.16904	0	0
Glyma01g18520	6.25356	3.12121	7.03724	8.38686
Glyma01g18606	6.24242	5.27793	3.14507	9.38035
Glyma01g18693	0	0	0	0
Glyma01g18780	1008.52	804.625	950.929	1209.53
Glyma01g18885	1.04226	0	0	3.14507
Glyma01g18990	0	0	0	0
Glyma01g19200	44.8624	38.7892	44.8172	65.5454
Glyma01g19420	1392.22	888.006	1465.93	540.108
Glyma01g19820	229.297	171.667	99.401	202.333
Glyma01g20030	255.939	167.134	133.141	326.228
Glyma01g20130	0	0	0	0
Glyma01g20230	223.3	146.959	125.889	241.025
Glyma01g20306	0	0	0	0
Glyma01g20383	287.151	232.229	136.286	278.284
Glyma01g20460	453.022	170.882	93.8035	343.333
Glyma01g20565	3.14507	1.04226	1.0404	0.879655
Glyma01g20670	1455	1311.95	997.528	1822.05
Glyma01g20700	217.444	160.097	69.1916	179.269
Glyma01g20710	0.879655	0	0	0
Glyma01g20720	116.368	83.3809	40.5758	86.2062
Glyma01g20740	76.085	157.101	52.7793	176.124
Glyma01g20751	0	0	0	0
Glyma01g20760	1058.22	1161.58	751.47	1187.1
Glyma01g20775	1019	1202.77	694.99	806.643
Glyma01g20790	198.03	170.626	94.1231	194.994
Glyma01g20800	24.9697	13.1948	12.5803	38.5636
Glyma01g20811	323.713	343.861	213.663	351.657
Glyma01g20820	0	0	0	0
Glyma01g20860	50.0285	109.242	44.8624	74.4334
Glyma01g20870	31.2121	28.1489	28.3057	47.944
Glyma01g20885	6.15758	9.43522	1.04226	6.24242
Glyma01g20900	807.235	754.597	633.606	511.079
Glyma01g20910	9.38035	8.32323	0	3.14507
Glyma01g20920	60.3434	47.5014	39.8376	51.0708
Glyma01g20935	0.879655	0	0	0
Glyma01g20950	134.19	133.409	84.2727	126.67
Glyma01g20970	2.08452	0	0	1.04836
Glyma01g20980	866.656	1083.73	1168.92	923.443
Glyma01g20986	2.63896	4.19343	3.12678	6.24242
Glyma01g20993	0	0	0	0
Glyma01g21000	8.33809	12.4848	2.63896	9.43522
Glyma01g21120	9.36364	13.1948	5.24179	18.7607
Glyma01g21241	20.2321	23.0639	16.6762	23.9293
Glyma01g21360	234.832	139.663	110.283	236.627
Glyma01g21480	63.5779	45.7778	36.9455	70.24
Glyma01g21500	151.899	154.819	70.24	141.747
Glyma01g21510	44.8624	77.5785	36.4791	115.485
Glyma01g21521	0	0	0	0
Glyma01g21530	22.9297	20.8081	16.7134	47.1761
Glyma01g21540	64.505	32.5472	45.0794	62.5356
Glyma01g21570	33.4269	44.031	23.972	16.6465
Glyma01g21575	1.04836	0	0	0.879655
Glyma01g21580	3.12678	3.12121	0	0
Glyma01g21590	8.32323	9.6762	6.29015	7.29583
Glyma01g21620	43.1031	27.2573	13.5494	33.2929
Glyma01g21630	0	0	1.0404	0
Glyma01g21660	203.241	157.101	76.53	166.689
Glyma01g21680	225.768	170.653	177.172	301.213
Glyma01g21707	123.152	180.317	71.916	126.929
Glyma01g21734	0	0	0	0
Glyma01g21762	0	0	0	0
Glyma01g21790	2.08081	2.63896	0	2.08452
Glyma01g21831	192.644	153.06	126.114	218.485
Glyma01g21870	0	0	0	1.75931
Glyma01g21900	196.987	189.354	118.753	136.286
Glyma01g22120	2.08081	0	1.04836	1.04226
Glyma01g22131	45.742	63.9498	28.141	52.0202
Glyma01g22140	63.9498	97.9725	23.9293	31.6676
Glyma01g22160	423.158	314.202	168.014	439.262
Glyma01g22170	133.172	100.281	79.6752	134.452
Glyma01g22180	6.15758	8.38686	0	8.32323
Glyma01g22195	26.2089	20.8452	29.1313	15.8338
Glyma01g22210	92.7612	99.8788	58.0572	84.917
Glyma01g22260	1339	1004.57	1346.09	1120.43
Glyma01g22333	2.63896	5.24179	1.04226	3.12121
Glyma01g22406	323.942	209.494	197.677	320.194
Glyma01g22480	121.945	84.2727	51.8996	121.609
Glyma01g22490	65.5454	79.1689	53.4662	86.5076
Glyma01g22501	94.1231	77.5785	66.7047	136.293
Glyma01g22510	170.882	158.424	71.7879	142.504
Glyma01g22530	50.0285	27.0505	20.2321	47.1761
Glyma01g22542	114.444	73.0113	114.271	180.311
Glyma01g22554	39.5845	47.1761	7.29583	36.4141
Glyma01g22567	13.6286	14.5917	6.24242	4.39827
Glyma01g22580	539.891	517.081	323.713	528.372
Glyma01g22600	523.323	420.475	511.598	545.102
Glyma01g22610	2.63896	0	0	5.20202
Glyma01g22620	31.4507	35.4369	12.4848	13.1948
Glyma01g22630	200.114	195.596	120.513	197.091
Glyma01g22641	108.202	91.4841	124.755	143.832
Glyma01g22650	22.871	8.38686	10.4226	23.9293
Glyma01g22670	49.2728	13.5494	10.404	19.3524
Glyma01g22680	975.556	934.283	604.323	1102.87
Glyma01g22710	54.101	55.4182	24.1122	51.0708
Glyma01g22720	44.8624	48.2244	22.9297	53.0606
Glyma01g22730	49.2728	22.9297	17.6869	43.9827
Glyma01g22751	162.593	178.949	151.301	140.48
Glyma01g22770	131.091	30.7879	98.5456	43.775
Glyma01g22800	28.1489	12.5803	2.08452	17.6869
Glyma01g22830	25.1606	22.9297	12.4848	15.8338
Glyma01g22840	8.33809	12.4848	3.51862	11.5319
Glyma01g22850	18.7273	33.4269	8.38686	25.0143
Glyma01g22861	3.51862	9.43522	0	7.28283
Glyma01g22871	27.2573	19.803	32.2525	33.4269
Glyma01g22880	292.875	131.091	81.8079	224.349
Glyma01g22910	46.8182	73.0113	45.0794	33.3523
Glyma01g22927	29.0286	27.2573	25.0143	50.9798
Glyma01g22944	2.09672	1.04226	0	0.879655
Glyma01g22962	20.8452	14.5657	7.03724	14.677
Glyma01g22980	1.0404	6.15758	3.14507	1.04226
Glyma01g22990	51.8996	141.528	74.0005	64.505
Glyma01g23015	42.9827	31.2678	33.2929	43.1031
Glyma01g23040	144.874	220.566	140.745	377.409
Glyma01g23056	374.545	307.879	278.863	409.608
Glyma01g23072	3.51862	2.09672	4.16904	1.0404
Glyma01g23089	12.5803	10.4226	3.12121	11.4355
Glyma01g23106	4.16904	4.16162	4.39827	15.7254
Glyma01g23123	0	0.879655	0	2.08452
Glyma01g23140	621.036	465.471	348.115	608.636
Glyma01g23150	499.018	579.497	374.545	501.403
Glyma01g23180	491.947	444.252	239.266	385.796
Glyma01g23196	74.9091	73.891	48.2244	93.8035
Glyma01g23213	2.63896	1.04836	0	3.12121
Glyma01g23230	0	0	0	0
Glyma01g23250	27.0988	35.3737	25.51	37.7409
Glyma01g23300	14.5657	17.5931	5.24179	7.29583
Glyma01g23342	1.75931	4.19343	3.12678	5.20202
Glyma01g23384	1.04836	1.04226	0	0
Glyma01g23427	335.608	246.576	215.515	363.78
Glyma01g23470	0	0	0	0
Glyma01g23534	0	0	0	0
Glyma01g23598	1199.32	1107.92	675.222	826.875
Glyma01g23662	3.12678	2.08081	0	0
Glyma01g23726	317.323	290.286	240.074	287.664
Glyma01g23790	397.604	538.856	495.074	349.576
Glyma01g23820	117.416	136.536	46.8182	88.8451
Glyma01g23830	138.621	124.848	92.3637	118.464
Glyma01g23840	3.12121	7.91689	2.09672	2.08452
Glyma01g23870	102.04	217.01	109.437	146.697
Glyma01g24100	810.38	666.005	268.424	708.122
Glyma01g24115	7.29583	37.4545	11.4355	16.7737
Glyma01g24130	103	80.0486	50.3212	116.733
Glyma01g24136	4.39827	5.24179	4.16904	5.20202
Glyma01g24143	4.19343	33.3523	14.5657	19.3524
Glyma01g24150	131.325	115.485	67.7334	148.867
Glyma01g24160	1.0404	2.63896	0	3.12678
Glyma01g24360	602.563	833.444	533.637	890.586
Glyma01g24383	0	0	0	0
Glyma01g24406	63.5779	55.1414	58.0572	113.223
Glyma01g24430	167.505	140.745	94.3522	156.339
Glyma01g24455	3.51862	3.14507	0	0
Glyma01g24480	0	2.08452	0	0
Glyma01g24495	30.2256	43.697	6.15758	19.9188
Glyma01g24510	263.222	255.1	168.786	237.635
Glyma01g24515	0	0	0	0
Glyma01g24520	333.378	301.213	227.848	271.813
Glyma01g24530	353.326	376.626	197.043	372.167
Glyma01g24536	18.7273	7.03724	6.29015	5.2113
Glyma01g24543	0	0	0	0
Glyma01g24550	1077.71	1173.59	1232.88	1067.02
Glyma01g24570	173.015	239.293	130.189	234.832
Glyma01g24580	1.0404	0	0	0
Glyma01g24601	315.796	383.699	344.988	459.859
Glyma01g24620	1.04836	3.12678	0	0.879655
Glyma01g24650	426.285	338.131	183.848	430.875
Glyma01g24670	105.081	71.252	72.3367	101.099
Glyma01g24680	36.9455	40.8859	16.6762	41.6162
Glyma01g24710	40.8859	29.1833	11.4444	28.1489
Glyma01g24715	11.4649	10.404	5.27793	4.19343
Glyma01g24720	26.0101	24.6303	4.19343	20.8452
Glyma01g24735	31.6676	22.0155	18.7607	35.3737
Glyma01g24750	0	0	0	0
Glyma01g24771	0	0	0	1.04836
Glyma01g24790	201.838	176.811	132.093	268.903
Glyma01g24801	0	0	0	0
Glyma01g24811	1.04836	0	0	0
Glyma01g24820	445.045	477.545	265.656	496.921
Glyma01g24835	41.6162	28.1489	40.8859	42.7327
Glyma01g24850	0	0	0	0
Glyma01g24870	4.19343	6.25356	3.12121	3.51862
Glyma01g24880	245.974	407.838	191.765	225.397
Glyma01g24900	291.313	272.693	213.865	376.256
Glyma01g24915	0.879655	2.09672	4.16904	2.08081
Glyma01g24931	1234.97	671.216	1556.44	1180.5
Glyma01g24945	62.5356	26.0101	66.8538	49.2728
Glyma01g24960	4.16162	7.91689	2.09672	4.16904
Glyma01g24975	77.4096	104.836	30.2256	79.0707
Glyma01g24990	41.9343	28.141	27.0505	29.0286
Glyma01g25000	20.8452	18.7273	17.5931	28.3057
Glyma01g25010	218.485	210.237	172.979	217.832
Glyma01g25040	551.543	714.98	366.876	623.202
Glyma01g25116	46.1277	97.9725	22.8889	31.6676
Glyma01g25193	783.78	738.687	479.412	941.425
Glyma01g25270	5154.16	2803.46	1855.59	3998.11
Glyma01g25690	3.51862	7.3385	3.12678	7.28283
Glyma01g25710	24.1122	20.8452	9.36364	21.9914
Glyma01g25734	0	0	0	0
Glyma01g25758	0	0	0	0
Glyma01g25782	30.7879	11.5319	7.29583	27.0505
Glyma01g25806	1.04836	5.2113	0	4.39827
Glyma01g25830	95.888	62.4242	41.3438	101.691
Glyma01g25861	130.05	77.4096	56.6113	117.775
Glyma01g25890	1035.35	1000.13	1213.19	1464.89
Glyma01g25903	11.5319	1.04226	3.12121	8.79655
Glyma01g25916	0	0	0	0
Glyma01g25930	27.0505	38.7048	30.4024	26.0565
Glyma01g25940	746.827	807.235	732.709	1284.9
Glyma01g25960	535.711	338.735	441.131	265.656
Glyma01g25980	343.946	183.111	142.504	509.502
Glyma01g26010	3.12121	4.39827	2.09672	10.4226
Glyma01g26220	2535.16	1883.9	1576.94	2495.93
Glyma01g26230	1.04836	1.04226	0	0
Glyma01g26300	645.159	645.05	198.802	432.972
Glyma01g26310	2.08081	0.879655	2.09672	1.04226
Glyma01g26325	3.51862	7.3385	0	4.16162
Glyma01g26340	58.708	51.0708	64.505	43.1031
Glyma01g26350	355.411	264.263	183.848	267.331
Glyma01g26360	1.0404	3.51862	3.14507	1.04226
Glyma01g26570	8.79655	41.9343	4.16904	10.404
Glyma01g26580	0	0	0	0
Glyma01g26590	39.6059	46.8182	21.1117	57.6597
Glyma01g26600	86.3535	83.5672	67.0949	91.7189
Glyma01g26606	4.39827	6.29015	13.5494	5.20202
Glyma01g26613	0	0	0	0
Glyma01g26620	5.2113	3.12121	2.63896	13.6286
Glyma01g26650	136.293	87.0858	81.7719	128.198
Glyma01g26670	15.8338	15.7254	9.38035	26.0101
Glyma01g26681	3.14507	0	0	0.879655
Glyma01g26690	256.396	152.939	109.957	273.621
Glyma01g26700	649.212	423.114	422.488	636.821
Glyma01g26750	142.504	305.072	258.481	272.586
Glyma01g26766	1.04836	2.08452	0	0.879655
Glyma01g26783	13.5494	5.20202	7.03724	3.14507
Glyma01g26800	0	0	1.04836	0
Glyma01g26813	21.9914	15.7254	4.16904	16.6465
Glyma01g26826	36.6925	70.8737	27.0505	55.4182
Glyma01g26840	437.75	877.061	327.232	875.379
Glyma01g26860	2.08081	0	0	1.04226
Glyma01g26900	2.63896	0	0	1.0404
Glyma01g26915	0	0	0	0
Glyma01g26930	120.902	118.606	95.8824	146.77
Glyma01g26940	216.404	133.708	72.3367	184.48
Glyma01g26950	1232.4	1599.79	767.104	1751
Glyma01g26961	0	0	0	0
Glyma01g26970	165.719	493.151	168.894	253.703
Glyma01g26981	488.99	311.398	418.295	595.131
Glyma01g26990	31.6676	50.3212	27.0988	47.8586
Glyma01g27005	47.1761	91.7189	52.0202	54.5386
Glyma01g27020	6.25356	6.24242	2.63896	5.24179
Glyma01g27040	0	0	1.04836	3.12678
Glyma01g27060	149.541	133.141	92.7612	199.758
Glyma01g27110	2.09672	18.7607	2.08081	11.4355
Glyma01g27120	226.171	213.283	205.839	202.333
Glyma01g27130	90.5151	84.4468	69.1916	135.494
Glyma01g27145	6.15758	5.24179	6.25356	0
Glyma01g27160	272.573	162.593	239.293	241.025
Glyma01g27170	57.3243	48.899	39.5845	62.9015
Glyma01g27200	395.354	343.065	319.749	401.27
Glyma01g27215	8.79655	10.4836	2.08452	11.4444
Glyma01g27230	26.2089	32.3101	4.16162	17.5931
Glyma01g27240	757.724	800.071	390.567	639.498
Glyma01g27250	622.162	514.598	354.345	613.892
Glyma01g27260	0	0	0	0
Glyma01g27280	20.9672	25.0143	6.24242	19.3524
Glyma01g27291	15.6339	14.5657	0.879655	8.38686
Glyma01g27301	10.404	8.79655	3.14507	16.6762
Glyma01g27310	3.51862	4.19343	1.04226	2.08081
Glyma01g27360	159.35	107.353	59.303	121.392
Glyma01g27385	30.2256	50.9798	22.871	42.9827
Glyma01g27410	11.4444	8.79655	14.677	16.6762
Glyma01g27440	199.682	246.364	139.663	218.485
Glyma01g27455	32.4991	34.3946	17.6869	25.51
Glyma01g27470	3.12678	0	0.879655	1.04836
Glyma01g27490	21.8485	25.51	16.7737	28.141
Glyma01g27710	172.412	384.747	231.382	699.151
Glyma01g27720	406.763	447.13	186.232	357.14
Glyma01g27765	5.2113	3.12121	2.63896	3.14507
Glyma01g27810	1688.58	1587.78	674.094	853.612
Glyma01g27840	480.291	635.305	280.368	561.818
Glyma01g27860	32.4991	18.7607	15.6061	21.1117
Glyma01g27890	5.2113	4.16162	1.75931	6.29015
Glyma01g27900	19.7677	26.3896	9.43522	25.0143
Glyma01g27910	28.1489	58.708	10.4226	17.6869
Glyma01g27941	1.04836	3.12678	0	1.75931
Glyma01g27970	56.2821	122.768	45.742	123.706
Glyma01g28026	0	0	0	0
Glyma01g28082	0	0	0	0
Glyma01g28139	0	0	0	0
Glyma01g28196	0	0	0	0
Glyma01g28253	12.4848	1.75931	1.04836	16.6762
Glyma01g28310	21.1117	18.8704	6.25356	14.5657
Glyma01g28353	10.4836	34.3946	6.24242	14.9541
Glyma01g28396	1.04226	1.0404	0.879655	2.09672
Glyma01g28440	44.7374	56.2979	22.0155	70.8737
Glyma01g28460	7.03724	9.43522	1.04226	7.28283
Glyma01g28480	0	0	0	0
Glyma01g28491	20.8452	27.0505	4.39827	16.7737
Glyma01g28500	54.101	34.3065	45.0794	69.8315
Glyma01g28511	74.7706	58.708	63.5779	96.7576
Glyma01g28520	180.317	235.551	95.7172	161.856
Glyma01g28550	0	0	0	0
Glyma01g28626	0	0	0	0
Glyma01g28703	652.704	488.535	428.369	1121.56
Glyma01g28780	42.9827	43.775	29.1313	60.6962
Glyma01g28800	1.04226	0	0	0
Glyma01g28805	0	0	0	0
Glyma01g28810	284.128	522.082	366.876	552.454
Glyma01g28820	2695.33	2552.5	1605.34	2487.66
Glyma01g28830	154.255	142.535	79.1689	158.302
Glyma01g28841	1.0404	0	0	0
Glyma01g28850	282.369	198.14	141.747	405.758
Glyma01g28865	3.14507	1.04226	0	2.63896
Glyma01g28880	66.7047	36.4141	24.6303	60.8047
Glyma01g28890	7.28283	3.51862	4.19343	4.16904
Glyma01g28936	0	0	0	0
Glyma01g28983	0	1.04226	0	0.879655
Glyma01g29030	0	0	0	1.04836
Glyma01g29070	17.6869	18.4727	4.19343	7.29583
Glyma01g29091	5.27793	8.38686	1.04226	1.0404
Glyma01g29110	0	0	0	0
Glyma01g29131	0	0	0	0
Glyma01g29150	206	138.106	113.223	230.34
Glyma01g29171	134.587	144.673	44.8172	111.323
Glyma01g29190	6.29015	23.972	3.12121	11.4355
Glyma01g29220	31.2678	30.1717	22.871	34.5958
Glyma01g29230	16.6465	11.4355	7.3385	7.29583
Glyma01g29255	24.6303	18.8704	12.5071	37.4545
Glyma01g29280	276.766	258.481	190.394	283.249
Glyma01g29305	80.2541	93.6364	33.4269	70.24
Glyma01g29330	1015.43	758.262	507.405	1082.91
Glyma01g29346	55.4182	77.5785	37.5214	44.7374
Glyma01g29362	929.893	804.625	413.04	762.661
Glyma01g29378	1141.28	1005.03	501.403	1197.22
Glyma01g29394	89.4747	68.6131	68.1432	105.268
Glyma01g29410	146.902	119.513	91.7189	236.172
Glyma01g29420	466.519	447.13	164.384	368.575
Glyma01g29440	88.5922	65.5454	58.0572	132.093
Glyma01g29470	987.343	574.415	778.93	486.736
Glyma01g29480	0	0	1.04226	0
Glyma01g29495	0	0	1.0404	1.75931
Glyma01g29511	2.08452	0	0	6.29015
Glyma01g29525	0	0	0	0
Glyma01g29540	111.716	125.803	95.888	140.455
Glyma01g29570	1.04836	2.08452	0	3.51862
Glyma01g29580	1.04226	1.0404	0	4.19343
Glyma01g29600	2.08081	7.03724	2.09672	4.16904
Glyma01g29615	0.879655	2.09672	0	4.16162
Glyma01g29630	185.559	157.381	101.96	160.977
Glyma01g29643	0	0	0	0
Glyma01g29656	54.101	55.4182	26.2089	47.944
Glyma01g29670	74.7706	57.6597	50.0285	79.0707
Glyma01g29715	23.0639	28.141	7.28283	15.8338
Glyma01g29760	34.3946	23.9293	24.6303	25.1606
Glyma01g29816	4.16162	5.27793	3.14507	1.04226
Glyma01g29873	4.39827	6.29015	1.04226	0
Glyma01g29930	332.329	291.833	620.081	262.137
Glyma01g29950	706.653	733.485	302.601	735.947
Glyma01g29970	0	0	0	0
Glyma01g30000	0	0	0	0
Glyma01g30010	0	0	0	0
Glyma01g30020	0	0	0	0
Glyma01g30030	0	0	0	0
Glyma01g30040	0	0	0	0
Glyma01g30060	9.43522	3.12678	1.0404	1.75931
Glyma01g30080	11.4649	21.8485	5.27793	18.8704
Glyma01g30300	179.99	138.106	106.932	191.776
Glyma01g30320	428.392	511.598	316.847	501.475
Glyma01g30335	80.7235	97.9725	80.1111	91.4841
Glyma01g30350	0	2.08081	0	2.09672
Glyma01g30370	5.20202	1.75931	3.14507	2.08452
Glyma01g30390	1.75931	2.09672	0	1.0404
Glyma01g30400	460.229	472.144	364.141	428.392
Glyma01g30431	4.16904	15.6061	0.879655	3.14507
Glyma01g30460	38.4949	46.6217	17.8221	30.2256
Glyma01g30485	172.412	196.043	107.353	170.626
Glyma01g30511	0	3.12678	1.0404	0.879655
Glyma01g30535	0	0	0	0
Glyma01g30560	1.0404	0.879655	2.09672	3.12678
Glyma01g30610	2.63896	3.14507	2.08452	4.16162
Glyma01g30626	0	0	0	0
Glyma01g30643	0	0	0	2.09672
Glyma01g30660	0	0	0	0
Glyma01g30670	7.03724	18.8704	12.5071	16.6465
Glyma01g30900	10.4836	5.2113	0	6.15758
Glyma01g30910	377.298	343.333	238.386	386.844
Glyma01g30920	286.111	248.063	226.445	292.875
Glyma01g30982	0.879655	0	0	1.0404
Glyma01g31044	128.948	94.8457	81.1515	119.633
Glyma01g31107	7.29583	3.12121	1.75931	2.09672
Glyma01g31170	71.7879	54.5386	23.0639	41.6904
Glyma01g31180	1.75931	1.04836	4.16904	4.16162
Glyma01g31230	5.24179	3.12678	5.20202	5.27793
Glyma01g31260	114.649	72.8283	65.9741	102.739
Glyma01g31270	624.242	463.578	397.328	671.216
Glyma01g31275	0	1.04836	1.04226	0
Glyma01g31280	0	0	0	0
Glyma01g31300	51.0708	119.646	78.2893	194.994
Glyma01g31311	496.273	341.306	367.973	586.793
Glyma01g31320	443.346	425.633	360.622	484.828
Glyma01g31341	15.7254	20.8452	5.20202	26.3896
Glyma01g31360	1291.36	1193.34	862.062	1707.77
Glyma01g31370	107.162	73.0113	61.8531	101.099
Glyma01g31425	167.134	178.221	105.268	218.485
Glyma01g31480	57.6597	48.9863	31.2121	59.8165
Glyma01g31520	2.08452	1.0404	0	1.04836
Glyma01g31550	420.323	334.269	291.443	492.989
Glyma01g31570	202.321	213.865	142.79	225.768
Glyma01g31581	0	0	0	0
Glyma01g31590	47.944	43.697	35.1862	88.062
Glyma01g31600	397.434	342.186	213.865	409.608
Glyma01g31610	474.134	567.161	338.735	676.263
Glyma01g31630	222.252	179.269	251.778	240.146
Glyma01g31636	0	0	0	0
Glyma01g31643	0	0	0	0
Glyma01g31650	0	0	0	0
Glyma01g31660	568.21	326.228	172.707	505.801
Glyma01g31670	2.08452	7.28283	0.879655	4.19343
Glyma01g31691	208.081	168.014	101.691	183.438
Glyma01g31711	0.879655	2.09672	1.04226	1.0404
Glyma01g31730	7.3385	11.4649	7.28283	4.39827
Glyma01g31750	5210.26	3156.59	1768.11	5009.05
Glyma01g31760	0	0	0	0
Glyma01g31780	17.5931	18.8704	4.16904	10.404
Glyma01g31801	1.04836	0	0	0
Glyma01g31820	43.775	47.8586	8.79655	25.1606
Glyma01g31830	169.586	80.9282	67.0949	222.002
Glyma01g31840	108.198	126.851	65.6624	156.061
Glyma01g31850	44.031	46.9017	22.8889	27.2693
Glyma01g31860	4.16904	6.24242	0.879655	4.19343
Glyma01g31890	302.758	262.137	168.786	393.975
Glyma01g31900	211.117	211.768	232.424	255.939
Glyma01g31910	0	0	0	0
Glyma01g31921	122.987	119.646	88.8451	134.19
Glyma01g31930	385.99	458.3	385.796	427.327
Glyma01g31940	0.879655	3.14507	0	3.12121
Glyma01g31961	3.14507	11.4649	3.12121	2.63896
Glyma01g31980	5.2113	3.12121	0	2.09672
Glyma01g31990	412	266.535	223.3	400.228
Glyma01g32000	528.672	553.533	319.974	552.454
Glyma01g32010	20.9672	9.38035	9.36364	14.9541
Glyma01g32020	0	0	0	0
Glyma01g32031	0	0	0	0
Glyma01g32040	144.263	177.172	137.578	212.242
Glyma01g32070	396.279	324.143	276.747	351.862
Glyma01g32081	8.33809	6.24242	0.879655	2.09672
Glyma01g32090	1945.56	1391.61	1303.11	1339.31
Glyma01g32103	7.03724	23.0639	2.08452	0
Glyma01g32116	5.24179	1.04226	6.24242	1.75931
Glyma01g32130	60.4511	38.4949	21.1117	110.078
Glyma01g32140	0	2.63896	0	4.16904
Glyma01g32160	0	0	0	0
Glyma01g32190	0	0	0	0
Glyma01g32211	0	0	0	1.04836
Glyma01g32230	8.32323	6.15758	3.14507	7.29583
Glyma01g32270	250.702	342.813	477.355	448.414
Glyma01g32291	27.2573	50.0285	14.5657	27.2693
Glyma01g32310	66.7047	106.121	163.616	175.076
Glyma01g32340	0	0	0	0
Glyma01g32360	12.3152	248.461	10.4226	50.9798
Glyma01g32370	5.24179	4.16904	2.08081	3.51862
Glyma01g32380	180.311	89.4747	77.4096	237.977
Glyma01g32390	1.0404	0	0	1.04226
Glyma01g32400	171.533	588.129	106.311	197.677
Glyma01g32415	0	0	0	0
Glyma01g32430	323.101	291.313	219.034	258.944
Glyma01g32440	41.6162	41.3438	18.8704	37.5214
Glyma01g32450	2286.22	3048.62	1549.84	2576.04
Glyma01g32460	0	0	0	0
Glyma01g32480	10.4226	1.0404	0	9.43522
Glyma01g32680	399.515	351.862	416.198	329.354
Glyma01g32690	536.589	674.094	437.75	588.869
Glyma01g32750	12.5803	16.6762	5.20202	16.7134
Glyma01g32760	0	0	0	0
Glyma01g32775	4.16162	4.39827	3.14507	8.33809
Glyma01g32790	42.2234	42.9827	54.1976	45.7778
Glyma01g32800	3.14507	4.16904	5.20202	4.39827
Glyma01g32810	160.508	172.707	67.7334	106.932
Glyma01g32825	1.0404	0	4.19343	4.16904
Glyma01g32841	12.3152	3.14507	4.16904	10.404
Glyma01g32855	113.223	57.3243	43.697	92.3637
Glyma01g32870	1157.95	940.525	826.875	1269.56
Glyma01g32881	2.08081	1.75931	0	1.04226
Glyma01g32890	18.4727	11.5319	4.16904	15.6061
Glyma01g32900	29.354	14.5917	5.20202	21.9914
Glyma01g32920	104.226	73.8687	65.9741	138.383
Glyma01g32940	0	0	0	0
Glyma01g32961	0	0	0	0
Glyma01g32981	30.4024	25.0143	18.7273	34.3065
Glyma01g33000	54.1976	30.1717	15.8338	49.2728
Glyma01g33017	345.414	305.24	342.813	486.736
Glyma01g33034	0	0	0	0
Glyma01g33052	0	1.04226	0	0
Glyma01g33070	154.255	276.747	179.45	321.846
Glyma01g33080	0	1.75931	0	1.04226
Glyma01g33097	0	0	0	0
Glyma01g33114	1.04836	1.04226	0	0
Glyma01g33132	0	0	0.879655	3.14507
Glyma01g33150	86.3535	69.4927	48.2244	99.0148
Glyma01g33160	7.03724	8.38686	3.12678	6.24242
Glyma01g33170	30.4024	50.0285	31.2121	27.2693
Glyma01g33181	69.8315	66.5859	73.0113	74.4334
Glyma01g33191	58.2626	29.0286	41.9343	25.0143
Glyma01g33200	228.71	302.975	162.593	270.505
Glyma01g33220	742.237	693.103	554.535	664.139
Glyma01g33240	418.989	439.05	219.914	404.666
Glyma01g33270	882.263	857.663	578.693	821.301
Glyma01g33281	9.6762	3.14507	4.16904	3.12121
Glyma01g33290	219.107	208.452	133.172	175.051
Glyma01g33300	1.04226	3.12121	1.75931	1.04836
Glyma01g33313	0	0	3.14507	0
Glyma01g33326	1.75931	3.14507	5.2113	2.08081
Glyma01g33340	15.7254	4.16904	16.6465	20.2321
Glyma01g33350	0	0	0	0
Glyma01g33370	0	0.879655	0	0
Glyma01g33380	226.071	229.59	182.396	295.475
Glyma01g33420	164.592	168.846	118.606	87.0858
Glyma01g33430	111.522	72.8283	37.8252	77.5785
Glyma01g33440	2203.58	818.959	1530.6	1501.9
Glyma01g33461	7.91689	7.3385	7.29583	13.5253
Glyma01g33480	38.7892	30.2256	26.0101	18.4727
Glyma01g33500	38.5636	30.1717	21.9914	22.0155
Glyma01g33510	9.36364	6.15758	5.24179	12.5071
Glyma01g33520	424.873	532.566	407.524	630.485
Glyma01g33560	2.09672	1.04226	0	0.879655
Glyma01g33575	0	0	0	0
Glyma01g33590	20.8081	11.4355	22.0155	15.6339
Glyma01g33600	634.231	651.03	424.2	701.232
Glyma01g33610	261.041	296.002	142.535	244.544
Glyma01g33620	55.2398	76.9899	40.4641	67.0949
Glyma01g33635	0	0.879655	1.04836	2.08452
Glyma01g33650	190.885	157.254	108.395	238.253
Glyma01g33660	1637.53	1194.43	678.343	1076.7
Glyma01g33676	171.973	188.313	94.1231	163.544
Glyma01g33692	19.7677	5.27793	0	5.2113
Glyma01g33708	19.3524	17.8221	5.2113	16.6465
Glyma01g33724	2022.28	1512.32	1243.28	1848.15
Glyma01g33740	56.2821	45.7778	35.1862	72.3367
Glyma01g33761	227.848	192.644	133.141	288.706
Glyma01g33782	0	0	0	0
Glyma01g33803	224.349	220.959	37.4545	116.114
Glyma01g33824	1.04226	0	0	0
Glyma01g33845	185.192	147.782	87.0137	187.607
Glyma01g33866	402.882	470.713	377.298	551.414
Glyma01g33888	0	0	0	0
Glyma01g33910	22.9297	19.7677	7.91689	19.9188
Glyma01g33920	4.16162	5.27793	3.14507	2.08452
Glyma01g33960	434.549	462.326	311.636	304.838
Glyma01g33986	45.0794	23.972	17.6869	24.6303
Glyma01g34013	0	0	0	0
Glyma01g34040	0	0	0	0
Glyma01g34060	0	0	0	0
Glyma01g34111	0	1.04226	0	0
Glyma01g34160	0	0	0	0
Glyma01g34180	255.939	224.312	220.155	444.003
Glyma01g34210	1.75931	0	0	0
Glyma01g34223	0	1.04226	1.0404	0
Glyma01g34236	43.775	48.899	21.1117	57.6597
Glyma01g34250	0	0	0	0
Glyma01g34260	0	0	0	0
Glyma01g34270	492.728	543.018	363.101	488.208
Glyma01g34300	0	1.0404	0	0
Glyma01g34321	0	0	0	0
Glyma01g34340	70.3724	49.2728	94.8457	90.5151
Glyma01g34350	381.602	404.397	179.99	327.232
Glyma01g34360	110.48	111.323	49.2607	133.141
Glyma01g34370	6.24242	7.91689	1.04836	4.16904
Glyma01g34380	100.281	89.1104	63.5779	118.606
Glyma01g34400	13.6286	4.16904	45.7778	25.51
Glyma01g34410	466.933	504.596	287.647	688.771
Glyma01g34420	68.6667	44.8624	33.5474	72.9583
Glyma01g34443	0.879655	2.09672	4.16904	4.16162
Glyma01g34466	1.04836	1.04226	0	1.75931
Glyma01g34490	41.6904	21.8485	26.3896	48.2244
Glyma01g34506	460.899	337.787	459.181	445.045
Glyma01g34523	97.6417	64.9982	105.268	99.8788
Glyma01g34540	58.708	40.6482	37.4545	54.5386
Glyma01g34560	710.822	685.626	337.787	666.755
Glyma01g34570	61.3838	106.438	96.4489	72.9583
Glyma01g34580	501.403	703.448	549.271	810.475
Glyma01g34590	36.6925	45.8595	28.0909	46.6217
Glyma01g34605	13.5494	16.6465	5.27793	6.29015
Glyma01g34620	103	72.1317	60.8047	58.3666
Glyma01g34630	219.914	306.12	199.072	305.879
Glyma01g34650	242.171	177.184	184.151	198.802
Glyma01g34660	754.597	612.798	501.403	1061.99
Glyma01g34671	3.12121	3.51862	7.3385	11.4649
Glyma01g34680	252.461	358.538	308.509	544.131
Glyma01g34690	215.962	185.522	173.747	211.117
Glyma01g34700	174.058	223.687	85.3265	176.124
Glyma01g34710	2.08081	0.879655	0	3.12678
Glyma01g34723	245.424	361.683	138.621	232.01
Glyma01g34736	320.797	365.834	176.869	227.831
Glyma01g34750	0	0	0	0
Glyma01g34760	0	0	0	0
Glyma01g34770	17.5931	15.7254	12.5071	24.9697
Glyma01g34780	551.436	676.427	348.535	496.125
Glyma01g34791	6.25356	4.16162	2.63896	16.7737
Glyma01g34800	38.4949	28.1489	17.8221	40.6482
Glyma01g34820	643.028	757.962	490.905	703.313
Glyma01g34830	80.7235	100.057	76.9899	53.6589
Glyma01g34840	365.834	355.818	169.773	394.182
Glyma01g34890	14.5657	10.5559	2.09672	6.25356
Glyma01g34930	27.2693	12.5803	13.5494	45.7778
Glyma01g34940	630.063	568.032	571.182	624.555
Glyma01g34950	44.8172	67.6263	46.6217	83.8686
Glyma01g34960	115.485	102.04	61.8531	96.9302
Glyma01g34971	0	0	0	0
Glyma01g34980	38.7892	20.8452	8.32323	22.871
Glyma01g34990	30.2256	38.4949	14.9541	46.1277
Glyma01g35010	22.8889	12.3152	5.24179	23.972
Glyma01g35030	384.409	375.312	272.03	531.646
Glyma01g35043	998.036	1039.13	522.283	810.162
Glyma01g35056	55.2398	74.9091	13.1948	16.7737
Glyma01g35070	73.8687	59.8165	73.385	85.4654
Glyma01g35083	320.194	364.828	269.946	385.99
Glyma01g35096	35.6442	47.944	5.20202	17.5931
Glyma01g35110	331.439	264.263	213.756	336.523
Glyma01g35120	7.28283	3.51862	4.19343	7.29583
Glyma01g35130	1214.8	1290.53	1024.54	1618.87
Glyma01g35145	176.124	178.227	122.768	160.097
Glyma01g35160	223.044	82.1919	17.5931	160.399
Glyma01g35170	26.0101	11.4355	29.354	38.5636
Glyma01g35180	51.8996	23.0639	26.0565	45.7778
Glyma01g35190	3276.12	3803.21	2401.25	2987.31
Glyma01g35201	52.113	72.8283	21.1117	27.2573
Glyma01g35211	0	0	0	1.04226
Glyma01g35220	1380.18	1731.89	778.569	1488.82
Glyma01g35230	439.262	450.257	294.434	384.409
Glyma01g35255	238.678	234.091	105.559	205.478
Glyma01g35280	345.414	282.369	262.089	461.722
Glyma01g35291	229.59	253.703	125.071	263.222
Glyma01g35300	297.734	240.762	185.192	255.1
Glyma01g35310	52.113	12.4848	23.7507	52.4179
Glyma01g35315	0	0	0	0
Glyma01g35320	876.136	854.411	593.046	1065.37
Glyma01g35330	204.43	100.057	114.444	148.662
Glyma01g35360	1166.29	1234.96	514.598	1136.42
Glyma01g35370	328.768	332.509	314.507	328.312
Glyma01g35381	932.434	1394.32	1080.82	1452.4
Glyma01g35390	1114.4	965.133	508.758	909.563
Glyma01g35400	234.509	227.848	102.92	259.993
Glyma01g35410	47.8586	36.9455	26.2089	53.1553
Glyma01g35420	5.27793	3.14507	7.29583	6.24242
Glyma01g35430	550.388	378.341	192.475	359.779
Glyma01g35440	3.12678	6.24242	2.63896	3.14507
Glyma01g35450	13.5253	8.79655	5.24179	10.4226
Glyma01g35460	0	1.04836	0	0
Glyma01g35470	55.5629	57.3243	31.2121	35.1862
Glyma01g35480	399.186	560.778	342.186	406.763
Glyma01g35490	227.848	168.894	106.932	240.762
Glyma01g35500	34.3065	39.8376	7.29583	17.6869
Glyma01g35510	32.4991	17.7184	10.404	22.871
Glyma01g35530	0	0	0	0
Glyma01g35540	124.848	47.5014	54.5146	113.606
Glyma01g35551	0.879655	2.09672	1.04226	1.0404
Glyma01g35561	1.04836	3.12678	0	1.75931
Glyma01g35570	131.325	260.101	84.4468	123.706
Glyma01g35580	39.5354	24.6303	29.354	35.4369
Glyma01g35590	15.8338	12.5803	7.29583	26.0101
Glyma01g35600	44.031	54.1976	31.2121	58.9369
Glyma01g35611	8.33809	1.0404	0.879655	9.43522
Glyma01g35620	15.6061	3.51862	6.29015	11.4649
Glyma01g35630	45.742	48.2244	41.6904	71.7879
Glyma01g35640	46.1277	32.3101	22.8889	31.6676
Glyma01g35650	469.017	380.788	184.727	424.585
Glyma01g35660	705.394	1458.47	429.827	1097.5
Glyma01g35671	0.879655	0	3.12678	1.0404
Glyma01g35681	0	2.08452	5.20202	3.51862
Glyma01g35690	212.621	198.717	91.4841	225.397
Glyma01g35700	2.08081	6.15758	1.04836	3.12678
Glyma01g35711	0	0	0	0
Glyma01g35720	3.14507	0	0	0.879655
Glyma01g35730	248.058	262.182	73.0113	224.349
Glyma01g35740	99.8788	98.5213	121.609	159.466
Glyma01g35750	291.166	374.264	235.551	344.374
Glyma01g35780	363.78	251.185	217.444	357.14
Glyma01g35790	364.791	383.909	231.349	341.765
Glyma01g35800	1135.08	596.406	670.949	1152.74
Glyma01g35820	202.321	267.331	119.86	245.535
Glyma01g35830	3.14507	13.5494	0	4.39827
Glyma01g35840	233.466	225.768	215.515	335.474
Glyma01g35850	280.909	275.332	187.656	272.03
Glyma01g35880	204.08	201.285	66.7047	251.778
Glyma01g35910	47.1761	33.3523	18.7273	49.2607
Glyma01g35920	19.803	18.7273	11.4355	15.7254
Glyma01g35931	5.20202	10.5559	3.14507	6.25356
Glyma01g35940	274.452	261.041	224.086	328.768
Glyma01g35950	371.119	279.326	159.182	278.851
Glyma01g35960	331.439	430.727	197.922	468.616
Glyma01g35970	5.20202	2.63896	0	3.12678
Glyma01g35980	361.538	383.699	196.987	465.061
Glyma01g35990	164.592	130.283	66.5859	102.04
Glyma01g36000	67.7469	41.6162	41.3438	84.917
Glyma01g36011	244.495	202.321	189.753	245.974
Glyma01g36021	4.39827	3.14507	0	12.4848
Glyma01g36030	432.972	570.117	265.303	450.383
Glyma01g36040	85.4654	98.8384	25.51	58.708
Glyma01g36050	176.869	148.662	84.917	153.212
Glyma01g36070	480.291	686.674	408.566	702.273
Glyma01g36080	64.9982	27.0988	40.5758	55.4182
Glyma01g36091	100.057	91.5555	29.0286	83.8686
Glyma01g36101	0	0	0	0
Glyma01g36110	265.656	444.504	171.973	358.939
Glyma01g36120	37.7409	40.6482	18.7273	36.9455
Glyma01g36130	0	0	0	0
Glyma01g36145	263.222	543.627	321.846	392.932
Glyma01g36160	88.8451	73.385	86.5076	136.293
Glyma01g36170	387.892	274.115	372.465	351.862
Glyma01g36180	133.409	64.505	57.1776	139.432
Glyma01g36190	117.566	196.163	102.739	83.3809
Glyma01g36200	207.599	290.395	162.593	222.646
Glyma01g36210	432.972	378.341	299.636	363.297
Glyma01g36225	11.4649	4.16162	7.03724	5.24179
Glyma01g36240	27.0505	12.3152	8.38686	20.8452
Glyma01g36250	95.0027	97.4972	36.4791	65.5454
Glyma01g36260	261.041	326.228	167.505	239.266
Glyma01g36270	428.369	434.889	251.581	386.844
Glyma01g36280	120.687	125.791	82.8202	126.114
Glyma01g36290	253.341	259.993	159.466	281.949
Glyma01g36301	142.577	115.691	92.596	125.791
Glyma01g36311	5.2113	6.24242	4.39827	9.43522
Glyma01g36320	155.02	104.679	78.6268	125.071
Glyma01g36330	0	0	0	0
Glyma01g36340	233.784	262.65	198.717	210.237
Glyma01g36350	28.141	11.4444	7.03724	20.9672
Glyma01g36360	32.2525	16.7134	33.5474	36.4791
Glyma01g36375	3.51862	3.14507	5.2113	1.0404
Glyma01g36390	254.751	188.649	167.505	254.22
Glyma01g36410	993.274	1212.07	464.458	1071.42
Glyma01g36420	66.5859	40.4641	48.2244	72.9583
Glyma01g36430	69.4927	64.9982	45.8595	129.01
Glyma01g36440	1373.35	1407.05	539.97	1080.22
Glyma01g36450	771.273	807.353	482.051	788.365
Glyma01g36460	32.2525	42.2234	45.0794	52.113
Glyma01g36480	0	0	0	3.12121
Glyma01g36490	0	0	0	0
Glyma01g36500	151.128	73.8687	122.272	208.623
Glyma01g36510	1.0404	0	1.04836	0
Glyma01g36520	0	0	0	1.0404
Glyma01g36530	1.04836	1.04226	3.12121	0.879655
Glyma01g36545	0	0	0	2.09672
Glyma01g36560	0	0	0	0
Glyma01g36570	0	0	0	0
Glyma01g36580	115.319	89.6344	52.0202	80.9282
Glyma01g36590	1574.86	1985.09	693.168	1345.04
Glyma01g36600	596.151	857.663	695.061	692.061
Glyma01g36606	273.573	210.72	401.27	296.515
Glyma01g36613	72.3367	68.7892	30.1717	37.8252
Glyma01g36620	1330.97	553.495	1301.01	491.68
Glyma01g36630	3381.31	1919.41	3958.6	2730.72
Glyma01g36638	231.349	164.592	300.171	292.354
Glyma01g36646	23.0639	17.7184	6.24242	7.03724
Glyma01g36654	220.959	151.899	108.198	197.091
Glyma01g36662	157.101	135.467	122.658	195.945
Glyma01g36670	540.988	698.206	454.426	650.252
Glyma01g36680	392.086	336.65	312.121	336.028
Glyma01g36691	163.635	171.667	115.235	176.124
Glyma01g36700	1113.23	723.076	548.291	868.203
Glyma01g36711	129.309	176.124	79.2118	163.343
Glyma01g36720	887.959	932.823	384.949	792.569
Glyma01g36730	4.16904	1.0404	0.879655	3.14507
Glyma01g36740	808.394	683.492	536.759	1069.36
Glyma01g36750	1732.04	2253.97	1079.78	1715.63
Glyma01g36760	308.217	261.607	221.606	312.277
Glyma01g36770	633.695	1124.68	342.186	740.14
Glyma01g36780	374.545	286.767	321.846	688.934
Glyma01g36790	34.3065	35.6442	26.0565	50.9798
Glyma01g36801	458.132	420.031	277.788	405.521
Glyma01g36810	0	0	0	0
Glyma01g36820	31.2121	26.3896	23.0639	54.1976
Glyma01g36831	160.097	163.544	99.0148	182.071
Glyma01g36840	136.286	102.142	46.8182	99.401
Glyma01g36850	3379.01	2976.6	2155.15	4050.85
Glyma01g36860	379.747	216.395	180.317	341.862
Glyma01g36870	642.148	843.928	444.003	765.737
Glyma01g36880	649.982	582.624	405.758	613.119
Glyma01g36890	972.429	818.798	566.498	1074.57
Glyma01g36900	73.8687	66.8538	56.6113	89.6344
Glyma01g36920	37.8252	23.0639	22.9297	49.9394
Glyma01g36931	73.385	63.5779	73.8687	124.031
Glyma01g36940	27.0988	22.8889	10.5559	33.5474
Glyma01g36950	1043.53	988.732	732.802	1112.09
Glyma01g36960	237.507	353.296	154.255	287.151
Glyma01g36980	277.815	365.834	291.313	270.054
Glyma01g36990	834.851	673.141	612.24	1108.11
Glyma01g37000	12.4848	3.51862	4.19343	3.12678
Glyma01g37010	170.653	192.898	222.002	194.556
Glyma01g37020	1046.26	842.147	837.525	990.491
Glyma01g37031	46.9017	22.8889	26.3896	22.0155
Glyma01g37040	232.01	188.246	52.4179	143.832
Glyma01g37051	14.0745	25.1606	13.5494	30.1717
Glyma01g37060	0	0	0	0
Glyma01g37080	287.664	195.596	97.6417	218.058
Glyma01g37090	361.02	295.564	387.892	222.002
Glyma01g37100	216.395	309.265	153.212	272.586
Glyma01g37120	0	0	0	0
Glyma01g37130	40.6482	33.2929	15.8338	74.4334
Glyma01g37136	678.343	657.102	329.184	558.652
Glyma01g37143	0	0	0	0
Glyma01g37150	20.9672	13.5494	8.32323	17.5931
Glyma01g37160	175.1	146.697	91.4841	210.72
Glyma01g37180	495.232	372.974	448.697	608.68
Glyma01g37190	0	0	0	0
Glyma01g37200	30.4024	17.7184	12.4848	23.7507
Glyma01g37215	16.6762	10.404	10.5559	10.4836
Glyma01g37230	2.08081	0	1.04836	0
Glyma01g37240	65.0944	54.5146	42.7327	62.4242
Glyma01g37250	2260.26	1539.42	1732.27	2072.47
Glyma01g37270	583.666	447.374	189.126	586.032
Glyma01g37290	188.313	185.607	128.948	185.522
Glyma01g37296	1664.31	3794.01	4187.8	3249.18
Glyma01g37303	180.317	301.213	800.071	292.045
Glyma01g37310	47.944	46.8182	35.1862	94.3522
Glyma01g37320	673.141	624.555	401.521	806.71
Glyma01g37330	104.679	39.8376	41.6904	115.485
Glyma01g37341	183.463	129.24	44.7374	144.263
Glyma01g37350	77.1273	71.7879	42.2234	77.5785
Glyma01g37360	0	0	0	2.08452
Glyma01g37370	418.716	657.32	360.622	705.394
Glyma01g37380	470.713	384.594	369.343	384.409
Glyma01g37393	868.203	948.848	627.194	918.361
Glyma01g37406	639.848	789.93	555.629	553.44
Glyma01g37420	287.647	333.378	227.213	366.222
Glyma01g37430	46.1277	61.4934	26.0101	60.6962
Glyma01g37440	0	0	0	0
Glyma01g37450	125.889	107.318	116.368	99.0148
Glyma01g37460	38.7048	41.9343	35.4369	54.101
Glyma01g37470	0	0	0	0
Glyma01g37480	1647.81	1455.53	1543.79	2437.43
Glyma01g37490	160.222	121.392	150.963	169.888
Glyma01g37500	55.4182	60.8047	42.7327	93.6364
Glyma01g37510	0	0	0	0
Glyma01g37520	104.226	75.9495	35.1862	98.5456
Glyma01g37530	0	0	0	0
Glyma01g37541	239.266	213.865	114.649	312.121
Glyma01g37550	334.426	234.509	206	250.702
Glyma01g37560	350.2	304.838	197.043	398.376
Glyma01g37571	72.8283	38.7048	28.3057	75.0428
Glyma01g37580	986.973	1197.22	811.921	1237.04
Glyma01g37590	79.6752	43.775	54.101	86.2062
Glyma01g37600	1.04226	1.0404	0	1.04836
Glyma01g37610	472.343	339.547	314.507	508.623
Glyma01g37620	74.7706	99.594	69.8315	99.8788
Glyma01g37630	2772.91	1325.76	1300.5	2371.55
Glyma01g37640	1.04226	3.12121	0	2.09672
Glyma01g37650	183.111	174.172	135.238	243.889
Glyma01g37670	321.954	642.643	293.918	446.333
Glyma01g37675	2.09672	0	0	0.879655
Glyma01g37680	1.04226	0	0	0
Glyma01g37690	3.12121	5.27793	4.19343	5.2113
Glyma01g37710	96.762	88.062	91.7189	105.081
Glyma01g37720	454.987	251.185	292.354	367.696
Glyma01g37730	72.9583	108.202	51.02	90.1587
Glyma01g37750	208.081	207.599	264.186	279.326
Glyma01g37760	89.7248	79.6752	57.3243	93.6364
Glyma01g37780	561.92	509.665	332.929	548.025
Glyma01g37790	951.584	851.05	533.95	1388.03
Glyma01g37801	0	0.879655	0	1.04226
Glyma01g37810	2966.2	2609.36	1428.94	3693.43
Glyma01g37820	349.103	480.482	269.465	337.787
Glyma01g37840	51.0708	58.2626	36.0658	61.8531
Glyma01g37850	129.01	113.475	74.4334	166.762
Glyma01g37860	23.7507	20.9672	18.7607	33.2929
Glyma01g37870	387.892	373.129	249.697	336.028
Glyma01g37880	3.12678	2.08081	1.75931	2.09672
Glyma01g37890	9.36364	3.51862	9.43522	9.38035
Glyma01g37900	304.361	192.898	278.284	370.384
Glyma01g37910	156.205	92.7612	67.6263	96.762
Glyma01g37920	28.141	13.5253	11.4355	29.354
Glyma01g37930	16.6465	14.9541	5.24179	9.38035
Glyma01g37940	453.902	617.483	330.397	564.939
Glyma01g37950	254.751	244.931	143.576	162.736
Glyma01g37961	0	0	0	2.09672
Glyma01g37970	83.2323	69.4927	49.2728	96.9302
Glyma01g37980	0	0	0	0
Glyma01g37993	1.04836	2.08452	0	0.879655
Glyma01g38006	1.04226	0	3.51862	5.24179
Glyma01g38020	0	0	0	0
Glyma01g38040	0	0	0	0
Glyma01g38050	0	0	0	0
Glyma01g38060	0	0	0	0
Glyma01g38070	385.99	289.406	154.109	404.397
Glyma01g38080	0	0	0	0
Glyma01g38090	406.763	382.51	245.535	331.63
Glyma01g38105	33.3523	18.7273	15.8338	24.1122
Glyma01g38120	1556.44	1327.4	1167.87	1688.46
Glyma01g38130	2.63896	0	0	0
Glyma01g38150	179.269	99.0148	176.869	154.819
Glyma01g38165	156.339	117.566	78.2893	144.673
Glyma01g38180	133.172	179.45	92.2555	128.198
Glyma01g38190	14.0745	12.5803	5.2113	7.28283
Glyma01g38200	1423.67	1452.91	857.293	1331.8
Glyma01g38211	11545.1	14697.8	8565.2	12340.2
Glyma01g38220	72.8283	74.7706	52.4179	87.5499
Glyma01g38230	478.532	431.923	452.341	737.646
Glyma01g38240	412.005	412.735	247.616	357.14
Glyma01g38250	1.04226	0	0.879655	1.04836
Glyma01g38260	22.8889	19.3524	35.6442	25.0143
Glyma01g38270	93.2434	124.755	50.0285	115.485
Glyma01g38280	144.673	150.086	83.2323	122.272
Glyma01g38285	0	0	0	0
Glyma01g38290	804.232	764.42	750.624	867.161
Glyma01g38305	93.2434	148.867	104.226	127.97
Glyma01g38320	1019	885.922	717.879	906.924
Glyma01g38330	106.311	113.404	58.0572	136.286
Glyma01g38340	0	0	0	0
Glyma01g38350	31.6676	39.8376	23.972	36.4141
Glyma01g38360	152.012	134.452	101.96	95.0027
Glyma01g38370	306.425	259.061	122.272	296.685
Glyma01g38381	120.687	168.014	203.381	190.734
Glyma01g38390	37.8252	31.4507	63.5779	44.7374
Glyma01g38400	270.476	173.015	93.6364	223.432
Glyma01g38410	699.357	891.626	372.094	866.992
Glyma01g38430	370.384	583.211	470.713	476.313
Glyma01g38450	779.374	873.282	526.342	876.02
Glyma01g38460	269.428	292.875	157.101	272.693
Glyma01g38470	2158.52	2033.99	1300.13	2611.46
Glyma01g38481	3.12121	0.879655	4.19343	3.12678
Glyma01g38490	67.7334	79.6752	36.4791	64.505
Glyma01g38500	2869.35	1332.01	2437.67	864.701
Glyma01g38510	524.257	508.758	317.555	569.258
Glyma01g38520	65.5454	73.891	44.031	115.691
Glyma01g38530	166.255	252.654	121.945	55.1414
Glyma01g38540	1.04836	0	0	0
Glyma01g38550	55.2398	117.566	22.871	63.9498
Glyma01g38560	202.879	120.513	94.3522	173.015
Glyma01g38570	5.27793	10.4836	3.12678	7.28283
Glyma01g38580	109.029	74.0005	75.9495	87.9655
Glyma01g38590	23.972	248.657	100.281	64.9982
Glyma01g38600	11.4444	45.742	24.1122	14.5917
Glyma01g38610	224.312	271.525	270.988	259.061
Glyma01g38630	96.4489	87.5499	46.8182	55.4182
Glyma01g38640	359.58	377.667	215.515	418.295
Glyma01g38650	1032.08	855.904	321.846	822.344
Glyma01g38660	240.146	154.109	144.874	256.98
Glyma01g38671	213.865	254.312	152.939	192.644
Glyma01g38680	772.315	1218.31	608.721	912.071
Glyma01g38683	23.9293	13.1948	20.9672	23.972
Glyma01g38686	0	0	0	0
Glyma01g38690	0	2.08452	1.0404	1.75931
Glyma01g38710	10.4226	17.6869	11.4355	12.5803
Glyma01g38720	5.20202	3.51862	2.09672	12.5071
Glyma01g38730	12.3152	9.43522	8.33809	15.6061
Glyma01g38740	249.509	180.311	124.848	204.96
Glyma01g38750	131.325	270.505	110.836	235.88
Glyma01g38760	7.28283	2.63896	12.5803	15.6339
Glyma01g38770	295.564	204.43	178.227	373.505
Glyma01g38780	1.04836	4.16904	0	2.63896
Glyma01g38800	600.342	493.151	311.398	801.994
Glyma01g38830	2.08081	0.879655	2.09672	2.08452
Glyma01g38840	136.346	138.383	102.142	214.323
Glyma01g38850	0	0	1.0404	0.879655
Glyma01g38860	33.3523	11.4444	14.0745	46.1277
Glyma01g38870	812.555	2356.59	789.413	696.23
Glyma01g38880	49.2607	68.1432	40.6482	54.101
Glyma01g38890	356.442	416.904	244.495	275.332
Glyma01g38900	7.29583	5.20202	0	3.14507
Glyma01g38905	1.0404	63.3351	1.04836	9.38035
Glyma01g38910	148.662	153.06	125.071	221.606
Glyma01g38920	567.161	677.469	841.687	479.412
Glyma01g38930	258.481	316.283	147.782	302.975
Glyma01g38940	10.404	8.79655	5.24179	11.4649
Glyma01g38950	4.39827	7.3385	6.25356	6.24242
Glyma01g38970	274.67	236.593	226.808	255.98
Glyma01g38980	565.948	440.091	262.137	821.912
Glyma01g38990	0	1.75931	5.24179	1.04226
Glyma01g39000	167.134	175.076	120.902	202.879
Glyma01g39010	176.124	194.903	137.333	216.395
Glyma01g39020	1305.95	1091.38	840.07	1412.14
Glyma01g39030	358.939	326.352	228.542	321.016
Glyma01g39040	32.5472	32.4991	71.916	60.3434
Glyma01g39050	132.093	153.212	99.8788	120.513
Glyma01g39060	160.508	139.414	105.559	152.012
Glyma01g39071	0	0	0	0
Glyma01g39080	152.18	232.735	218.875	246.576
Glyma01g39090	172.979	157.381	103	253.341
Glyma01g39100	377.298	377.667	189.126	401.521
Glyma01g39110	57.2222	45.742	36.6925	63.5779
Glyma01g39120	2.63896	0	2.08452	4.16162
Glyma01g39141	261.041	262.65	207.04	253.341
Glyma01g39160	45.8595	4.16162	0	30.4024
Glyma01g39170	3.12121	0	4.19343	4.16904
Glyma01g39180	2.63896	2.09672	4.16904	4.16162
Glyma01g39190	253.703	171.973	222.646	171.533
Glyma01g39200	297.044	235.131	216.395	422.488
Glyma01g39220	36.4141	39.5845	29.354	36.4791
Glyma01g39230	7.91689	4.19343	1.04226	3.12121
Glyma01g39240	380.554	528.426	301.717	373.853
Glyma01g39250	435.665	404.717	290.286	497.97
Glyma01g39260	558.697	1045.91	681.432	609.723
Glyma01g39270	2537.8	2392.35	2212.72	2537.55
Glyma01g39280	1173.11	1200.68	913.475	941.231
Glyma01g39290	291.833	200.798	152.18	393.134
Glyma01g39300	1.0404	4.39827	0	5.2113
Glyma01g39306	2.63896	12.5803	9.38035	12.4848
Glyma01g39313	2.09672	5.2113	0	0.879655
Glyma01g39320	5.2113	6.24242	4.39827	7.3385
Glyma01g39330	754.293	659.741	471.761	806.71
Glyma01g39340	24.6303	7.3385	4.16904	21.8485
Glyma01g39350	2071.55	1755.17	564.939	1320.36
Glyma01g39360	0	0	0	0
Glyma01g39370	186.232	110.836	78.6268	297.044
Glyma01g39380	3.51862	4.19343	6.25356	4.16162
Glyma01g39391	0	0	0	0
Glyma01g39401	0	0	0	0
Glyma01g39410	148.778	194.404	141.528	156.339
Glyma01g39420	202.321	197.091	139.663	310.04
Glyma01g39430	186.608	118.818	159.182	267.415
Glyma01g39440	2.08452	3.12121	1.75931	3.14507
Glyma01g39451	31.2121	35.1862	20.9672	28.141
Glyma01g39460	706.363	525.227	439.834	1686.49
Glyma01g39470	270.476	164.677	208.081	127.55
Glyma01g39480	101.099	114.444	82.6875	114.271
Glyma01g39490	291.313	185.607	210.72	292.875
Glyma01g39500	76.53	109.029	83.3809	107.162
Glyma01g39510	215.962	145.917	83.2323	151.301
Glyma01g39520	522.173	512.919	294.684	502.163
Glyma01g39530	525.404	545.386	450.794	747.301
Glyma01g39540	729.234	1161.58	768.146	879.141
Glyma01g39560	252.654	296.002	171.667	206.719
Glyma01g39570	1.04226	0	0	0
Glyma01g39580	728.283	605.202	568.21	997.444
Glyma01g39590	79.1689	252.654	180.311	361.02
Glyma01g39600	430.875	463.806	572.222	452.143
Glyma01g39610	241.804	333.97	163.616	392.086
Glyma01g39630	10.404	4.39827	2.09672	16.6762
Glyma01g39640	208.478	276.766	220.959	298.596
Glyma01g39650	162.495	135.494	88.4343	180.329
Glyma01g39660	132.367	148.778	67.7334	109.029
Glyma01g39690	10.404	14.0745	10.4836	36.4791
Glyma01g39700	80.0486	92.2555	45.8595	113.404
Glyma01g39710	5.24179	1.04226	0	0.879655
Glyma01g39720	107.353	67.6263	59.8165	202.333
Glyma01g39740	487.949	415.197	374.264	738.963
Glyma01g39750	576.174	698.206	391.89	748.05
Glyma01g39760	1.04836	0	2.08081	0
Glyma01g39770	294.96	172.707	146.902	248.461
Glyma01g39780	23.9293	29.9083	30.4024	55.2398
Glyma01g39790	83.5672	139.432	77.1273	96.7576
Glyma01g39800	180.317	225.128	146.697	188.246
Glyma01g39810	145.917	59.303	36.9455	160.399
Glyma01g39820	1.0404	2.63896	0	2.08452
Glyma01g39830	230.47	286.202	180.311	298.596
Glyma01g39850	11.5319	8.33809	6.24242	2.63896
Glyma01g39860	66.7047	94.6768	61.5758	87.0137
Glyma01g39870	7.28283	2.63896	2.09672	8.33809
Glyma01g39880	53.6589	96.4489	58.3666	93.6364
Glyma01g39890	113.223	157.381	103	144.263
Glyma01g39900	8.33809	7.28283	7.03724	10.4836
Glyma01g39910	125.889	103.799	100.642	155.297
Glyma01g39920	87.9655	98.5456	79.2118	115.485
Glyma01g39935	1850.35	1483.14	1422.23	1810.33
Glyma01g39950	514.877	579.505	323.713	655.223
Glyma01g39960	57.2222	65.9741	36.6925	66.7047
Glyma01g39970	0.879655	1.04836	2.08452	0
Glyma01g39981	23.0639	6.25356	9.36364	19.3524
Glyma01g39990	142.79	93.6364	47.5014	208.623
Glyma01g40010	681.465	327.232	596.515	565.948
Glyma01g40030	0	0	0	0
Glyma01g40041	30.4024	27.0988	37.4545	32.5472
Glyma01g40050	97.9725	117.566	74.7706	87.0137
Glyma01g40060	11.4444	11.4355	12.5803	35.4369
Glyma01g40080	369.455	594.419	260.565	496.273
Glyma01g40090	0	0	0	0
Glyma01g40100	21.8875	6.24242	3.51862	17.8221
Glyma01g40110	30.1717	24.6303	19.9188	51.0708
Glyma01g40130	960.583	1047.31	328.312	737.646
Glyma01g40140	730.705	631.61	410.96	611.36
Glyma01g40150	1451.87	1094.5	694.927	1620.76
Glyma01g40161	4.16162	6.15758	10.4836	10.4226
Glyma01g40170	274.452	355.393	237.635	353.737
Glyma01g40180	336.523	230.34	266.343	222.553
Glyma01g40190	112.564	116.525	43.9827	102.739
Glyma01g40200	1.0404	0.879655	0	1.04226
Glyma01g40210	538.349	681.432	470.06	768.859
Glyma01g40220	284.105	291.833	212.242	281.489
Glyma01g40230	89.6344	82.1919	48.381	79.6752
Glyma01g40240	129.01	119.633	69.1916	132.367
Glyma01g40260	343.065	398.376	308.509	295.475
Glyma01g40270	11.5319	7.29583	9.36364	11.4355
Glyma01g40280	16.6762	11.4444	6.15758	22.0155
Glyma01g40310	66.5859	40.4641	31.4507	82.3386
Glyma01g40320	2.63896	5.24179	0	8.32323
Glyma01g40330	564.016	562.821	421.364	475.893
Glyma01g40340	69.8315	50.9798	36.9455	78.6268
Glyma01g40350	66.5859	46.6217	22.0155	38.5636
Glyma01g40360	18.4727	36.6925	36.4791	13.5253
Glyma01g40370	9.43522	9.38035	16.6465	19.3524
Glyma01g40380	167.804	220.566	118.753	236.929
Glyma01g40390	181.03	116.114	132.093	203.241
Glyma01g40400	0	6.29015	5.2113	2.08081
Glyma01g40411	96.4489	79.2118	44.7374	76.53
Glyma01g40420	782.738	919.717	572.655	807.235
Glyma01g40430	263.222	156.579	164.592	236.593
Glyma01g40440	0.879655	3.14507	2.08452	6.24242
Glyma01g40450	382.65	417.947	131.091	320.194
Glyma01g40455	15.6339	7.28283	3.51862	10.4836
Glyma01g40460	0	0.879655	2.09672	2.08452
Glyma01g40485	0.879655	3.14507	1.04226	4.16162
Glyma01g40510	388.941	445.045	192.475	282.369
Glyma01g40520	2.08452	4.16162	1.75931	10.4836
Glyma01g40531	4.16162	9.6762	4.19343	5.2113
Glyma01g40540	7.91689	2.09672	7.29583	3.12121
Glyma01g40550	204.43	189.691	82.1919	180.329
Glyma01g40560	97.9725	64.505	28.1489	116.368
Glyma01g40580	122.768	103.799	70.24	140.705
Glyma01g40590	379.131	278.863	263.692	622.162
Glyma01g40600	55.5629	29.1833	17.6869	23.7507
Glyma01g40611	0	0	0	0
Glyma01g40620	0	0	0	2.08452
Glyma01g40630	14.0745	9.43522	7.29583	12.4848
Glyma01g40640	1.04836	1.04226	0	0
Glyma01g40650	522.173	635.687	283.249	425.633
Glyma01g40661	58.2626	51.02	19.9188	43.775
Glyma01g40671	0	0	0	0
Glyma01g40680	256.848	189.691	145.657	209.358
Glyma01g40690	10.4226	12.4848	14.0745	24.1122
Glyma01g40700	226.808	153.94	152.012	212.621
Glyma01g40710	577.933	557.726	521.13	749.091
Glyma01g40720	8.38686	9.38035	4.16162	8.79655
Glyma01g40741	27.0988	23.9293	21.9914	33.5474
Glyma01g40760	1.0404	0	0	0
Glyma01g40770	19.3524	22.0155	23.972	23.9293
Glyma01g40780	155.157	106.311	104.04	140.745
Glyma01g40790	51.0708	32.2525	40.4641	56.6113
Glyma01g40810	11.4444	33.4269	14.677	15.6339
Glyma01g40820	45.742	48.2244	18.7607	22.8889
Glyma01g40830	588.129	639.948	545.172	678.214
Glyma01g40840	301.213	264.263	228.71	367.973
Glyma01g40850	24.9697	51.8996	132.093	203.241
Glyma01g40860	302.601	480.148	252.227	398.475
Glyma01g40865	14.677	8.33809	4.16162	8.79655
Glyma01g40870	63.5779	27.0505	14.9541	34.5958
Glyma01g40880	495.232	598.165	194.994	315.805
Glyma01g40890	351.862	429.827	357.495	564.939
Glyma01g40900	120.561	205.325	56.1818	160.097
Glyma01g40910	211.579	197.677	132.828	227.494
Glyma01g40920	96.7576	79.1689	133.141	141.747
Glyma01g40930	452.143	501.115	286.622	532.687
Glyma01g40941	174.027	128.198	84.2727	127.55
Glyma01g40950	433.58	347.495	223.432	469.664
Glyma01g40960	0	0	2.09672	3.12678
Glyma01g40985	9.6762	5.24179	12.5071	18.7273
Glyma01g41010	38.7892	53.1553	12.4848	11.4355
Glyma01g41030	272.03	353.737	163.616	301.927
Glyma01g41050	127.97	64.2148	112.174	93.8035
Glyma01g41070	25.51	38.7892	26.0565	34.3333
Glyma01g41081	137.335	129.24	88.4343	111.716
Glyma01g41091	116.733	103	22.871	75.4817
Glyma01g41100	4579.86	4458.97	3745.78	4623.47
Glyma01g41110	847.987	1081.9	653.497	953.01
Glyma01g41120	4.19343	8.33809	6.24242	6.15758
Glyma01g41126	139.663	144.616	82.6875	191.849
Glyma01g41133	14.5657	25.51	4.19343	6.25356
Glyma01g41140	372.974	452.89	215.748	545.172
Glyma01g41150	308.217	226.171	296.515	233.988
Glyma01g41170	273.072	315.242	144.263	222.252
Glyma01g41180	306.919	217.275	290.395	279.326
Glyma01g41190	257.739	118.464	372.087	133.172
Glyma01g41200	23.0639	39.6059	41.6162	37.8252
Glyma01g41210	321.016	235.131	235.747	407.811
Glyma01g41220	161.263	121.392	92.2555	130.283
Glyma01g41230	1142.67	1343.99	783.78	1396.22
Glyma01g41240	0	0	0	0
Glyma01g41250	349.157	410.96	228.71	391.037
Glyma01g41260	322.525	327.232	264.186	332.481
Glyma01g41270	518.996	503.212	315.805	681.465
Glyma01g41290	209.672	75.0428	55.1414	80.0486
Glyma01g41301	59.4089	53.0606	25.51	50.3212
Glyma01g41310	127.97	67.7334	158.302	155.297
Glyma01g41320	1.75931	0	2.08452	1.0404
Glyma01g41330	2434.29	1635.31	1813.42	1852.55
Glyma01g41340	125.071	111.323	76.53	135.238
Glyma01g41360	1.0404	1.75931	0	0
Glyma01g41370	237.507	217.01	146.959	233.05
Glyma01g41380	1492.86	1658.24	1005.03	1564.91
Glyma01g41390	61.4934	58.2626	28.1489	79.6752
Glyma01g41401	238.253	168.014	236.929	244.931
Glyma01g41411	33.4269	35.6442	23.972	47.8586
Glyma01g41420	68.1432	43.775	30.1717	42.2234
Glyma01g41430	136.536	156.061	107.318	112.174
Glyma01g41440	503.556	382.65	328.136	473.186
Glyma01g41450	697.566	922.555	806.71	776.141
Glyma01g41460	381.602	362.707	288.192	338.667
Glyma01g41471	6.25356	3.12121	4.39827	24.1122
Glyma01g41480	175.828	146.023	100.642	232.424
Glyma01g41491	1.75931	7.3385	1.04226	4.16162
Glyma01g41500	6.29015	9.38035	9.36364	10.5559
Glyma01g41510	27.0988	11.4444	13.1948	28.3057
Glyma01g41520	52.0202	78.2893	49.2728	41.6904
Glyma01g41527	31.6676	84.917	42.7327	41.6162
Glyma01g41534	10.4836	9.38035	3.12121	4.39827
Glyma01g41542	440.876	425.525	252.461	381.602
Glyma01g41550	139.414	110.836	81.7719	127.156
Glyma01g41560	41.3438	25.1606	25.0143	44.7374
Glyma01g41571	309.265	350.2	186.232	259.498
Glyma01g41581	366.876	204.96	116.114	386.844
Glyma01g41590	263.222	188.246	138.383	232.424
Glyma01g41600	804.884	833.444	706.653	1179.82
Glyma01g41610	0	1.04226	0	0
Glyma01g41620	2827.65	1851.92	1535	3406.11
Glyma01g41630	132.131	129.309	105.884	184.48
Glyma01g41640	18.4727	88.062	71.916	37.4545
Glyma01g41650	0	0	0	0
Glyma01g41660	679.554	544.131	372.094	695.061
Glyma01g41670	18467.2	22132.1	19402	25388.4
[truncated: 52,075 more rows]
